# Supplementary material for: Synthetic modeling reveals HOXB genes are critical for the initiation and maintenance of human leukemia
Source: Nat Commun. 2019 Jul 2;10:2913. doi: 10.1038/s41467-019-10510-8 (PMC6606637; doi:10.1038/s41467-019-10510-8)
Supplement: Supplementary file 4 — Supplementary Data 1 [file 41467_2019_10510_MOESM4_ESM.xlsx]

## Sheet: SuppData1_PrimaryRecipients
Donor Tissue	Viral Constructs	Days in vitro	Recipient Code	Recipient Age/Strain	Injection Route	Injected Cell Dose	Injected Subset	Injected %G+C+	Injected %G+C-	Clinical Outcome	Latency	GxCx phenotype (major pop)	CD4 CD8 phenotype (major pop)	GxCx phenotype (minor pop)	CD4 CD8 phenotype (minor pop)
CB, pool #11	N+LTB	10	CBt13d10-1	neonatal NSG	intrahepatic	80000	sorted CD45+	1.7	6	NED	204
CB, pool #11	N+LTB	10	CBt13d10-2	neonatal NSG	intrahepatic	80000	sorted CD45+	1.7	6	low level engrafted	204	G+C+	DN
CB, pool #11	N+LTB	11	CBt14d11-1	neonatal NSG	intrahepatic	200000	sorted CD45+	0.6	3.9	leukemia	237	G+C-	DP
CB, pool #11	N+LTB	11	CBt14d11-2	neonatal NSG	intrahepatic	200000	sorted CD45+	0.6	3.9	NED	237
CB, pool #13	N+LTB	10	CBt15d10-1 #29_REP	neonatal NSG	intrahepatic	68000	sorted CD45+	3.5	10.5	NED	220
CB, pool #13	N+LTB	10	CBt15d10-2 #30_LEP	neonatal NSG	intrahepatic	74000	sorted CD45+	3.5	10.5	leukemia	156	G+C-	DP
CB, pool #14	N+LTB	10	CBt28d10-1 #61_REP	neonatal NSG	intrahepatic	700000	sorted CD45+	3.9	26	leukemia	170	G+C+ 57%	SP8 dim	G+C- 42%	DP
CB, pool #14	N+LTB	10	CBt28d10-2 #62_NEP	neonatal NSG	intrahepatic	700000	sorted CD45+	3.9	26	leukemia (early sac)	113	G+C+ 94%	DN	G+C- 3%	DP
CB, pool #14	N+LTB	10	CBt28d10-3 #63_LEP	neonatal NSG	intrahepatic	1000000	sorted CD45+	0.6	29	leukemia	155	G+C-	DP 90%; SP8 10%
CB, pool #14	N+LTB	24	CBt28d24-1 #64_REP	neonatal NSG	intrahepatic	100000	sorted hCD45+ G+C+			leukemia	226	G+C+	NA
CB, pool #14	N+LTB	24	CBt28d24-2 #65_BEP	neonatal NSG	intrahepatic	100000	sorted hCD45+ G+C+			leukemia	189	G+C+	SP8 dim
CB, pool #14	N+LTB	24	CBt28d24-3 #66_NEP	neonatal NSG	intrahepatic	100000	sorted hCD45+ G+C+			leukemia	260	G+C+	DN/SP8 dim
CB, pool #14	N+LTB	24	CBt28d24-4 #67_LEP	neonatal NSG	intrahepatic	100000	sorted hCD45+ G+C+			leukemia	199	G+C+	DN/SP8 dim
CB, pool #14	N+LTB	10	CBt30d10-1 #81_LEP	neonatal NSG	intrahepatic	310000	sorted CD45+	9.8	42	leukemia	79	G+C+	DP
CB, pool #14	N+LTB	10	CBt30d10-2 #82_REP	neonatal NSG	intrahepatic	310000	sorted CD45+	9.8	42	leukemia	88	G+C+	SP8 dim
CB, pool #14	N+LTB	10	CBt30d10-3 #83_NEP	neonatal NSG	intrahepatic	310000	sorted CD45+	9.8	42	leukemia	79	G+C+	DP
CB, pool #14	N+LTB	24	CBt30d24-1 #101	neonatal NSG	intrahepatic	100000	sorted hCD45+ G+C+			leukemia	174	G+C+	NA
CB, pool #14	N+LTB	24	CBt30d24-2 #102	neonatal NSG	intrahepatic	100000	sorted hCD45+ G+C+			leukemia	112	G+C+	SP8 dim
CB, pool #14	N+LTB	24	CBt30d24-4 #104	neonatal NSG	intrahepatic	100000	sorted hCD45+ G+C+			leukemia	195	G+C+	NA
CB, pool #14	N+LTB	24	CBt30d24-5 #105_LEP	neonatal NSG	intrahepatic	100000	sorted hCD45+ G+C+			leukemia	117	G+C+	SP8 dim
CB, single donor	N+LTB	10	CBt41d10-1 #106	neonatal NSG	intrahepatic	150000	sorted CD45+	1.5	16	leukemia	102	G+C- 88%	DP	G+C+ 11%	DN
CB, single donor	N+LTB	10	CBt41d10-2 #107	neonatal NSG	intrahepatic	210000	sorted CD45+	1.8	17	leukemia	156	G+C+ 60%	SP8 dim	G+C- 39%	DP
CB, single donor	N+LTB	10	CBt41d10-3 #108	neonatal NSG	intrahepatic	590000	sorted CD45+	1.1	18	leukemia	158	G+C+	DP 74%; SP4 24%
CB, single donor	N+LTB	25	CBt41d25-1 #112	adult NSG	intravenous	100000	sorted hCD45+ G+C+			leukemia	199	G+C+	DP
CB, single donor	N+LTB	25	CBt41d25-2 #113	adult NSG	intravenous	100000	sorted hCD45+ G+C+			leukemia	164	G+C+	DP
CB, single donor	N+LTB	25	CBt41d25-3 #114	adult NSG	intravenous	100000	sorted hCD45+ G+C+			leukemia	209	G+C+	DP
CB, single donor	N+LTB	25	CBt41d25-4 #115	adult NSG	intravenous	100000	sorted hCD45+ G+C+			leukemia	321	G+C+	DP
CB, single donor	N+LTB	25	CBt41d25-5 #116	adult NSG	intravenous	500000	sorted hCD45+ G+C+			leukemia	97	G+C+	DP 66%; DN 31%
CB, single donor	N+LTB	25	CBt41d25-6 #117	adult NSG	intravenous	500000	sorted hCD45+ G+C+			leukemia	97	G+C+	DP 93%; SP4 3%; DN 3%
CB, single donor	N+LTB	25	CBt41d25-7 #118	adult NSG	intravenous	500000	sorted hCD45+ G+C+			leukemia	126	G+C+	DN
CB, single donor	N+LTB	25	CBt41d25-8 #119	adult NSG	intravenous	500000	sorted hCD45+ G+C+			leukemia	132	G+C+	DN 97%; SP8 1%
CB, pool #14	N+LTB	10	CBt42d10c1-m124	neonatal NSG	intrahepatic	300000	sorted CD45+	1.7	25	leukemia	276	G+C-	DP
CB, pool #14	N+LTB	10	CBt42d10c3-m125	neonatal NSG	intrahepatic	470000	sorted CD45+	2	22	leukemia	231	G+C-	DP
CB, pool #14	N+LTB	10	CBt42d10c7-m127	neonatal NSG	intrahepatic	230000	sorted CD45+	4	35	NED	276
CB, pool #14	N+LTB	10	CBt42d10c8-m128	neonatal NSG	intrahepatic	225000	sorted CD45+	3.5	35	leukemia	144	G+C-	DN
CB, pool #14	N+LTB	24	CBt42d24c1-m153	adult NSG	intravenous	100000	sorted hCD45+ G+C+			leukemia	147	G+C+	DN
CB, pool #14	N+LTB	24	CBt42d24c1-m154	adult NSG	intravenous	100000	sorted hCD45+ G+C+			leukemia	310	G+C+	DN/SP8 dim
CB, pool #14	N+LTB	24	CBt42d24c2-m155	adult NSG	intravenous	100000	sorted hCD45+ G+C+			NED	262
CB, pool #14	N+LTB	24	CBt42d24c2-m156	adult NSG	intravenous	100000	sorted hCD45+ G+C+			leukemia	121	G+C+ 97%	DN	G+C- 2%	DP
CB, pool #14	N+LTB	24	CBt42d24c3-m157	adult NSG	intravenous	100000	sorted hCD45+ G+C+			leukemia	310	G+C+	DN
CB, pool #14	N+LTB	24	CBt42d24c3-m158	adult NSG	intravenous	100000	sorted hCD45+ G+C+			leukemia	199	G+C+	DN/SP8 dim
CB, pool #14	N+LTB	24	CBt42d24c4-m159	adult NSG	intravenous	100000	sorted hCD45+ G+C+			NED	262
CB, pool #14	N+LTB	24	CBt42d24c4-m160	adult NSG	intravenous	100000	sorted hCD45+ G+C+			leukemia	303	G+C+	DN/SP8 dim
