# Supplementary material for: Synthetic modeling reveals HOXB genes are critical for the initiation and maintenance of human leukemia
Source: Nat Commun. 2019 Jul 2;10:2913. doi: 10.1038/s41467-019-10510-8 (PMC6606637; doi:10.1038/s41467-019-10510-8)
Supplement: Supplementary file 5 — Supplementary Data 2 [file 41467_2019_10510_MOESM5_ESM.xlsx]

## Sheet: SuppData2_SecondaryRecipients
Donor Leukemia	Donor GxCx Phenotype	Recipient Code	Recipient Age/Strain	Injection Route	Injected Cell Dose	Injected Subset	Clinical Outcome	Latency
CBt13d10-2 BM	G+C+	CBt13d10-2-1 #33	adult NSG	IV	115000	sorted hCD45+	leukemia	184
CBt13d10-2 BM	G+C+	CBt13d10-2-2 #34	adult NSG	IV	115000	sorted hCD45+	leukemia	231
CBt13d10-2 SPL	G+C+	CBt13d10-2-3 #35	adult NSG	IV	79000	sorted hCD45+	euthanized for tail wound	37
CBt13d10-2 SPL	G+C+	CBt13d10-2-4 #36	adult NSG	IV	79000	sorted hCD45+	leukemia	186
CBt13d10-2 BM	G+C+	CBt13d10-2-5 #37	adult NSG	IV	95000	unsorted	leukemia	175
CBt13d10-2 BM	G+C+	CBt13d10-2-6 #38	adult NSG	IV	95000	unsorted	leukemia	231
CBt13d10-2 THY	G+C+	CBt13d10-2-7 #39	adult NSG	IV	11000	unsorted	irrad toxicity	16
CBt13d10-2 SPL	G+C+	CBt13d10-2-8 #40	adult NSG	IV	110000	unsorted	unknown	115
CBt13d10-2 SPL	G+C+	CBt13d10-2-9 #41	adult NSG	IV	110000	unsorted	leukemia	146
CBt13d10-2 SPL	G+C+	CBt13d10-2-10 #42	adult NSG	IV	110000	unsorted	leukemia	157
CBt13d10-2 THY	G+C+	CBt13d10-2-11 #43	adult NSG	IV	11000	sorted hCD45+	leukemia	346
CBt14d11-1	G+C-	CBt14d11-1-1 #23_REP-1	adult NSG	IV	100000	sorted hCD45+ G+C-	NED	204
CBt14d11-1	G+C-	CBt14d11-1-2 #23_REP-2	adult NSG	IV	100000	sorted hCD45+ G+C-	NED	204
CBt14d11-1	G+C-	CBt14d11-1-3 #23_REP-3	adult NSG	IV	100000	sorted hCD45+ G+C-	NED	204
CBt15d10-2 #30_LEP SPL	G+C-	CBt15d10-2 #30_LEP-1	adult NSG	IV	100000	sorted hCD45+ G+C-	NED	303
CBt15d10-2 #30_LEP SPL	G+C-	CBt15d10-2 #30_LEP-2	adult NSG	IV	100000	sorted hCD45+ G+C-	NED	303
CBt15d10-2 #30_LEP SPL	G+C-	CBt15d10-2 #30_LEP-3	adult NSG	IV	100000	sorted hCD45+ G+C-	irrad toxicity	8
CBt15d10-2 #30_LEP SPL	G+C-	CBt15d10-2 #30_LEP-4	adult NSG	IV	100000	sorted hCD45+ G+C-	NED	303
CBt28d10-1 #61_REP (G+C-)	G+C-	CBt28d10-1-1 #61_REP-1	adult NSG	IV	100000	sorted hCD45+ G+C-	leukemia	307
CBt28d10-1 #61_REP (G+C-)	G+C-	CBt28d10-1-2 #61_REP-2	adult NSG	IV	100000	sorted hCD45+ G+C-	leukemia	226
CBt28d10-1 #61_REP (G+C+)	G+C+	CBt28d10-1-3 #61_REP-3	adult NSG	IV	100000	sorted hCD45+ G+C+	leukemia	191
CBt28d10-1 #61_REP (G+C+)	G+C+	CBt28d10-1-4 #61_REP-4	adult NSG	IV	100000	sorted hCD45+ G+C+	leukemia	208
CBt28d10-2 #62_NEP SPL	G+C+	CBt28d10-2-1 #62_NEP-1	adult NSG	IV	100000	sorted hCD45+ G+C+	leukemia	62
CBt28d10-2 #62_NEP SPL	G+C+	CBt28d10-2-2 #62_NEP-2	adult NSG	IV	100000	sorted hCD45+ G+C+	leukemia	62
CBt28d10-2 #62_NEP SPL	G+C+	CBt28d10-2-3 #62_NEP-3	adult NSG	IV	100000	sorted hCD45+ G+C+	leukemia	62
CBt28d10-2 #62_NEP SPL	G+C+	CBt28d10-2-4 #62_NEP-4	adult NSG	IV	100000	sorted hCD45+ G+C+	irrad toxicity	13
CBt28d10-2 #62_NEP SPL	G+C+	CBt28d10-2-5 #62_NEP-5	adult NSG	IV	100000	sorted hCD45+ G+C+	leukemia	62
CBt28d10-2 #62_NEP SPL	G+C+	CBt28d10-2-6 #62_NEP-6	adult NSG	IV	100000	sorted hCD45+ G+C+	leukemia	64
CBt28d10-2 #62_NEP SPL	G+C+	CBt28d10-2-7 #62_NEP-7	adult NSG	IV	100000	sorted hCD45+ G+C+	leukemia	56
CBt28d10-2 #62_NEP SPL	G+C+	CBt28d10-2-8 #62_NEP-8	adult NSG	IV	100000	sorted hCD45+ G+C+	irrad toxicity	8
CBt28d10-2 #62_NEP SPL	G+C+	CBt28d10-2-9 #62_NEP-9	adult NSG	IV	30000	sorted hCD45+ G+C+	leukemia	64
CBt28d10-2 #62_NEP SPL	G+C+	CBt28d10-2-10 #62_NEP-10	adult NSG	IV	30000	sorted hCD45+ G+C+	leukemia	64
CBt28d10-2 #62_NEP SPL	G+C+	CBt28d10-2-11 #62_NEP-11	adult NSG	IV	30000	sorted hCD45+ G+C+	leukemia	69
CBt28d10-2 #62_NEP SPL	G+C+	CBt28d10-2-12 #62_NEP-12	adult NSG	IV	30000	sorted hCD45+ G+C+	leukemia	64
CBt28d10-2 #62_NEP SPL	G+C+	CBt28d10-2-13 #62_NEP-13	adult NSG	IV	30000	sorted hCD45+ G+C+	leukemia	72
CBt28d10-2 #62_NEP SPL	G+C+	CBt28d10-2-14 #62_NEP-14	adult NSG	IV	30000	sorted hCD45+ G+C+	leukemia	73
CBt28d10-2 #62_NEP SPL	G+C+	CBt28d10-2-15 #62_NEP-15	adult NSG	IV	30000	sorted hCD45+ G+C+	leukemia	73
CBt28d10-2 #62_NEP SPL	G+C+	CBt28d10-2-16 #62_NEP-16	adult NSG	IV	30000	sorted hCD45+ G+C+	leukemia	73
CBt28d10-2 #62_NEP SPL	G+C+	CBt28d10-2-17 #62_NEP-17	adult NSG	IV	10000	sorted hCD45+ G+C+	leukemia	74
CBt28d10-2 #62_NEP SPL	G+C+	CBt28d10-2-18 #62_NEP-18	adult NSG	IV	10000	sorted hCD45+ G+C+	leukemia	69
CBt28d10-2 #62_NEP SPL	G+C+	CBt28d10-2-19 #62_NEP-19	adult NSG	IV	10000	sorted hCD45+ G+C+	leukemia	70
CBt28d10-2 #62_NEP SPL	G+C+	CBt28d10-2-20 #62_NEP-20	adult NSG	IV	10000	sorted hCD45+ G+C+	leukemia	62
CBt28d10-2 #62_NEP SPL	G+C+	CBt28d10-2-21 #62_NEP-21	adult NSG	IV	3000	sorted hCD45+ G+C+	leukemia	61
CBt28d10-2 #62_NEP SPL	G+C+	CBt28d10-2-22 #62_NEP-22	adult NSG	IV	3000	sorted hCD45+ G+C+	leukemia	57
CBt28d10-2 #62_NEP SPL	G+C+	CBt28d10-2-23 #62_NEP-23	adult NSG	IV	3000	sorted hCD45+ G+C+	leukemia	65
CBt28d10-2 #62_NEP SPL	G+C+	CBt28d10-2-24 #62_NEP-24	adult NSG	IV	3000	sorted hCD45+ G+C+	leukemia	70
CBt28d10-3 #63_LEP SPL	G+C-	CBt28d10-3-1 #63_LEP-1	adult NSG	IV	100000	sorted hCD45+ G+C-	NED	370
CBt28d10-3 #63_LEP SPL	G+C-	CBt28d10-3-2 #63_LEP-2	adult NSG	IV	100000	sorted hCD45+ G+C-	irrad toxicity	22
CBt28d10-3 #63_LEP SPL	G+C-	CBt28d10-3-3 #63_LEP-3	adult NSG	IV	100000	sorted hCD45+ G+C-	NED	370
CBt28d10-3 #63_LEP SPL	G+C-	CBt28d10-3-4 #63_LEP-4	adult NSG	IV	100000	sorted hCD45+ G+C-	NED	370
CBt28d10-3 #63_LEP SPL	G+C-	CBt28d10-3-5 #63_LEP-5	adult NSG	IV	300000	sorted hCD45+ G+C-	NED	103
CBt28d10-3 #63_LEP SPL	G+C-	CBt28d10-3-6 #63_LEP-6	adult NSG	IV	300000	sorted hCD45+ G+C-	NED	103
CBt28d10-3 #63_LEP SPL	G+C-	CBt28d10-3-7 #63_LEP-7	adult NSG	IV	300000	sorted hCD45+ G+C-	NED	103
CBt28d10-3 #63_LEP SPL	G+C-	CBt28d10-3-8 #63_LEP-8	adult NSG	IV	300000	sorted hCD45+ G+C-	NED	103
CBt28d10-3 #63_LEP SPL	G+C-	CBt28d10-3-9 #63_LEP-9	adult NSG	IV	500000	sorted hCD45+ G+C-	NED	104
CBt28d10-3 #63_LEP SPL	G+C-	CBt28d10-3-10 #63_LEP-10	adult NSG	IV	500000	sorted hCD45+ G+C-	NED	104
CBt28d10-3 #63_LEP SPL	G+C-	CBt28d10-3-11 #63_LEP-11	adult NSG	IV	500000	sorted hCD45+ G+C-	NED	104
CBt28d10-3 #63_LEP SPL	G+C-	CBt28d10-3-12 #63_LEP-12	adult NSG	IV	500000	sorted hCD45+ G+C-	NED	104
CBt30d10-3 #83_NEP SPL	G+C+	CBt30d10-3-1 #83_NEP-1	adult NSG	IV	100000	sorted hCD45+ G+C+	leukemia	55
CBt30d10-3 #83_NEP SPL	G+C+	CBt30d10-3-2 #83_NEP-2	adult NSG	IV	100000	sorted hCD45+ G+C+	leukemia	32
CBt30d10-3 #83_NEP SPL	G+C+	CBt30d10-3-3 #83_NEP-3	adult NSG	IV	100000	sorted hCD45+ G+C+	leukemia	17
CBt30d10-3 #83_NEP SPL	G+C+	CBt30d10-3-4 #83_NEP-4	adult NSG	IV	100000	sorted hCD45+ G+C+	leukemia	62
CBt30d10-3 #83_NEP SPL	G+C+	CBt30d10-3-5 #83_NEP-5	adult NSG	IV	100000	sorted hCD45+ G+C+	leukemia	74
CBt30d10-3 #83_NEP SPL	G+C+	CBt30d10-3-6 #83_NEP-6	adult NSG	IV	100000	sorted hCD45+ G+C+	leukemia	84
CBt30d10-3 #83_NEP SPL	G+C+	CBt30d10-3-7 #83_NEP-7	adult NSG	IV	100000	sorted hCD45+ G+C+	leukemia	132
CBt30d10-3 #83_NEP SPL	G+C+	CBt30d10-3-8 #83_NEP-8	adult NSG	IV	100000	sorted hCD45+ G+C+	leukemia	74
CBt30d24-5 #105_LEP	G+C+	CBt30d24-5-1 #105_LEP-1	adult NSG	IV	100000	sorted hCD45+ G+C+	leukemia; sac'd early for tissue harvest	34
CBt30d24-5 #105_LEP	G+C+	CBt30d24-5-2 #105_LEP-2	adult NSG	IV	100000	sorted hCD45+ G+C+	leukemia; sac'd early for tissue harvest	34
CBt30d24-5 #105_LEP	G+C+	CBt30d24-5-3 #105_LEP-3	adult NSG	IV	100000	sorted hCD45+ G+C+	leukemia	77
CBt30d24-5 #105_LEP	G+C+	CBt30d24-5-4 #105_LEP-4	adult NSG	IV	100000	sorted hCD45+ G+C+	leukemia	130
CBt41d10-3 #108	G+C+	CBt41d10-3-1	adult NSG	IV	100000	sorted hCD45+ G+C+	leukemia	68
CBt41d10-3 #108	G+C+	CBt41d10-3-2	adult NSG	IV	100000	sorted hCD45+ G+C+	leukemia	67
CBt41d10-3 #108	G+C+	CBt41d10-3-3	adult NSG	IV	100000	sorted hCD45+ G+C+	leukemia	74
CBt41d10-3 #108	G+C+	CBt41d10-3-4	adult NSG	IV	100000	sorted hCD45+ G+C+	leukemia	67
CBt42d10c8-m128	G+C-	CBt42d10c8-m128_REP-1	adult NSG	IV	100000	sorted hCD45+ G+C-	leukemia	55
CBt42d10c8-m128	G+C-	CBt42d10c8-m128_REP-2	adult NSG	IV	100000	sorted hCD45+ G+C-	leukemia	55
CBt42d10c8-m128	G+C-	CBt42d10c8-m128_REP-3	adult NSG	IV	100000	sorted hCD45+ G+C-	leukemia	62
CBt42d10c8-m128	G+C-	CBt42d10c8-m128_REP-4	adult NSG	IV	100000	sorted hCD45+ G+C-	leukemia	62
