# Supplementary material for: Synthetic modeling reveals HOXB genes are critical for the initiation and maintenance of human leukemia
Source: Nat Commun. 2019 Jul 2;10:2913. doi: 10.1038/s41467-019-10510-8 (PMC6606637; doi:10.1038/s41467-019-10510-8)
Supplement: Supplementary file 6 — Supplementary Data 3 [file 41467_2019_10510_MOESM6_ESM.xlsx]

## Sheet: SuppData3
	baseMean	log2FoldChange	lfcSE	stat	pvalue	padj	symbol
ENSG00000159307	4118.03	6.63708	0.156416	35.8104	7.59621e-281	1.5456e-276	SCUBE1
ENSG00000139352	270.919	6.41692	0.363035	9.61469	6.93202e-22	4.40768e-19	ASCL1
ENSG00000162367	742.552	4.89913	0.264226	15.0473	3.59518e-51	9.1439e-48	TAL1
ENSG00000154556	101.814	4.88505	0.35057	9.73149	2.21322e-22	1.55284e-19	SORBS2
ENSG00000112164	154.271	4.88447	0.385887	9.22733	2.7745e-20	1.56813e-17	GLP1R
ENSG00000024422	1768.97	4.56752	0.173266	20.753	1.15285e-95	5.86428e-92	EHD2
ENSG00000111262	79.7014	4.46583	0.409707	7.63513	2.25591e-14	7.06171e-12	KCNA1
ENSG00000141433	2662.42	4.43409	0.410134	9.67072	4.01539e-22	2.63552e-19	ADCYAP1
ENSG00000122786	346.985	4.30591	0.306698	11.0664	1.82628e-28	1.7695e-25	CALD1
ENSG00000186049	56.4499	4.29705	0.414932	6.99453	2.6615e-12	5.64099e-10	KRT73
ENSG00000157470	362.375	4.26769	0.293053	11.3781	5.37849e-30	5.4718e-27	FAM81A
ENSG00000132854	86.9549	4.20826	0.390264	8.08028	6.46158e-16	2.39043e-13	KANK4
ENSG00000037280	694.152	4.173	0.236855	13.7321	6.5226e-43	1.2065e-39	FLT4
ENSG00000145632	2446.64	4.13342	0.150302	21.0218	4.14408e-98	2.81065e-94	PLK2
ENSG00000158856	253.967	4.10192	0.253712	12.2534	1.61074e-34	2.04836e-31	DMTN
ENSG00000170486	53.2065	4.01488	0.406338	6.6692	2.5721e-11	4.84579e-09	KRT72
ENSG00000074047	77.3469	3.90377	0.365572	8.05925	7.67638e-16	2.78913e-13	GLI2
ENSG00000095637	259.495	3.88655	0.198083	14.5701	4.35483e-48	9.8453e-45	SORBS1
ENSG00000154165	938.436	3.84555	0.397263	8.52211	1.56679e-17	7.58701e-15	GPR15
ENSG00000116574	2723.26	3.82835	0.219709	13.19	1.00226e-39	1.56869e-36	RHOU
ENSG00000082781	290.844	3.79924	0.329547	9.00739	2.11022e-19	1.10094e-16	ITGB5
ENSG00000120075	42.0866	3.72213	0.409679	6.38656	1.69659e-10	2.87671e-08	HOXB5
ENSG00000146352	42.9362	3.66992	0.431272	6.14616	7.93829e-10	1.23298e-07	CLVS2
ENSG00000163958	309.657	3.66971	0.413341	7.30409	2.7915e-13	7.47351e-11	ZDHHC19
ENSG00000140022	1159.34	3.65741	0.208426	13.0716	4.78792e-39	6.95856e-36	STON2
ENSG00000203710	1430.47	3.62688	0.206305	12.9821	1.54662e-38	2.09793e-35	CR1
ENSG00000178445	43.6169	3.5529	0.377924	6.778	1.2185e-11	2.43067e-09	GLDC
ENSG00000115353	35.2484	3.49094	0.396607	6.10481	1.0292e-09	1.57453e-07	TACR1
ENSG00000103710	291.93	3.45597	0.335337	8.22303	1.98426e-16	8.2024e-14	RASL12
ENSG00000161055	925.09	3.40428	0.435257	7.8036	6.01676e-15	1.97457e-12	SCGB3A1
ENSG00000095713	24.0862	3.38466	0.442334	5.78704	7.16374e-09	9.84869e-07	CRTAC1
ENSG00000141404	544.435	3.35352	0.269986	9.17027	4.71819e-20	2.52634e-17	GNAL
ENSG00000050628	1062.75	3.34946	0.361052	7.23572	4.63083e-13	1.17779e-10	PTGER3
ENSG00000170412	248.502	3.34389	0.292075	8.24712	1.62264e-16	7.02465e-14	GPRC5C
ENSG00000070404	297.253	3.27606	0.214038	10.8476	2.04809e-27	1.8942e-24	FSTL3
ENSG00000198947	711.976	3.26981	0.196604	11.7626	6.08393e-32	6.51525e-29	DMD
ENSG00000064886	9939.57	3.20979	0.216553	10.588	3.38799e-26	2.9972e-23	CHI3L2
ENSG00000167034	143.459	3.1928	0.301183	7.72666	1.10406e-14	3.51006e-12	NKX3-1
ENSG00000073712	118.997	3.13749	0.311681	7.17473	7.24475e-13	1.77601e-10	FERMT2
ENSG00000196329	2476.03	3.11401	0.220758	9.86728	5.7711e-23	4.34906e-20	GIMAP5
ENSG00000117322	3209.34	3.07261	0.378457	6.4339	1.24371e-10	2.14455e-08	CR2
ENSG00000064042	416.526	3.04661	0.447076	6.48051	9.1413e-11	1.63156e-08	LIMCH1
ENSG00000244165	1595.8	3.04574	0.215776	9.77783	1.40182e-22	1.01867e-19	P2RY11
ENSG00000079215	179.455	3.0439	0.37111	6.00659	1.89463e-09	2.81387e-07	SLC1A3
ENSG00000173917	274.192	3.02792	0.309951	7.16943	7.53093e-13	1.82419e-10	HOXB2
ENSG00000152217	462.892	2.99759	0.298703	7.14992	8.68313e-13	2.07854e-10	SETBP1
ENSG00000102245	415.944	2.97844	0.452363	7.30196	2.83601e-13	7.49406e-11	CD40LG
ENSG00000134508	208.407	2.95046	0.230903	8.76419	1.88119e-18	9.33574e-16	CABLES1
ENSG00000180354	1255.51	2.94384	0.164713	12.0274	2.55074e-33	2.88333e-30	MTURN
ENSG00000175318	25.9947	2.94292	0.417091	5.00518	5.58103e-07	5.24854e-05	GRAMD2A
ENSG00000165702	367.532	2.94122	0.282993	7.37859	1.59969e-13	4.52067e-11	GFI1B
ENSG00000148488	352.851	2.93015	0.403262	5.78215	7.37511e-09	1.00041e-06	ST8SIA6
ENSG00000089692	238.809	2.92716	0.29327	7.10136	1.23536e-12	2.85635e-10	LAG3
ENSG00000243207	17.5157	2.91596	0.437601	4.49576	6.9321e-06	0.000532255	PPAN-P2RY11
ENSG00000135083	228.505	2.9153	0.243318	8.23117	1.8539e-16	7.85862e-14	CCNJL
ENSG00000152192	116.013	2.86952	0.312359	6.31015	2.78764e-10	4.62439e-08	POU4F1
ENSG00000171509	143.261	2.86686	0.296879	6.65777	2.78007e-11	5.18956e-09	RXFP1
ENSG00000166444	262.657	2.86279	0.344897	5.8018	6.56061e-09	9.14307e-07	ST5
ENSG00000171840	101.348	2.85421	0.264625	7.28512	3.21384e-13	8.3836e-11	NINJ2
ENSG00000169994	6265.15	2.85147	0.128726	14.5436	6.41433e-48	1.30512e-44	MYO7B
ENSG00000164530	277.525	2.83848	0.424942	5.36	8.32212e-08	9.35525e-06	PI16
ENSG00000102755	281.253	2.83471	0.43645	5.53026	3.19762e-08	3.84982e-06	FLT1
ENSG00000168081	201.002	2.79686	0.452732	6.44411	1.16282e-10	2.02221e-08	PNOC
ENSG00000121380	33.1987	2.76834	0.425806	4.93997	7.81328e-07	7.09718e-05	BCL2L14
ENSG00000107984	26.3615	2.76015	0.411124	4.81477	1.47372e-06	0.000128144	DKK1
ENSG00000117090	579.655	2.742	0.268462	6.87297	6.28792e-12	1.26674e-09	SLAMF1
ENSG00000144230	72.0054	2.72965	0.300873	6.1231	9.17749e-10	1.41465e-07	GPR17
ENSG00000130810	612.494	2.70412	0.213326	8.27215	1.31566e-16	5.81952e-14	PPAN
ENSG00000175591	4058.85	2.70409	0.389167	5.36627	8.03804e-08	9.13687e-06	P2RY2
ENSG00000164236	239.693	2.67863	0.2107	8.22115	2.01563e-16	8.2024e-14	ANKRD33B
ENSG00000159640	314.048	2.6546	0.278258	6.46795	9.93437e-11	1.75769e-08	ACE
ENSG00000107438	4334.86	2.60968	0.227723	7.476	7.66172e-14	2.25932e-11	PDLIM1
ENSG00000056736	153.488	2.60472	0.452646	5.09291	3.52616e-07	3.44936e-05	IL17RB
ENSG00000163092	22.8389	2.60291	0.417624	4.36201	1.28871e-05	0.000946622	XIRP2
ENSG00000137801	190.339	2.57777	0.244118	6.74414	1.53933e-11	2.98293e-09	THBS1
ENSG00000185052	50.0386	2.57433	0.362082	4.93997	7.81328e-07	7.09718e-05	SLC24A3
ENSG00000110076	453.787	2.57283	0.262201	6.30971	2.7955e-10	4.62439e-08	NRXN2
ENSG00000109501	46.0029	2.55769	0.322341	5.18792	2.1266e-07	2.15274e-05	WFS1
ENSG00000172572	225.605	2.55241	0.442107	4.86412	1.14969e-06	0.000102152	PDE3A
ENSG00000087589	716.956	2.5508	0.417618	4.88051	1.05814e-06	9.4846e-05	CASS4
ENSG00000160999	203.022	2.54235	0.232221	6.92522	4.35311e-12	9.03803e-10	SH2B2
ENSG00000162739	380.477	2.54166	0.22647	7.07412	1.50397e-12	3.40014e-10	SLAMF6
ENSG00000181577	65.4334	2.541	0.334758	5.09915	3.41183e-07	3.36992e-05	C6orf223
ENSG00000069667	1062.21	2.53708	0.220664	7.27602	3.43809e-13	8.85504e-11	RORA
ENSG00000136546	2241.98	2.53486	0.394064	4.6228	3.78589e-06	0.000308126	SCN7A
ENSG00000144893	3302.36	2.53358	0.149797	10.4427	1.58174e-25	1.28735e-22	MED12L
ENSG00000166741	33.9378	2.52382	0.397526	4.39525	1.10648e-05	0.000818673	NNMT
ENSG00000205683	526.398	2.50649	0.239128	6.69345	2.17974e-11	4.18407e-09	DPF3
ENSG00000112715	212.093	2.48069	0.280758	5.56361	2.64255e-08	3.25866e-06	VEGFA
ENSG00000115380	1024.19	2.46814	0.446948	4.83568	1.32689e-06	0.000115873	EFEMP1
ENSG00000008283	661.449	2.46011	0.244701	6.48677	8.76963e-11	1.57908e-08	CYB561
ENSG00000169224	1743.45	2.44806	0.412175	4.65158	3.29399e-06	0.000273562	GCSAML
ENSG00000234438	24.224	2.42795	0.452293	4.57751	4.70548e-06	0.000373993	KBTBD13
ENSG00000174059	2421.67	2.42118	0.211409	7.19508	6.24263e-13	1.54901e-10	CD34
ENSG00000136014	95.1299	2.4204	0.291758	5.25024	1.51899e-07	1.58497e-05	USP44
ENSG00000124557	42.0763	2.40911	0.427393	3.88765	0.000101219	0.00598694	BTN1A1
ENSG00000198478	126.485	2.40703	0.308724	5.18828	2.12246e-07	2.15274e-05	SH3BGRL2
ENSG00000171115	996.436	2.40688	0.183116	7.9051	2.67722e-15	9.23278e-13	GIMAP8
ENSG00000105492	393.395	2.36534	0.253143	5.86119	4.59561e-09	6.49353e-07	SIGLEC6
ENSG00000165449	75.2743	2.35579	0.302059	4.85018	1.23349e-06	0.000109121	SLC16A9
ENSG00000135363	317.777	2.35534	0.287871	5.34806	8.89004e-08	9.88446e-06	LMO2
ENSG00000130226	18.6077	2.33627	0.4524	4.1157	3.86012e-05	0.00256673	DPP6
ENSG00000146530	233.128	2.33514	0.204595	6.75692	1.40958e-11	2.75777e-09	VWDE
ENSG00000092068	51.939	2.32215	0.437389	4.23679	2.26742e-05	0.0016075	SLC7A8
ENSG00000109906	1604.02	2.3207	0.402804	4.21051	2.54798e-05	0.00176941	ZBTB16
ENSG00000198435	4083.25	2.31032	0.184847	7.34209	2.10283e-13	5.78192e-11	NRARP
ENSG00000134323	1251.2	2.29477	0.389125	4.13575	3.53792e-05	0.00239156	MYCN
ENSG00000130812	354.702	2.29146	0.189633	7.05387	1.74003e-12	3.89059e-10	ANGPTL6
ENSG00000178538	1227.38	2.28973	0.246073	5.63759	1.72451e-08	2.24928e-06	CA8
ENSG00000174343	161.008	2.28808	0.243983	5.62068	1.9021e-08	2.4495e-06	CHRNA9
ENSG00000151338	37.65	2.2855	0.407768	3.86333	0.000111851	0.00655859	MIPOL1
ENSG00000133454	652.871	2.26371	0.433952	3.65994	0.000252274	0.0135794	MYO18B
ENSG00000127325	149.769	2.26101	0.452411	5.2652	1.40039e-07	1.49182e-05	BEST3
ENSG00000184113	38.7577	2.24892	0.403877	3.73986	0.000184122	0.010349	CLDN5
ENSG00000140836	1495.43	2.24853	0.169376	7.6011	2.93633e-14	9.05235e-12	ZFHX3
ENSG00000178562	3177.9	2.24433	0.172783	7.41859	1.18372e-13	3.39229e-11	CD28
ENSG00000110881	43.3978	2.23824	0.341639	4.04516	5.22865e-05	0.00331425	ASIC1
ENSG00000120594	717.814	2.2365	0.384129	4.21594	2.48736e-05	0.00174518	PLXDC2
ENSG00000147689	97.2259	2.23588	0.452711	3.94175	8.08909e-05	0.00486949	FAM83A
ENSG00000162849	256.219	2.22762	0.445041	3.99209	6.54934e-05	0.00408771	KIF26B
ENSG00000180891	108.585	2.21738	0.268323	4.87495	1.08834e-06	9.7125e-05	CUEDC1
ENSG00000100122	23.4757	2.19891	0.4409	3.50096	0.000463592	0.0230066	CRYBB1
ENSG00000151090	174.076	2.19009	0.452994	4.30799	1.64744e-05	0.00118867	THRB
ENSG00000144152	50.3774	2.18444	0.415857	4.15885	3.1986e-05	0.00218396	FBLN7
ENSG00000164305	3732.16	2.17327	0.135201	8.86004	7.99858e-19	4.06868e-16	CASP3
ENSG00000159958	287.876	2.16575	0.268628	4.77915	1.76039e-06	0.000150498	TNFRSF13C
ENSG00000138792	390.184	2.14767	0.231069	5.26949	1.368e-07	1.46499e-05	ENPEP
ENSG00000122223	2227.79	2.13905	0.232109	5.3174	1.05258e-07	1.14529e-05	CD244
ENSG00000189060	518.609	2.13386	0.242668	5.01555	5.28832e-07	5.01287e-05	H1F0
ENSG00000166016	1297.68	2.13278	0.153972	7.57094	3.70536e-14	1.12527e-11	ABTB2
ENSG00000146648	28.8494	2.12543	0.451925	3.50336	0.000459422	0.0229114	EGFR
ENSG00000180447	1008.03	2.12227	0.408188	3.8283	0.000129032	0.00747983	GAS1
ENSG00000196914	199.708	2.11187	0.221678	5.25145	1.50905e-07	1.58272e-05	ARHGEF12
ENSG00000157483	872.96	2.10871	0.379505	3.70742	0.000209383	0.0115456	MYO1E
ENSG00000081277	12.8574	2.10851	0.449787	3.48632	0.000489717	0.0240103	PKP1
ENSG00000146013	33.3928	2.10716	0.357311	3.63403	0.000279025	0.0148621	GFRA3
ENSG00000164220	12.2264	2.10533	0.45287	3.68887	0.000225253	0.0123205	F2RL2
ENSG00000073756	2108.07	2.09073	0.350154	3.57794	0.000346317	0.0180218	PTGS2
ENSG00000163909	24.1667	2.08295	0.446591	3.43767	0.000586733	0.0279142	HEYL
ENSG00000187609	1090.79	2.08148	0.247026	4.7553	1.98153e-06	0.000168695	EXD3
ENSG00000112290	707.06	2.07926	0.162103	6.8893	5.60661e-12	1.14078e-09	WASF1
ENSG00000162511	8093.52	2.07831	0.162845	6.89105	5.53828e-12	1.13826e-09	LAPTM5
ENSG00000013725	889.899	2.07688	0.198655	5.72245	1.05e-08	1.40555e-06	CD6
ENSG00000016391	99.5419	2.07511	0.452657	4.13196	3.59684e-05	0.00241059	CHDH
ENSG00000176769	9.39432	2.07478	0.452752	3.70807	0.000208841	0.0115456	TCERG1L
ENSG00000205639	74.9019	2.06669	0.419739	3.62268	0.000291569	0.0154897	MFSD2B
ENSG00000198796	32.2402	2.05901	0.415424	3.42738	0.000609437	0.0287708	ALPK2
ENSG00000174705	954.047	2.05469	0.181936	6.05514	1.40292e-09	2.11446e-07	SH3PXD2B
ENSG00000108511	12.4771	2.05109	0.45301	3.52167	0.000428832	0.0216512	HOXB6
ENSG00000159335	683.009	2.05015	0.208158	5.33627	9.48769e-08	1.04349e-05	PTMS
ENSG00000116016	1066.4	2.04995	0.425911	3.21794	0.00129114	0.054731	EPAS1
ENSG00000151012	1221.25	2.03858	0.353137	3.44379	0.000573622	0.0274623	SLC7A11
ENSG00000139832	32.3881	2.03767	0.357938	3.48331	0.000495257	0.0242132	RAB20
ENSG00000213949	2275.89	2.03537	0.403398	3.27876	0.00104266	0.0452396	ITGA1
ENSG00000163600	3536.94	2.03252	0.145215	7.31371	2.59875e-13	7.05023e-11	ICOS
ENSG00000236320	10.0646	2.03098	0.452767	3.34743	0.000815647	0.0374463	SLFN14
ENSG00000168004	43.3229	2.02169	0.445083	3.94784	7.88594e-05	0.00477546	HRASLS5
ENSG00000188820	703.741	2.00524	0.227505	4.79808	1.60193e-06	0.0001387	CALHM6
ENSG00000169213	15.8692	2.00341	0.433665	3.18316	0.00145679	0.0604925	RAB3B
ENSG00000073464	16.0066	2.00277	0.416639	3.14206	0.00167763	0.0685438	CLCN4
ENSG00000153093	41.5772	2.00238	0.350046	3.26153	0.00110814	0.0477698	ACOXL
ENSG00000123405	862.448	1.9997	0.257403	4.40335	1.0659e-05	0.000791528	NFE2
ENSG00000123685	54.6903	1.99912	0.328372	3.51907	0.00043307	0.0217572	BATF3
ENSG00000133101	57.1343	1.9926	0.345173	3.51298	0.000443105	0.0221923	CCNA1
ENSG00000164300	2433.86	1.98111	0.195819	5.25633	1.46961e-07	1.54933e-05	SERINC5
ENSG00000164251	211.228	1.97789	0.426168	3.64022	0.000272402	0.0146242	F2RL1
ENSG00000135074	2610.45	1.97742	0.19049	5.32763	9.9502e-08	1.08848e-05	ADAM19
ENSG00000088826	472.796	1.97545	0.224748	4.6593	3.17286e-06	0.000264583	SMOX
ENSG00000101017	27.9005	1.97165	0.380426	3.19714	0.00138798	0.0583497	CD40
ENSG00000176406	89.6883	1.96681	0.311222	3.52959	0.000416206	0.0211793	RIMS2
ENSG00000154277	131.431	1.96375	0.322217	3.54221	0.000396786	0.0202849	UCHL1
ENSG00000133056	4952.16	1.95939	0.17992	5.58797	2.29743e-08	2.88554e-06	PIK3C2B
ENSG00000164171	272.201	1.9587	0.231422	4.4837	7.33611e-06	0.000559056	ITGA2
ENSG00000165029	5277.02	1.95734	0.213722	4.83887	1.30582e-06	0.00011502	ABCA1
ENSG00000003393	1748.78	1.9556	0.179901	5.53642	3.08722e-08	3.73903e-06	ALS2
ENSG00000183496	1468.83	1.95174	0.113639	8.51943	1.60339e-17	7.58701e-15	MEX3B
ENSG00000095303	163.98	1.94273	0.299718	3.7997	0.000144869	0.00835029	PTGS1
ENSG00000145990	734.664	1.9333	0.154709	6.22962	4.67561e-10	7.43239e-08	GFOD1
ENSG00000163961	3760.15	1.93124	0.136557	6.98268	2.89593e-12	6.07459e-10	RNF168
ENSG00000162522	359.87	1.93095	0.199202	4.96414	6.90044e-07	6.35309e-05	KIAA1522
ENSG00000178980	2140.56	1.93088	0.361965	3.11271	0.00185378	0.0746909	SELENOW
ENSG00000140564	3479.13	1.92391	0.231151	4.30817	1.64613e-05	0.00118867	FURIN
ENSG00000102230	166.451	1.91379	0.261138	3.95868	7.5365e-05	0.00461883	PCYT1B
ENSG00000137507	8.21259	1.90828	0.45278	3.01411	0.00257735	0.0983891	LRRC32
ENSG00000186654	853.667	1.90822	0.18921	5.02775	4.96262e-07	4.74059e-05	PRR5
ENSG00000113645	35.2235	1.90723	0.419238	3.05676	0.00223742	0.0873794	WWC1
ENSG00000141198	36.4263	1.90587	0.36224	3.16167	0.00156869	0.0647428	TOM1L1
ENSG00000134874	66.4507	1.90256	0.292193	3.49754	0.000469564	0.0231899	DZIP1
ENSG00000167614	65.6969	1.90224	0.27508	3.60794	0.000308637	0.016269	TTYH1
ENSG00000161642	498.818	1.90038	0.215741	4.45358	8.44515e-06	0.000634072	ZNF385A
ENSG00000154639	131.509	1.88108	0.244982	3.902	9.53999e-05	0.00569238	CXADR
ENSG00000164626	1163.18	1.87031	0.117272	7.56197	3.97023e-14	1.18797e-11	KCNK5
ENSG00000083454	1133.31	1.86373	0.213119	4.37003	1.24229e-05	0.000915832	P2RX5
ENSG00000120093	483.25	1.86348	0.301772	3.32781	0.000875311	0.0396658	HOXB3
ENSG00000130558	7.61869	1.85855	0.450962	3.43693	0.000588353	0.0279142	OLFM1
ENSG00000121594	421.722	1.84319	0.220907	4.06587	4.78528e-05	0.00311074	CD80
ENSG00000135547	18.353	1.83147	0.445412	3.09248	0.0019849	0.0787268	HEY2
ENSG00000167851	2484.01	1.82796	0.195337	4.52835	5.94449e-06	0.000466998	CD300A
ENSG00000086717	53.8868	1.81898	0.44443	3.94711	7.91007e-05	0.00477585	PPEF1
ENSG00000147454	799.79	1.80118	0.130628	6.28937	3.18751e-10	5.23034e-08	SLC25A37
ENSG00000196581	7.55698	1.79686	0.446297	3.761	0.000169237	0.00956519	AJAP1
ENSG00000125898	989.463	1.78866	0.19384	4.31279	1.61208e-05	0.00117146	FAM110A
ENSG00000124019	303.153	1.7859	0.249317	3.52525	0.000423078	0.0214138	FAM124B
ENSG00000140284	270.346	1.7835	0.237312	3.57013	0.000356806	0.0185202	SLC27A2
ENSG00000113300	6573.54	1.78255	0.156572	5.19418	2.05623e-07	2.10242e-05	CNOT6
ENSG00000114631	313.259	1.76326	0.159633	4.98798	6.10138e-07	5.69471e-05	PODXL2
ENSG00000204103	348.271	1.76194	0.436816	3.01226	0.00259315	0.0988066	MAFB
ENSG00000081189	2065.15	1.75498	0.14298	5.50275	3.73915e-08	4.42329e-06	MEF2C
ENSG00000111679	5323.01	1.75349	0.207909	3.92897	8.53107e-05	0.00512041	PTPN6
ENSG00000160326	310.598	1.74252	0.283388	3.07311	0.00211838	0.0830495	SLC2A6
ENSG00000131018	4368.3	1.73696	0.189188	4.13486	3.55178e-05	0.00239298	SYNE1
ENSG00000114315	663.189	1.73672	0.273275	3.14492	0.00166132	0.0680137	HES1
ENSG00000141576	227.288	1.73434	0.259878	3.26166	0.0011076	0.0477698	RNF157
ENSG00000121797	94.2513	1.72975	0.24193	3.3261	0.00088071	0.0398218	CCRL2
ENSG00000155974	102.244	1.72735	0.265769	3.10342	0.00191297	0.0763201	GRIP1
ENSG00000163218	16.3191	1.72026	0.453088	3.49563	0.00047294	0.0233	PGLYRP4
ENSG00000161681	403.907	1.71534	0.26702	3.09148	0.00199165	0.0788406	SHANK1
ENSG00000157554	919.053	1.69237	0.252337	3.10624	0.00189481	0.0757441	ERG
ENSG00000136205	1083.87	1.68801	0.234554	3.29826	0.000972865	0.0432203	TNS3
ENSG00000182742	406.278	1.68589	0.200037	3.70749	0.000209325	0.0115456	HOXB4
ENSG00000071575	3602.57	1.67232	0.225772	3.31507	0.000916188	0.0409707	TRIB2
ENSG00000058085	21.3906	1.6688	0.452034	3.07358	0.00211504	0.0830495	LAMC2
ENSG00000226777	879.27	1.63947	0.145925	4.61551	3.92129e-06	0.000317874	FAM30A
ENSG00000182500	1814.59	1.59715	0.170605	3.78335	0.000154729	0.00885579	NA
ENSG00000126561	3544.42	1.59645	0.163007	3.8612	0.000112831	0.00659705	STAT5A
ENSG00000134215	2878.05	1.58017	0.158614	3.87192	0.000107982	0.00636843	VAV3
ENSG00000155307	1366.9	1.5108	0.173024	3.18342	0.00145546	0.0604925	SAMSN1
ENSG00000180304	1408.39	1.49367	0.148917	3.52013	0.000431339	0.0217239	OAZ2
ENSG00000080822	3017.15	1.49346	0.127414	4.03517	5.4562e-05	0.0034448	CLDND1
ENSG00000138623	2436.13	1.48825	0.135336	3.78301	0.000154945	0.00885579	SEMA7A
ENSG00000072274	28182.5	1.47853	0.152249	3.32427	0.000886516	0.0399954	TFRC
ENSG00000154229	2755.36	1.47414	0.13871	3.59952	0.000318809	0.0167618	PRKCA
ENSG00000168209	1023.74	1.46414	0.142728	3.43684	0.000588547	0.0279142	DDIT4
ENSG00000133561	3279.49	1.45844	0.128886	3.72275	0.000197068	0.0109556	GIMAP6
ENSG00000066294	4168.23	1.4555	0.129695	3.66837	0.0002441	0.0132799	CD84
ENSG00000160191	670.194	1.43795	0.155002	3.01491	0.00257058	0.0983891	PDE9A
ENSG00000127507	3493.21	1.42013	0.119899	3.66352	0.000248777	0.0134983	ADGRE2
ENSG00000065911	3592.57	1.41412	0.133748	3.28595	0.00101641	0.0443794	MTHFD2
ENSG00000162772	1212.17	1.36924	0.128471	3.02559	0.00248145	0.0954442	ATF3
ENSG00000168610	4550.95	1.35148	0.101414	3.5958	0.000323392	0.0169153	STAT3
ENSG00000104765	2168.01	1.32919	0.103945	3.29522	0.000983462	0.0435944	BNIP3L
ENSG00000130813	1365.65	1.32438	0.106484	3.17977	0.0014739	0.0610782	C19orf66		UP in G+C+	DOWN in G-C-
ENSG00000100985	1048.98	1.06922	0.413722	3.14077	0.00168504	0.0687085	MMP9
ENSG00000171291	271.794	-1.48224	0.152924	-3.34356	0.000827093	0.0377329	ZNF439
ENSG00000164904	212.185	-1.49316	0.174958	-3.03862	0.00237666	0.0924625	ALDH7A1		DOWN in G+C+	UP in G-C-
ENSG00000198821	2110.25	-1.55218	0.192377	-3.13196	0.00173643	0.0703809	CD247
ENSG00000121753	530.975	-1.60151	0.172001	-3.68645	0.000227404	0.0124048	ADGRB2
ENSG00000143546	91.0145	-1.61742	0.437835	-4.23368	2.299e-05	0.00162423	S100A8
ENSG00000147408	330.113	-1.63137	0.145749	-4.51263	6.40281e-06	0.000499149	CSGALNACT1
ENSG00000144792	120.291	-1.63465	0.213373	-3.25084	0.00115063	0.049288	ZNF660
ENSG00000128641	211.355	-1.65273	0.213647	-3.29903	0.000970212	0.0431967	MYO1B
ENSG00000263053	321.517	-1.66043	0.239535	-3.12356	0.00178678	0.0722776	NA
ENSG00000021762	577.056	-1.66141	0.203494	-3.45635	0.000547538	0.0263375	OSBPL5
ENSG00000169116	8.70327	-1.6742	0.443077	-3.19751	0.00138618	0.0583497	PARM1
ENSG00000165349	123.598	-1.70696	0.275877	-3.06245	0.00219533	0.0859006	SLC7A3
ENSG00000112759	1388.25	-1.71232	0.2644	-3.1187	0.00181653	0.0733353	SLC29A1
ENSG00000158481	183.155	-1.71599	0.258281	-3.25385	0.00113854	0.0488731	CD1C
ENSG00000121053	9.9205	-1.73002	0.444655	-3.28654	0.00101426	0.0443794	EPX
ENSG00000229676	114.717	-1.75226	0.285961	-3.1018	0.00192351	0.0764406	ZNF492
ENSG00000152495	2300.16	-1.75677	0.165628	-4.78726	1.6907e-06	0.000145151	CAMK4
ENSG00000121966	3943.67	-1.76217	0.146645	-5.37233	7.77244e-08	8.88459e-06	CXCR4
ENSG00000257335	8.81049	-1.76747	0.449773	-3.11019	0.00186964	0.075181	MGAM
ENSG00000096060	2190.37	-1.7736	0.195162	-4.24598	2.17638e-05	0.00155378	FKBP5
ENSG00000152104	279.698	-1.78026	0.206281	-4.09388	4.2422e-05	0.00277695	PTPN14
ENSG00000163393	33.6325	-1.79693	0.429836	-3.0777	0.00208607	0.0820992	SLC22A15
ENSG00000255819	7.77311	-1.80016	0.446529	-3.72451	0.000195693	0.0109089	NA
ENSG00000185989	289.096	-1.80319	0.31232	-3.01444	0.00257456	0.0983891	RASA3
ENSG00000111052	9.99414	-1.80475	0.446915	-3.43142	0.000600428	0.0284114	LIN7A
ENSG00000186827	178.47	-1.80962	0.351774	-3.13513	0.0017178	0.069904	TNFRSF4
ENSG00000158006	1238.78	-1.81311	0.140494	-5.94688	2.73296e-09	3.97196e-07	PAFAH2
ENSG00000166482	230.938	-1.81572	0.278359	-3.34693	0.000817131	0.0374463	MFAP4
ENSG00000126500	10.7865	-1.81724	0.447204	-3.4871	0.000488291	0.0239982	FLRT1
ENSG00000005381	2283.05	-1.81915	0.4521	-4.02925	5.59548e-05	0.00351393	MPO
ENSG00000253293	137.978	-1.81994	0.444576	-3.34458	0.000824067	0.0376793	HOXA10
ENSG00000139278	1000.75	-1.82108	0.204164	-4.2149	2.49893e-05	0.00174727	GLIPR1
ENSG00000157404	155.687	-1.82168	0.285972	-3.27005	0.00107528	0.0465504	KIT
ENSG00000125533	206.411	-1.82539	0.298241	-3.40534	0.000660822	0.030981	BHLHE23
ENSG00000166897	71.3871	-1.83209	0.451536	-3.95158	7.76383e-05	0.00472978	ELFN2
ENSG00000058091	245.96	-1.84024	0.186652	-4.73973	2.14e-06	0.000181428	CDK14
ENSG00000169083	213.316	-1.84118	0.305526	-3.14982	0.00163371	0.0671536	AR
ENSG00000172322	89.5857	-1.8476	0.282355	-3.32259	0.000891866	0.0401478	CLEC12A
ENSG00000145349	240.254	-1.84768	0.214183	-4.23847	2.25047e-05	0.00160106	CAMK2D
ENSG00000137101	239.472	-1.85101	0.287773	-3.37577	0.000736095	0.0341169	CD72
ENSG00000106004	50.3552	-1.85183	0.39789	-3.10262	0.00191817	0.0763779	HOXA5
ENSG00000204580	51.1555	-1.85203	0.303681	-3.16854	0.00153205	0.0633588	DDR1
ENSG00000163864	66.5361	-1.85699	0.308598	-3.28234	0.00102951	0.0448551	NMNAT3
ENSG00000110237	144.027	-1.85951	0.282998	-3.38318	0.000716525	0.0333619	ARHGEF17
ENSG00000078399	119.394	-1.86145	0.370448	-3.29275	0.000992128	0.0436	HOXA9
ENSG00000115107	12.709	-1.8693	0.452862	-3.20425	0.00135414	0.0571631	STEAP3
ENSG00000163629	310.083	-1.86957	0.236137	-4.06506	4.80208e-05	0.00311172	PTPN13
ENSG00000111266	115.297	-1.87064	0.451749	-3.35175	0.000803024	0.0369663	DUSP16
ENSG00000069702	21.9453	-1.87129	0.452859	-3.19612	0.00139291	0.0583767	TGFBR3
ENSG00000134460	32.6761	-1.8763	0.452493	-3.72478	0.000195486	0.0109089	IL2RA
ENSG00000078589	92.104	-1.88113	0.236182	-4.03465	5.46848e-05	0.0034448	P2RY10
ENSG00000158869	31.7487	-1.88935	0.43239	-3.08136	0.00206061	0.0812541	FCER1G
ENSG00000075391	30.6284	-1.89691	0.352946	-3.0474	0.00230834	0.0899765	RASAL2
ENSG00000144711	756.873	-1.8989	0.136457	-6.76065	1.37377e-11	2.7138e-09	IQSEC1
ENSG00000137177	82.3194	-1.90606	0.399793	-3.38963	0.000699865	0.0326609	KIF13A
ENSG00000149516	11.3305	-1.9084	0.448658	-3.52949	0.000416361	0.0211793	MS4A3
ENSG00000213694	9.91387	-1.93726	0.453024	-3.22466	0.00126123	0.0536867	S1PR3
ENSG00000166446	57.7104	-1.93789	0.345042	-3.20932	0.00133048	0.0562811	CDYL2
ENSG00000161835	189.609	-1.94234	0.305999	-3.48274	0.000496309	0.0242132	GRASP
ENSG00000142303	282.839	-1.95049	0.251001	-4.06596	4.78349e-05	0.00311074	ADAMTS10
ENSG00000076555	88.6074	-1.95282	0.314256	-3.47067	0.000519163	0.025151	ACACB
ENSG00000185630	33.2266	-1.96277	0.364009	-3.18695	0.00143783	0.0599499	PBX1
ENSG00000096264	14.1485	-1.9667	0.447599	-3.32802	0.000874667	0.0396658	NCR2
ENSG00000186407	9.76593	-1.97489	0.450189	-3.77413	0.000160565	0.00912573	CD300E
ENSG00000147434	43.4553	-1.97915	0.404491	-3.23222	0.00122832	0.0525055	CHRNA6
ENSG00000077942	62.6511	-1.98451	0.379504	-3.52582	0.000422179	0.0214138	FBLN1
ENSG00000162571	20.2692	-1.99357	0.436926	-3.21914	0.00128574	0.0546156	TTLL10
ENSG00000036530	17.8951	-2.00067	0.44942	-3.37315	0.000743144	0.0343653	CYP46A1
ENSG00000040608	99.6745	-2.00126	0.278059	-3.98235	6.82361e-05	0.00423293	RTN4R
ENSG00000183023	57.772	-2.00516	0.431883	-3.30749	0.000941373	0.0420046	SLC8A1
ENSG00000109047	12.7593	-2.01604	0.443436	-3.0374	0.00238626	0.092659	RCVRN
ENSG00000168329	33.0055	-2.01621	0.445265	-3.33535	0.000851932	0.0387791	CX3CR1
ENSG00000137726	123.164	-2.01828	0.233682	-4.68735	2.76768e-06	0.000232702	FXYD6
ENSG00000179241	14.8375	-2.02589	0.441836	-3.15599	0.00159955	0.0658827	LDLRAD3
ENSG00000242550	12.4702	-2.03457	0.45096	-3.77491	0.000160064	0.00912276	SERPINB10
ENSG00000162407	40.9954	-2.04072	0.364917	-3.46519	0.000529863	0.0255477	PLPP3
ENSG00000090975	587.908	-2.05173	0.411243	-3.02769	0.00246432	0.0949652	PITPNM2
ENSG00000162068	14.8757	-2.05237	0.452911	-3.40002	0.000673808	0.0315172	NTN3
ENSG00000127377	13.2892	-2.05444	0.433771	-3.14888	0.00163897	0.0672341	CRYGN
ENSG00000178695	248.735	-2.05876	0.250205	-4.46933	7.84666e-06	0.000595507	KCTD12
ENSG00000121989	72.4555	-2.06509	0.330323	-3.63462	0.000278392	0.0148621	ACVR2A
ENSG00000160360	240.495	-2.06627	0.311567	-4.18375	2.86738e-05	0.00198444	GPSM1
ENSG00000188897	69.8463	-2.06738	0.362674	-3.55952	0.000371531	0.0191866	LOC400499
ENSG00000186265	14.3654	-2.07015	0.443538	-3.03676	0.00239134	0.0926794	BTLA
ENSG00000161405	247.241	-2.07097	0.331306	-3.94919	7.84151e-05	0.00476272	IKZF3
ENSG00000148468	67.0929	-2.07145	0.310509	-3.96299	7.40178e-05	0.00454997	FAM171A1
ENSG00000165168	267.687	-2.07215	0.450197	-3.41921	0.000628044	0.0295806	CYBB
ENSG00000165409	348.215	-2.07469	0.225131	-5.11665	3.11004e-07	3.10196e-05	TSHR
ENSG00000225485	492.459	-2.07821	0.155481	-7.12643	1.03008e-12	2.43709e-10	NA
ENSG00000169398	44.4089	-2.09245	0.342051	-3.62067	0.000293836	0.0155695	PTK2
ENSG00000105251	15.9937	-2.09299	0.430118	-3.19522	0.00139723	0.0583767	SHD
ENSG00000082074	2932.34	-2.09379	0.190256	-5.97596	2.28733e-09	3.34822e-07	FYB1
ENSG00000095585	50.5914	-2.0946	0.36241	-3.45314	0.000554091	0.0265899	BLNK
ENSG00000107447	804.556	-2.09678	0.452611	-4.96582	6.8412e-07	6.32718e-05	DNTT
ENSG00000157110	11.8617	-2.10335	0.452926	-3.46817	0.000524025	0.0253262	RBPMS
ENSG00000114698	14.2126	-2.10377	0.431441	-3.294	0.000987714	0.0435944	PLSCR4
ENSG00000128918	40.3714	-2.10547	0.357007	-3.55123	0.000383433	0.0197013	ALDH1A2
ENSG00000183166	14.8256	-2.10747	0.453056	-3.55186	0.000382512	0.0197013	CALN1
ENSG00000132185	38.291	-2.10893	0.441403	-3.29403	0.000987606	0.0435944	FCRLA
ENSG00000198178	13.7439	-2.11395	0.45238	-3.66258	0.000249684	0.0135115	CLEC4C
ENSG00000173482	12.3902	-2.12012	0.451158	-3.5125	0.000443911	0.0221923	PTPRM
ENSG00000163673	10.2368	-2.12591	0.451754	-3.50186	0.000462028	0.022985	DCLK3
ENSG00000026751	33.7374	-2.12908	0.421035	-3.31934	0.000902289	0.0404381	SLAMF7
ENSG00000160307	71.0294	-2.13049	0.336232	-3.66158	0.000250666	0.0135287	S100B
ENSG00000165312	77.0851	-2.13196	0.301583	-4.12335	3.73395e-05	0.00249097	OTUD1
ENSG00000115850	112.023	-2.14822	0.326916	-4.06096	4.88711e-05	0.00314677	LCT
ENSG00000124006	44.1148	-2.15085	0.403676	-3.69064	0.000223693	0.0122682	OBSL1
ENSG00000160593	244.076	-2.16504	0.222106	-5.52317	3.32941e-08	3.98491e-06	JAML
ENSG00000117318	57.337	-2.1674	0.323093	-4.09375	4.24451e-05	0.00277695	ID3
ENSG00000110042	52.9916	-2.16788	0.339459	-3.82972	0.000128291	0.00745813	DTX4
ENSG00000164362	196.61	-2.17454	0.21314	-5.78379	7.3037e-09	9.97371e-07	TERT
ENSG00000188011	120.383	-2.17898	0.335074	-3.74288	0.000181925	0.0102538	RTP5
ENSG00000221869	40.9697	-2.18524	0.379154	-3.43981	0.000582123	0.0278039	CEBPD
ENSG00000137731	500.561	-2.19089	0.226916	-5.52158	3.35973e-08	3.99769e-06	FXYD2
ENSG00000153885	15.5609	-2.20324	0.445966	-3.58978	0.000330952	0.0172664	KCTD15
ENSG00000134369	29.4333	-2.21528	0.400466	-3.56657	0.000361685	0.0187257	NAV1
ENSG00000101938	63.1212	-2.21776	0.357156	-4.06001	4.90703e-05	0.00314963	CHRDL1
ENSG00000269415	23.4543	-2.21942	0.439293	-3.54314	0.000395388	0.0202644	NA
ENSG00000169508	1164.55	-2.21973	0.376561	-3.87052	0.000108603	0.00638653	GPR183
ENSG00000154856	37.0904	-2.24228	0.434885	-4.10795	3.99189e-05	0.0026457	APCDD1
ENSG00000102445	108.026	-2.25586	0.282588	-4.96122	7.00517e-07	6.42046e-05	RUBCNL
ENSG00000197249	13.4912	-2.26983	0.452979	-3.76931	0.000163698	0.00927788	SERPINA1
ENSG00000168528	13.3893	-2.27263	0.443673	-3.59595	0.000323214	0.0169153	SERINC2
ENSG00000196664	203.412	-2.28927	0.28571	-4.90782	9.20933e-07	8.29125e-05	TLR7
ENSG00000109436	72.9664	-2.28969	0.379707	-3.69366	0.000221049	0.0121559	TBC1D9
ENSG00000136931	88.683	-2.29353	0.332574	-4.43198	9.33716e-06	0.000695909	NR5A1
ENSG00000196422	21.8703	-2.29544	0.429728	-3.63942	0.000273252	0.0146312	PPP1R26
ENSG00000172575	953.606	-2.29675	0.251956	-5.53944	3.03434e-08	3.69699e-06	RASGRP1
ENSG00000153064	38.2099	-2.29717	0.349126	-4.21173	2.5342e-05	0.00176587	BANK1
ENSG00000169385	13.3493	-2.30379	0.452732	-3.9073	9.33337e-05	0.00558547	RNASE2
ENSG00000204624	181.901	-2.30494	0.274983	-5.05988	4.19514e-07	4.04543e-05	DISP3
ENSG00000106952	184.193	-2.31682	0.194296	-7.01653	2.27444e-12	4.87138e-10	TNFSF8
ENSG00000039068	156.484	-2.32148	0.452156	-4.59579	4.31109e-06	0.000345345	CDH1
ENSG00000189283	323.049	-2.32585	0.265924	-5.26121	1.43109e-07	1.51659e-05	FHIT
ENSG00000131724	18.5028	-2.34276	0.426908	-3.61118	0.000304813	0.0161091	IL13RA1
ENSG00000132465	1758.42	-2.34552	0.343657	-4.5301	5.89568e-06	0.000464959	JCHAIN
ENSG00000204060	84.0279	-2.36371	0.305322	-4.79411	1.63399e-06	0.000140876	NA
ENSG00000153814	29.2793	-2.36395	0.396852	-4.04589	5.21238e-05	0.00331425	JAZF1
ENSG00000145416	28.9613	-2.37446	0.443245	-3.95157	7.76403e-05	0.00472978	MARCH1
ENSG00000185585	11.912	-2.38177	0.450909	-3.89107	9.98013e-05	0.00592029	OLFML2A
ENSG00000171408	344.091	-2.3867	0.408188	-4.10241	4.08877e-05	0.00269237	PDE7B
ENSG00000269404	46.816	-2.39015	0.394227	-3.89312	9.89636e-05	0.00588776	SPIB
ENSG00000138829	22.6274	-2.39387	0.438777	-3.84015	0.000122961	0.00716874	FBN2
ENSG00000140398	54.2869	-2.41192	0.376491	-3.97282	7.10263e-05	0.00437931	NEIL1
ENSG00000008517	190.405	-2.41844	0.433586	-4.61021	4.0227e-06	0.000324801	IL32
ENSG00000172116	26.8857	-2.42078	0.418023	-4.05055	5.10979e-05	0.00325921	CD8B
ENSG00000124496	398.819	-2.45004	0.21416	-7.04767	1.8194e-12	4.02385e-10	TRERF1
ENSG00000116990	31.8387	-2.45133	0.417313	-3.7935	0.000148541	0.00853774	MYCL
ENSG00000165617	29.8128	-2.45497	0.424511	-4.13166	3.6016e-05	0.00241059	DACT1
ENSG00000149418	18.7352	-2.4558	0.449415	-4.05503	5.01284e-05	0.00320743	ST14
ENSG00000114923	26.7405	-2.48238	0.450776	-4.50152	6.74696e-06	0.000521978	SLC4A3
ENSG00000146938	325.632	-2.49717	0.302526	-5.69052	1.26653e-08	1.66259e-06	NLGN4X
ENSG00000120875	182.527	-2.50565	0.293109	-5.48335	4.1735e-08	4.88035e-06	DUSP4
ENSG00000164142	12.6527	-2.50744	0.452884	-4.67269	2.97283e-06	0.000248922	FAM160A1
ENSG00000130635	47.2145	-2.5128	0.360538	-4.64239	3.44409e-06	0.000282568	COL5A1
ENSG00000154258	16.226	-2.52999	0.451247	-4.31822	1.57291e-05	0.0011471	ABCA9
ENSG00000188389	72.0033	-2.58179	0.375994	-4.83794	1.31193e-06	0.00011506	PDCD1
ENSG00000122592	102.826	-2.59661	0.344545	-5.27014	1.3632e-07	1.46499e-05	HOXA7
ENSG00000125430	279.101	-2.62231	0.324634	-5.61509	1.9646e-08	2.51407e-06	HS3ST3B1
ENSG00000114654	16.2975	-2.64391	0.440284	-4.17972	2.91872e-05	0.00201312	EFCC1
ENSG00000131686	34.6931	-2.66282	0.433518	-4.5364	5.72225e-06	0.000453037	CA6
ENSG00000176463	221.948	-2.70453	0.273931	-6.68832	2.25747e-11	4.29278e-09	SLCO3A1
ENSG00000172995	1379.05	-2.71284	0.402335	-5.4835	4.16996e-08	4.88035e-06	ARPP21
ENSG00000132514	19.5421	-2.71508	0.446002	-4.60332	4.1581e-06	0.000334407	CLEC10A
ENSG00000196415	229.03	-2.71706	0.453065	-5.83206	5.47465e-09	7.68226e-07	PRTN3
ENSG00000255833	28.9065	-2.7312	0.441602	-4.64314	3.43153e-06	0.000282568	TIFAB
ENSG00000166265	37.5271	-2.76062	0.442182	-5.08782	3.6221e-07	3.52627e-05	CYYR1
ENSG00000158477	544.711	-2.76778	0.218497	-8.3836	5.13346e-17	2.37388e-14	CD1A
ENSG00000237541	20.115	-2.77838	0.427413	-4.50065	6.77474e-06	0.000522143	HLA-DQA1
ENSG00000111796	227.653	-2.79016	0.447608	-5.09623	3.46493e-07	3.40584e-05	KLRB1
ENSG00000137078	111.423	-2.82043	0.292445	-6.64254	3.08321e-11	5.7031e-09	SIT1
ENSG00000163217	26.1711	-2.85945	0.401085	-5.03991	4.6576e-07	4.47019e-05	BMP10
ENSG00000167703	1426.81	-2.87848	0.246858	-7.94742	1.90444e-15	6.79817e-13	SLC43A2
ENSG00000172247	76.0724	-2.89256	0.420148	-5.34416	9.08394e-08	1.00452e-05	C1QTNF4
ENSG00000104267	17.048	-2.89395	0.442563	-4.50236	6.72022e-06	0.000521894	CA2
ENSG00000134532	34.905	-2.92809	0.40634	-5.24476	1.56487e-07	1.62451e-05	SOX5
ENSG00000178175	19.707	-2.93036	0.432517	-4.65059	3.3099e-06	0.000273767	ZNF366
ENSG00000184305	17.6491	-2.94297	0.441582	-4.5228	6.1026e-06	0.000477576	CCSER1
ENSG00000007237	2511.68	-2.95222	0.200939	-10.0213	1.22827e-23	9.61218e-21	GAS7
ENSG00000121807	54.7302	-2.99213	0.4047	-5.23316	1.66637e-07	1.7211e-05	CCR2
ENSG00000143365	47.627	-3.00647	0.412615	-5.39491	6.85594e-08	7.88123e-06	RORC
ENSG00000122025	148.627	-3.02486	0.303898	-7.0813	1.42809e-12	3.26486e-10	FLT3
ENSG00000188906	29.4017	-3.04272	0.417991	-5.13923	2.75865e-07	2.76503e-05	LRRK2
ENSG00000110077	59.9506	-3.05315	0.415398	-5.36431	8.12604e-08	9.18558e-06	MS4A6A
ENSG00000144642	53.5952	-3.06412	0.384278	-5.61289	1.98978e-08	2.53037e-06	RBMS3
ENSG00000172260	49.3718	-3.07135	0.413742	-5.57859	2.42477e-08	3.02679e-06	NEGR1
ENSG00000114656	46.7358	-3.07307	0.379649	-5.70647	1.15341e-08	1.52393e-06	KIAA1257
ENSG00000119535	66.3158	-3.07466	0.403993	-5.72053	1.06194e-08	1.41224e-06	CSF3R
ENSG00000135218	45.6769	-3.08319	0.420844	-5.35095	8.74952e-08	9.78167e-06	CD36
ENSG00000114812	23.3173	-3.12754	0.440743	-5.00461	5.59755e-07	5.24854e-05	VIPR1
ENSG00000145431	39.169	-3.15705	0.393937	-5.77318	7.77891e-09	1.0482e-06	PDGFC
ENSG00000150722	86.0072	-3.17786	0.309945	-7.2225	5.10411e-13	1.28214e-10	PPP1R1C
ENSG00000187695	25.9062	-3.19047	0.433974	-5.10819	3.25264e-07	3.22837e-05	KIAA1257
ENSG00000120278	58.6458	-3.20318	0.406667	-6.01372	1.81319e-09	2.71271e-07	PLEKHG1
ENSG00000166949	165.813	-3.22311	0.300384	-7.83259	4.77934e-15	1.59418e-12	SMAD3
ENSG00000109738	40.5795	-3.24366	0.406243	-5.89168	3.82294e-09	5.43953e-07	GLRB
ENSG00000177103	48.2576	-3.2743	0.370542	-6.28138	3.35578e-10	5.46241e-08	DSCAML1
ENSG00000186818	28.2233	-3.27798	0.433455	-5.47546	4.3637e-08	5.07361e-06	LILRB4
ENSG00000124507	38.8649	-3.29514	0.374791	-6.23378	4.55299e-10	7.29447e-08	PACSIN1
ENSG00000177508	54.0843	-3.33114	0.413379	-6.0586	1.37311e-09	2.08498e-07	IRX3
ENSG00000085265	25.7844	-3.42589	0.435859	-5.53983	3.02761e-08	3.69699e-06	FCN1
ENSG00000156966	40.2503	-3.45057	0.412152	-5.90346	3.55946e-09	5.10031e-07	B3GNT7
ENSG00000239961	44.8817	-3.45347	0.426648	-5.97974	2.23494e-09	3.29524e-07	LILRA4
ENSG00000196562	45.4376	-3.53407	0.40799	-5.94082	2.83593e-09	4.09239e-07	SULF2
ENSG00000175928	63.1149	-3.54666	0.321493	-7.9105	2.56351e-15	8.99306e-13	LRRN1
ENSG00000171611	504.152	-3.56878	0.412983	-7.11526	1.11705e-12	2.61249e-10	PTCRA
ENSG00000010610	131.366	-3.61373	0.348568	-7.87508	3.40512e-15	1.15473e-12	CD4
ENSG00000113389	42.4307	-3.65997	0.410109	-6.33944	2.30605e-10	3.87778e-08	NPR3
ENSG00000196735	120.751	-3.66152	0.278818	-9.58685	9.08153e-22	5.59945e-19	HLA-DQA1
ENSG00000163563	56.8456	-3.80827	0.38926	-6.63747	3.19115e-11	5.84958e-09	MNDA
ENSG00000138639	40.2645	-3.90051	0.41195	-6.20834	5.35484e-10	8.38115e-08	ARHGAP24
ENSG00000197629	419.391	-3.91647	0.425197	-7.73779	1.01158e-14	3.26707e-12	MPEG1
ENSG00000140678	42.6989	-3.93733	0.417873	-6.24012	4.37229e-10	7.06055e-08	ITGAX
ENSG00000090382	2286.72	-4.05716	0.414173	-8.12963	4.30606e-16	1.68491e-13	LYZ
ENSG00000065534	41.4654	-4.14539	0.406343	-6.20945	5.31689e-10	8.38115e-08	MYLK
ENSG00000120708	54.7918	-4.26907	0.399212	-7.04424	1.86478e-12	4.07985e-10	TGFBI
ENSG00000125538	53.1932	-4.29573	0.397004	-7.03636	1.97324e-12	4.27124e-10	IL1B
ENSG00000130584	94.5487	-4.32393	0.387094	-8.11574	4.82835e-16	1.83056e-13	ZBTB46
ENSG00000179934	241.78	-4.35855	0.326211	-10.4749	1.12658e-25	9.55107e-23	CCR8
ENSG00000186891	149.761	-4.4608	0.372619	-9.20632	3.37489e-20	1.85592e-17	TNFRSF18
ENSG00000175097	767.348	-4.52565	0.182178	-19.3447	2.25981e-83	9.19607e-80	RAG2
ENSG00000101439	112.784	-4.62743	0.355759	-9.32221	1.13939e-20	6.62378e-18	CST3
ENSG00000166349	3214.66	-5.05216	0.192344	-21.2118	7.4367e-100	7.56572e-96	RAG1
ENSG00000172673	888.078	-5.51143	0.263393	-17.1521	6.06e-66	2.05505e-62	THEMIS
ENSG00000103056	717.154	-5.64377	0.285857	-16.0875	3.11942e-58	9.06726e-55	SMPD3
