# Supplementary material for: Synthetic modeling reveals HOXB genes are critical for the initiation and maintenance of human leukemia
Source: Nat Commun. 2019 Jul 2;10:2913. doi: 10.1038/s41467-019-10510-8 (PMC6606637; doi:10.1038/s41467-019-10510-8)
Supplement: Supplementary file 7 — Supplementary Data 4 [file 41467_2019_10510_MOESM7_ESM.xlsx]

## Sheet: SuppData4
	baseMean	log2FoldChange	lfcSE	stat	pvalue	padj	symbol
ENSG00000174059	383.236	8.54988	0.325044	15.5674	1.21317e-54	1.63463e-50	CD34
ENSG00000128815	86.9912	7.11318	0.405205	8.6596	4.7341e-18	9.11246e-15	WDFY4
ENSG00000073792	86.0055	6.47188	0.327013	11.0742	1.67314e-28	7.51465e-25	IGF2BP2
ENSG00000073756	90.6945	6.32931	0.442762	8.40622	4.23447e-17	7.1319e-14	PTGS2
ENSG00000151914	23.8974	6.09087	0.465426	8.00374	1.20693e-15	1.8069e-12	DST
ENSG00000118971	100.108	5.98576	0.379671	9.36286	7.7609e-21	2.61426e-17	CCND2
ENSG00000142512	23.5055	5.80519	0.440125	7.08735	1.36704e-12	1.67449e-09	SIGLEC10
ENSG00000169429	25.0281	5.5019	0.458781	6.33826	2.32379e-10	1.84181e-07	CXCL8
ENSG00000163106	14.9609	5.50055	0.482318	6.99591	2.63545e-12	2.95917e-09	HPGDS
ENSG00000132718	53.5016	5.34954	0.315179	9.01351	1.99561e-19	4.48147e-16	SYT11
ENSG00000175029	59.2672	5.271	0.299618	9.3013	1.38739e-20	3.73875e-17	CTBP2
ENSG00000231389	28.2169	5.26457	0.444867	6.1789	6.45482e-10	4.57748e-07	HLA-DPA1
ENSG00000105492	23.4998	5.24716	0.511911	6.37813	1.79267e-10	1.50965e-07	SIGLEC6
ENSG00000105967	56.9821	5.22273	0.4704	6.49078	8.53915e-11	7.97106e-08	TFEC
ENSG00000010671	79.8401	5.10138	0.415214	6.95876	3.4328e-12	3.55797e-09	BTK
ENSG00000157483	45.8011	5.07003	0.480994	6.07002	1.27896e-09	7.49249e-07	MYO1E
ENSG00000102471	23.0365	5.04605	0.523667	6.08043	1.19864e-09	7.34111e-07	NDFIP2
ENSG00000157470	30.0543	5.04271	0.493111	5.60319	2.10444e-08	8.86099e-06	FAM81A
ENSG00000124570	14.0738	5.01524	0.496052	5.9968	2.01246e-09	1.04292e-06	SERPINB6
ENSG00000223865	15.5819	4.89422	0.474092	5.38536	7.22984e-08	2.70597e-05	HLA-DPB1
ENSG00000134508	14.9287	4.80018	0.457339	5.02728	4.97486e-07	0.00014262	CABLES1
ENSG00000198363	24.7132	4.75468	0.47808	5.32633	1.00217e-07	3.55348e-05	ASPH
ENSG00000120594	13.1653	4.74764	0.53001	5.71782	1.07896e-08	4.84598e-06	PLXDC2
ENSG00000205978	36.3861	4.72831	0.472299	5.53756	3.0671e-08	1.25231e-05	NYNRIN
ENSG00000069667	29.6119	4.72789	0.377173	6.28812	3.21328e-10	2.40532e-07	RORA
ENSG00000154310	28.1743	4.68464	0.351643	6.48499	8.87382e-11	7.97106e-08	TNIK
ENSG00000138378	58.1101	4.63321	0.396194	6.09796	1.07433e-09	7.20849e-07	STAT4
ENSG00000198585	9.27052	4.62715	0.498292	5.36073	8.28852e-08	3.01836e-05	NUDT16
ENSG00000095303	19.4367	4.53906	0.396025	5.49504	3.90617e-08	1.54799e-05	PTGS1
ENSG00000101333	7.76807	4.49913	0.521707	5.27715	1.31208e-07	4.41973e-05	PLCB4
ENSG00000109265	12.6453	4.49394	0.513314	5.00345	5.63142e-07	0.000158079	KIAA1211
ENSG00000198478	8.10855	4.44276	0.505131	5.05471	4.31054e-07	0.000126261	SH3BGRL2
ENSG00000133317	23.4385	4.4389	0.42499	5.20954	1.89313e-07	6.07334e-05	LGALS12
ENSG00000008311	7.38784	4.43867	0.523211	5.17637	2.26247e-07	7.08942e-05	AASS
ENSG00000099282	35.3633	4.42068	0.487478	4.94641	7.55932e-07	0.000203658	TSPAN15
ENSG00000111110	11.4246	4.40855	0.447712	4.5289	5.92907e-06	0.00124826	PPM1H
ENSG00000187772	16.604	4.38811	0.482657	4.63879	3.50447e-06	0.000786988	LIN28B
ENSG00000087253	41.4726	4.37129	0.439047	5.1262	2.95649e-07	8.85238e-05	LPCAT2
ENSG00000150782	13.1061	4.36219	0.452771	4.5859	4.52042e-06	0.000982389	IL18
ENSG00000184588	80.7189	4.34543	0.539375	4.87986	1.06163e-06	0.000260081	PDE4B
ENSG00000153071	8.9633	4.34131	0.520207	4.91368	8.93812e-07	0.000227231	DAB2
ENSG00000140450	9.93578	4.33183	0.509564	4.72583	2.29181e-06	0.000532411	ARRDC4
ENSG00000196684	15.5086	4.32399	0.447701	4.68405	2.81259e-06	0.000642319	HSH2D
ENSG00000115594	10.8506	4.31611	0.516322	4.73319	2.21014e-06	0.000522445	IL1R1
ENSG00000134874	8.19127	4.2898	0.518799	4.82128	1.42641e-06	0.000343206	DZIP1
ENSG00000137185	7.04165	4.26015	0.532733	4.88782	1.01961e-06	0.000254412	ZSCAN9
ENSG00000175198	10.1977	4.20862	0.483012	4.12837	3.65344e-05	0.00607734	PCCA
ENSG00000118985	49.2704	4.1961	0.412554	4.9426	7.70858e-07	0.000203658	ELL2
ENSG00000100003	37.6837	4.18413	0.351032	5.41987	5.96429e-08	2.29608e-05	SEC14L2
ENSG00000101493	7.49349	4.172	0.499443	4.45248	8.48835e-06	0.00170705	ZNF516
ENSG00000178860	7.87294	4.07153	0.546509	4.63403	3.58623e-06	0.000792145	MSC
ENSG00000012779	30.7565	4.06601	0.522064	4.26699	1.98127e-05	0.00365694	ALOX5
ENSG00000158470	19.8305	4.01678	0.487602	4.1523	3.29147e-05	0.00561382	B4GALT5
ENSG00000183742	5.53961	4.01475	0.537784	4.47227	7.7393e-06	0.00157999	MACC1
ENSG00000174083	49.8629	3.96374	0.46179	4.18779	2.8168e-05	0.00506047	NA
ENSG00000159640	39.6387	3.94984	0.469881	4.13144	3.60492e-05	0.00607158	ACE
ENSG00000105383	12.2018	3.92577	0.537926	4.06718	4.75851e-05	0.00745537	CD33
ENSG00000175274	31.4112	3.90099	0.495274	3.98549	6.73407e-05	0.0100817	TP53I11
ENSG00000176788	8.39759	3.87205	0.555007	4.39387	1.11353e-05	0.00217445	BASP1
ENSG00000164674	7.34722	3.83503	0.528619	3.98617	6.71479e-05	0.0100817	SYTL3
ENSG00000113448	54.288	3.80743	0.402477	4.0971	4.18359e-05	0.00663173	PDE4D
ENSG00000184113	8.40275	3.79946	0.549136	4.16735	3.08163e-05	0.00534586	CLDN5
ENSG00000120833	73.3834	3.79352	0.55855	4.2318	2.31828e-05	0.00422114	SOCS2
ENSG00000134107	208.978	3.78406	0.47031	3.79404	0.000148215	0.0208026	BHLHE40
ENSG00000116711	5.73828	3.75354	0.551492	4.11064	3.94565e-05	0.00640526	PLA2G4A
ENSG00000170500	8.37486	3.74756	0.550947	4.10555	4.03362e-05	0.00647012	LONRF2
ENSG00000134184	14.5689	3.71689	0.516505	3.59934	0.000319026	0.0408026	GSTM1
ENSG00000115318	9.83025	3.70346	0.540971	3.72485	0.000195433	0.02687	LOXL3
ENSG00000091972	34.9838	3.70244	0.49274	3.60402	0.000313327	0.040594	CD200
ENSG00000164659	8.43093	3.68998	0.519921	3.42946	0.000604774	0.0646725	KIAA1324L
ENSG00000143153	18.2866	3.68249	0.425841	3.66115	0.000251084	0.0334961	ATP1B1
ENSG00000112486	8.79474	3.65328	0.555471	4.01006	6.07028e-05	0.00929443	CCR6
ENSG00000101347	41.3094	3.64546	0.522502	3.52984	0.000415816	0.0491465	SAMHD1
ENSG00000137959	13.5758	3.64293	0.517295	3.47001	0.000520434	0.058436	IFI44L
ENSG00000128604	22.8654	3.63647	0.386051	3.72772	0.000193216	0.0268391	IRF5
ENSG00000169432	72.4421	3.62586	0.288017	4.48226	7.3857e-06	0.001531	SCN9A
ENSG00000182511	46.4177	3.60693	0.406603	3.59517	0.000324179	0.0408224	FES
ENSG00000148444	26.4327	3.54932	0.416404	3.41687	0.000633458	0.0672064	COMMD3
ENSG00000204257	29.5835	3.5379	0.285284	4.16639	3.09468e-05	0.00534586	HLA-DMA
ENSG00000140284	22.0304	3.53502	0.458843	3.2932	0.000990529	0.0995999	SLC27A2
ENSG00000166123	5.63888	3.52919	0.558133	3.81952	0.00013371	0.0189643	GPT2
ENSG00000173198	18.1768	3.51854	0.357205	3.54299	0.000395616	0.0471728	CYSLTR1
ENSG00000108176	4.7212	3.51538	0.543222	3.60647	0.000310389	0.040594	DNAJC12
ENSG00000095713	4.32674	3.49156	0.541177	3.54393	0.000394208	0.0471728	CRTAC1
ENSG00000171509	8.9914	3.41945	0.562633	3.92161	8.7959e-05	0.0128822	RXFP1
ENSG00000100154	4.40687	3.41391	0.557625	3.58019	0.000343348	0.0428358	TTC28
ENSG00000105929	6.05237	3.3189	0.562129	3.61101	0.00030501	0.0402912	ATP6V0A4
ENSG00000145649	85.0199	3.3015	0.562783	3.71574	0.000202607	0.0275751	GZMA
ENSG00000139112	37.5994	3.29862	0.272577	3.46775	0.000524841	0.0584439	GABARAPL1
ENSG00000075651	3.95306	3.2931	0.559177	3.38831	0.000703256	0.0740287	PLD1
ENSG00000150760	4.30992	3.18849	0.561769	3.3048	0.000950432	0.0970161	DOCK1
ENSG00000165092	7.98214	3.15428	0.562425	3.59774	0.000320994	0.0408026	ALDH1A1
ENSG00000197635	89.6728	3.01146	0.561698	3.44512	0.00057081	0.0615288	DPP4
ENSG00000183780	22.7574	2.95297	0.560065	3.56671	0.000361491	0.0438805	SLC35F3
ENSG00000254521	15.8608	2.6656	0.553754	3.49826	0.000468311	0.0539318	SIGLEC12			UP in vitro	DOWN in vivo
ENSG00000000971	34.461	1.91672	0.520463	3.69041	0.000223889	0.0301668	CFH
ENSG00000165238	26.8719	-1.89126	0.561869	-3.35932	0.000781349	0.081235	WNK2
ENSG00000148677	220.18	-1.90244	0.562402	-3.45054	0.000559475	0.0612876	ANKRD1			DOWN in vitro	UP in vivo
ENSG00000124225	119.386	-2.24157	0.56241	-3.9053	9.41084e-05	0.0136346	PMEPA1
ENSG00000164683	225.889	-2.88416	0.551361	-4.17205	3.01877e-05	0.00534586	HEY1
ENSG00000171435	16.8529	-3.03236	0.548126	-3.57003	0.000356941	0.0438805	KSR2
ENSG00000162458	26.766	-3.11166	0.543034	-3.50199	0.000461797	0.0536401	FBLIM1
ENSG00000166105	11.6359	-3.1343	0.54111	-3.34739	0.000815759	0.0839048	GLB1L3
ENSG00000148702	11.2621	-3.18956	0.538453	-3.35846	0.000783772	0.081235	HABP2
ENSG00000213694	12.1953	-3.26353	0.536631	-3.46352	0.000533157	0.0588833	S1PR3
ENSG00000166863	747.004	-3.30101	0.54753	-6.02697	1.67064e-09	9.37927e-07	TAC3
ENSG00000166342	98.8876	-3.33956	0.288556	-3.44801	0.000564728	0.0613641	NETO1
ENSG00000148498	174.339	-3.4704	0.242547	-4.43846	9.06043e-06	0.0017953	PARD3
ENSG00000171611	89.5025	-3.53789	0.443423	-3.48346	0.000494972	0.0565191	PTCRA
ENSG00000132613	165.266	-3.53792	0.270401	-4.34671	1.38198e-05	0.00262264	MTSS1L
ENSG00000160856	196.683	-3.60947	0.543432	-6.0908	1.12349e-09	7.20849e-07	FCRL3
ENSG00000117318	36.3827	-3.6797	0.445352	-3.47917	0.00050296	0.0569486	ID3
ENSG00000166866	66.7762	-3.75701	0.386392	-3.96775	7.25553e-05	0.010743	MYO1A
ENSG00000246223	27.8067	-4.04942	0.500185	-4.0297	5.58476e-05	0.00864931	LINC01550
ENSG00000132694	100.204	-4.12623	0.377634	-4.93347	8.07799e-07	0.000209313	ARHGEF11
ENSG00000149328	40.86	-4.1644	0.3879	-4.38747	1.14677e-05	0.00220737	GLB1L2
ENSG00000167094	27.1467	-4.18342	0.466748	-3.56692	0.000361206	0.0438805	TTC16
ENSG00000132932	42.8345	-4.30348	0.469078	-4.11659	3.84512e-05	0.00631819	ATP8A2
ENSG00000120915	44.0356	-4.36263	0.445891	-4.32181	1.54757e-05	0.00289611	EPHX2
ENSG00000116991	156.781	-4.43154	0.27572	-7.2048	5.81281e-13	7.83218e-10	SIPA1L2
ENSG00000183729	76.3408	-4.55032	0.461644	-4.95469	7.24467e-07	0.000199214	NPBWR1
ENSG00000123453	405.505	-4.58164	0.461877	-6.01756	1.7707e-09	9.54338e-07	SARDH
ENSG00000076716	67.9985	-4.73287	0.414066	-5.2996	1.16057e-07	4.00962e-05	GPC4
ENSG00000152969	93.2534	-5.06465	0.462889	-5.256	1.47219e-07	4.83811e-05	JAKMIP1
ENSG00000177508	112.71	-5.15252	0.487333	-5.69635	1.22396e-08	5.31988e-06	IRX3
ENSG00000090975	644.349	-5.72485	0.248105	-12.9804	1.5796e-38	1.06417e-34	PITPNM2
ENSG00000196581	152.451	-6.12213	0.431644	-5.94467	2.77011e-09	1.38239e-06	AJAP1
