# Supplementary material for: Synthetic modeling reveals HOXB genes are critical for the initiation and maintenance of human leukemia
Source: Nat Commun. 2019 Jul 2;10:2913. doi: 10.1038/s41467-019-10510-8 (PMC6606637; doi:10.1038/s41467-019-10510-8)
Supplement: Supplementary file 9 — Supplementary Data 6 [file 41467_2019_10510_MOESM9_ESM.csv]

	t15d10-2_30_LEP_Spl_GpCn	t28d10-1_61_REP_Spl_GpCn_sort	t28d10-1_61_REP_Spl_GpCp_sort	t28d10-2_62_NEP_Spl	t28d10-2-1_62_NEP-1_Spl	t28d10-2-2_62_NEP-2_Spl	t28d10-2-3_62_NEP-3_Spl	t28d10-2-7_62_NEP-7_Spl	t28d24-1_64_REP_Spl	t28d24-2_65_BEP_Spl	t28d24-4_67_LEP_Spl	t30d10-1_81_LEP_Spl	t30d10-2_82_REP_Spl	t30d10-3_83_NEP_Spl	t30d10-3-1_83_NEP-1_Spl	t30d10-3-4_83_NEP-4_Spl	t30d10-3-5_83_NEP-5_Spl	H3255-4	M22-7	M69-26	M71-1-2	M30-2v2	TA01	TA02	TA03	TA04	TA05	TA06	TA08	TA09	TA10	TA12	TA13	TA14	TA16	TA17	TA18	TA19	TA20
ENSG00000223972	-1.840314176	-1.867635577	-1.863317335	-1.864220314	-1.848543863	-1.85366544	-1.585124592	-1.855053761	-1.8688216	-1.869609161	-1.871098558	-1.855219709	-1.858630363	-1.868679938	-1.851882938	-1.857082134	-1.849942016	-1.864138011	-1.518933328	-0.593146957	-1.825094917	-1.831946399	-1.623822948	-1.655183015	-1.656009015	-1.651455656	-1.667546688	-1.650146061	-1.685557823	-1.592687586	-1.651134024	-1.621830814	-1.609845475	-1.601670868	-1.375072535	-1.322853608	-1.358181551	-1.601814381	-1.330575302
ENSG00000227232	8.207700093	7.791096232	7.644235547	7.210412348	7.22268229	7.199663072	7.031702382	6.716241406	8.028147354	7.047137924	7.617800041	7.35009811	7.507495862	7.893217698	7.32653294	7.13343654	7.489879788	8.136563991	8.178383255	8.354495487	8.692912669	8.230506909	8.587312125	8.601516062	8.240163655	8.38129135	8.363184695	8.691655782	7.863732541	8.942711587	8.499922545	7.853577015	8.212496642	8.047916136	7.534910096	8.406951131	7.999878372	7.999193909	8.019559027
ENSG00000243485	-2.246166257	-2.25330172	-2.252173935	-2.252409764	-2.248315584	-2.249653174	-2.2514343	-2.250015758	-2.25361147	-2.253817156	-2.254206138	-2.250059098	-2.25094985	-2.253574473	-2.249187642	-2.250545503	-2.248680736	-2.252388269	-2.234147291	-2.251130601	-2.24219148	-2.243980865	-2.254595273	-2.262785504	-2.263001228	-2.261812039	-2.266014494	-2.261470015	-2.270718418	-2.246463727	-2.261728039	-2.038329157	-2.25094481	-2.248809868	-2.261545018	-2.24790713	-2.257133642	-2.248847349	-2.249923786
ENSG00000238009	-0.671978385	-0.748238169	-0.736559762	-0.739013556	-1.214019624	-1.224629528	-0.728823699	-1.227505585	-1.245516666	0.301253323	-0.757500711	-0.714278651	-1.234914905	-1.245448766	-1.22093688	-1.231707579	-1.216916049	-0.738790159	-0.53119558	0.050843043	0.396211818	-0.647511446	-0.617132389	-0.218388713	0.060997019	-0.629216703	0.402071054	-0.206327204	-0.286911656	-0.575664473	-0.629084437	-0.616204273	-0.610457516	-0.594274318	-0.628795576	-0.070506676	-0.621550202	-0.080586999	-0.603110028
ENSG00000233750	-1.272616569	-0.887240324	-0.876509361	-1.312821463	-1.286457103	-1.295070475	-1.306539991	-1.297405326	-1.320559819	-1.321884325	-1.324389165	-1.297684415	-1.303420388	-1.320321575	-1.292072695	-0.860762133	-1.288808489	-0.878559799	-1.195220765	-0.86645442	-0.426977065	-0.001303475	-0.603973364	-0.412979637	-1.050468409	-0.401196134	-0.451157668	-0.397026049	-0.737327469	-0.976159312	-1.049137578	0.256237326	-1.005015128	-0.991267228	-1.048943598	-0.985454067	-1.04406136	-0.991508585	-0.559831308
ENSG00000237683	4.583499643	3.472571758	2.626200621	3.402947953	2.592328316	3.1343934	3.397976501	2.686641185	2.196998211	2.363414834	1.978410114	3.961006869	4.20914383	4.275404497	3.596018271	3.195830244	3.757005708	4.015222749	7.523313759	6.197608267	7.304712146	6.264778747	5.859006247	6.478675239	5.242205379	6.289591531	6.020187667	6.030407516	5.054656739	6.449520554	6.023329168	5.687646726	5.545142424	5.466774289	7.162282645	8.813899504	6.641550272	5.718008015	5.438720651
ENSG00000268903	-1.372155589	-1.40969981	-1.403765816	-1.405006662	-1.38346457	-1.390502482	-1.399874125	-1.392410269	-1.411329606	-1.412411849	-1.414458532	-1.39263831	-1.397325125	-1.411134938	-1.388053022	-1.01680545	-1.385385867	-1.404893564	-0.930523997	-1.398276169	-0.972849609	-0.982264703	-1.405423555	-1.448517587	-0.662086551	-1.443395566	-0.703114122	-1.091688262	-1.455058914	-0.414244464	-0.841605829	-1.402686027	-1.386216145	-1.374982854	-1.092274213	-0.437377435	-1.418779533	-1.375180065	-1.380843883
ENSG00000239906	0.824160137	0.678227293	0.301350102	2.396942365	1.510800997	2.736314812	2.991194783	1.633863425	0.671989671	-0.346000884	-0.350160093	2.836263788	2.756168564	3.014494745	2.48700362	2.372985809	2.572840107	0.989130489	3.187902212	2.503754864	4.229193451	2.774583033	2.229905798	2.946166074	2.454495558	4.45798833	2.397198828	2.115882752	1.460255952	3.958282966	2.111686992	1.627813306	3.217005431	1.684561752	1.550208773	2.344736276	2.568573553	3.266210768	1.672426131
ENSG00000241860	0.144559968	0.839043183	-0.449636289	0.40444328	0.117645178	0.101146588	0.41979959	-0.440545867	0.385681141	0.051042568	0.3764607	0.441639617	0.427467921	0.386256201	0.455594111	0.43388947	0.113121936	0.655900416	1.839321754	1.196113693	1.752610057	1.024848047	1.117202772	1.026092721	0.59239976	1.036514108	0.992323604	1.040201978	1.21163182	2.040758679	1.563372776	0.625954195	1.160276871	0.647740661	1.566427823	0.651621891	1.088138474	2.163922613	1.768896273
ENSG00000241599	-2.246052662	-2.253003138	-2.251904591	-2.252134306	-2.248146268	-2.249449181	-2.251184131	-2.249802365	-2.253304858	-2.253505212	-2.253884109	-2.249844582	-2.250712241	-2.25326882	-2.248995718	-2.250318376	-2.248501953	-2.252113369	-2.234345288	-2.250888305	-2.242180932	-2.243923927	-2.254555603	-2.262533502	-2.262743634	-2.261585274	-2.26567878	-2.261252117	-2.270260755	-2.246634867	-2.261503452	-2.25404881	-2.250999779	-2.248920185	-2.191274304	-2.177989978	-2.186977292	-2.248956695	-2.250005224
ENSG00000228463	3.025834462	1.311726225	1.334021978	0.31962457	1.005754809	0.347879987	1.63874256	1.377003433	1.305622664	0.305371342	1.293929297	1.668765323	0.961207489	1.818792155	1.393604195	1.366415255	1.403795096	2.195881574	3.733225363	2.368394591	3.135784818	2.680575839	2.424139782	2.055655534	1.572147172	2.077066117	2.558714259	3.394877987	3.253021867	4.18134116	4.107663074	3.070336886	2.672496095	0.812792645	2.082954672	2.392246645	1.683513011	5.652543917	1.824822559
ENSG00000237094	2.636293206	3.226284305	1.320835046	1.316474538	1.026836566	1.005867385	0.437291129	0.450104323	1.294344329	1.29057158	1.75302476	2.429248543	2.154226244	2.545341738	1.376543164	2.010880849	1.65742734	2.371496214	3.713323059	3.061948087	3.53768124	3.950202133	2.930678064	3.871157673	3.12492943	3.513355469	3.612928175	3.04837076	2.42568358	3.637277676	3.257107635	3.787966934	3.16503218	3.349996477	2.920405052	3.237045122	2.247085177	2.882405207	3.036564301
ENSG00000250575	-0.930177287	-0.551111712	-0.968698924	-0.970211075	-0.943958917	-0.516665869	-0.963956335	-0.954860546	-0.977916497	-0.979235367	-0.981729547	-0.955138448	-0.96085001	-0.977679267	-0.51216293	-0.958257308	-0.946300296	-0.970073248	-0.853110867	-0.962008994	-0.904690752	-0.916164407	-0.655982396	-0.756963796	-0.75950283	-1.004427399	-0.603001964	-0.741345818	-0.515872913	0.041726491	-0.744427433	-0.937983373	-1.337746239	-0.888885591	-1.372575964	-1.318268428	-0.965063008	-1.324297178	-0.899534081
ENSG00000233653	-2.08794619	-2.102877126	-2.10051724	-2.101010711	-2.092443651	-2.095242553	-2.098969556	-2.09600126	-2.103525278	-2.103955675	-2.104769619	-2.096091949	-2.097955845	-1.952965339	-2.094268429	-2.09710975	-2.09320773	-1.95048321	-2.062796536	-1.947851543	-2.07962898	-1.782408218	-1.981196103	-1.99833414	-1.998785543	-1.996297167	-1.85460827	-1.995581484	-2.014933741	-1.964180866	-1.996121398	-1.980107417	-1.973557521	-1.969090161	-1.995738427	-1.967201183	-1.986507633	-1.96916859	-1.97142103
ENSG00000236679	-2.324483155	-2.328940028	-2.328235604	-2.328382904	-2.325825644	-2.326661114	-2.327773621	-2.326887587	-2.329133501	-2.329261974	-2.329504935	-2.326914658	-2.327471029	-2.329110392	-2.326370339	-2.327218471	-2.326053721	-2.328369478	-2.316976004	-2.282665018	-2.322000475	-2.323118141	-2.317766095	-2.322881785	-2.323016528	-2.32227375	-2.27997973	-2.322060119	-2.327836752	-2.31268706	-2.322221283	-2.317441123	-2.315485984	-2.314152481	-2.322106966	-2.313588622	-2.319351582	-2.314175892	-2.314848243
ENSG00000231709	-1.589441944	-1.810332762	-1.807181403	-1.606888123	-1.796400045	-1.800137661	-1.805114648	-1.801150827	-1.811198296	-1.811773041	-1.812859971	-1.801271932	-1.803760953	-1.811094914	-1.798836829	-1.601678834	-1.596468132	-1.807780315	-1.756809703	-1.603313768	-1.779287514	-1.784287577	-1.799365669	-1.822251563	-1.82285436	-1.819531418	-1.448725242	-1.818575704	-1.486858117	-1.776643759	-1.819296698	-1.797911853	-1.789165213	-1.783199563	-1.61783303	-1.780677048	-1.806458612	-1.783304295	-1.786312172
ENSG00000230021	-1.368626297	-1.414094364	-1.406907979	-0.971877535	-1.38232208	-1.39084537	-0.962350356	-1.393155802	-1.416068135	-0.678059075	-0.989142814	-1.393431972	-1.399107956	-1.415832382	-1.387878942	-0.95357692	-1.384648874	-0.971668748	-0.387781692	-1.400259721	0.123938808	-1.354700706	-1.062193587	-0.44047999	-0.066995137	-1.093497474	-1.09782372	-1.093129932	-1.102262256	-0.556193354	-1.093407425	-1.058878293	-1.038932382	-1.025328264	-0.698125251	-0.570881887	-1.078368393	-0.580325614	-1.032426284
ENSG00000225972	6.828075511	5.673363997	5.94326679	5.583622272	5.623583329	5.518754731	5.067183924	5.368542899	5.797006106	5.515731772	5.252670555	9.910908941	9.49443896	9.935777792	9.750718002	9.957191633	9.903485065	6.76041492	9.015787813	5.867233012	6.090949479	7.634886445	6.491443049	5.30189621	12.83782926	7.311470971	5.535923029	6.330797697	5.337240322	7.590359015	6.026458566	7.183614173	5.475721021	6.309180496	6.752740614	6.23104373	5.816820724	6.102162639	5.825416321
ENSG00000225630	7.803812648	6.363954937	6.334171311	6.51940251	6.786013608	6.718572023	6.504110329	6.581151621	6.561612043	5.439177323	6.252041031	7.126477987	6.479570444	7.100359984	6.900115815	6.68572651	6.599961037	6.885883265	8.960794402	6.185441454	7.054288442	8.126669282	7.865239086	7.208033835	7.456675738	7.539109883	7.493016971	7.080232785	7.041293204	7.650906707	7.155846069	8.371141755	7.21016881	7.595466556	7.545356094	7.371882355	6.870326068	7.032449309	7.232053483
ENSG00000237973	11.56689571	10.54661589	10.56744056	10.84502262	10.65172557	10.57456258	10.30585812	10.36714748	10.27557665	10.47342121	10.22050175	10.89011606	10.54621498	10.94211396	10.73841576	10.72550758	10.42076557	13.40034463	13.74703962	11.02169186	13.88615861	14.92502751	14.25063122	14.19476416	12.56924793	14.71086088	14.41599038	12.06419618	11.16298904	13.13270106	11.58410501	13.12053727	12.14591189	14.49276768	12.86910441	12.04236494	14.50397357	12.00335531	14.35418396
ENSG00000229344	8.855032361	6.765086869	6.902569259	6.654812053	7.136140741	6.891600571	6.866184786	6.749194732	6.737716715	6.611569102	6.688444728	7.236331648	6.693954434	7.248665071	6.813665252	6.779089852	6.679670902	7.526254289	9.82381231	6.815991417	7.455373702	9.14219124	8.405614248	8.104648868	7.680073689	8.454577687	7.510713439	8.693014804	7.178825908	8.906335789	7.852735127	8.450926024	8.317613276	7.666209759	8.324942547	7.829875055	7.751772407	8.150581131	7.563613988
ENSG00000240409	0.089876359	-0.575938595	-1.043914355	-0.567017297	-1.036726222	-1.039266882	-1.04256973	-1.039946675	-0.579015583	-0.581052788	-1.047527654	-1.040027678	-1.041680461	-1.046417267	-1.038388504	-1.04093304	-1.037424935	-0.015197886	0.307225961	0.199321792	-0.458463116	-0.478304875	-0.09778117	0.096959769	0.094261208	-0.560353315	0.057220089	-0.161640038	0.191849872	-0.015293006	-0.163930944	-0.092727726	-0.54234443	-0.53840976	-0.559950536	-0.030478483	0.16986554	-0.040244937	-0.540479122
ENSG00000248527	8.327320244	6.588258534	6.423046749	6.675783867	6.706192655	6.701439826	6.631509385	6.638370257	6.586333869	6.895653837	6.452139422	7.646298622	7.035175013	7.604380806	7.324701929	7.249775981	6.868016896	7.579515986	9.565782619	6.731482434	7.448363779	8.972262951	8.236132484	7.717199482	8.238667023	8.289660378	7.91910604	7.955830316	7.530792733	8.550401151	7.640194028	8.43441325	7.597335853	7.991879896	8.194044895	7.811637818	7.633545823	7.832360187	7.847756219
ENSG00000198744	10.66006428	9.019394425	9.062539847	9.238041283	9.425365923	9.223623371	9.073775742	9.146473224	8.804692018	9.466279529	8.855986895	9.970434669	9.395502588	9.962859303	9.631180347	9.510572367	9.314571181	9.947867383	11.96533362	9.226375176	9.74388672	11.08948141	10.56517296	10.11092081	10.28918839	10.7649915	10.13107046	10.48048516	9.68147141	11.32952724	10.00468493	11.71314165	10.36460786	10.3900219	10.97612696	10.65204655	10.22569455	10.85558075	10.30327725
ENSG00000229376	0.217634479	0.184082885	0.189233434	0.188151536	0.207291899	0.200956194	0.192643202	0.19925237	0.182678642	0.181748664	0.179995384	0.199049101	0.194890091	0.182846133	0.203152334	0.196773603	0.205554514	0.188250041	0.299874672	0.194050519	0.237262965	0.228348271	-0.724847485	0.621430816	0.5141616	0.299864245	0.722545724	1.404006036	0.340279965	-0.216809408	0.156036753	0.140100213	0.677375377	-0.257560578	-0.468274643	0.043878301	1.021057138	0.589884714	-0.27670553
ENSG00000224956	5.869701421	5.660952738	5.245770997	5.206381213	4.295566903	4.418348189	5.298462344	4.607795056	5.104520695	5.321682298	5.310699151	5.428300555	4.698338115	5.514666152	5.510136716	4.953188852	5.376286552	6.611417959	6.935090823	6.65018518	4.931854352	7.137902393	6.456175985	6.502363724	6.472504767	6.547530477	6.599824905	6.846080709	6.718238892	7.197680706	7.323829698	6.264183676	6.771270334	6.494632348	4.900122199	5.906321323	5.691215558	6.447057015	6.998300079
ENSG00000235373	4.800833288	5.216184261	4.284343094	4.834833635	4.708103579	5.393192693	5.065426893	4.217164517	4.749796835	5.073958708	4.410833602	4.878889526	5.286915304	4.938719614	5.132335051	4.514800687	5.589945529	5.816679298	5.543507838	5.790536035	4.789409906	6.387107468	5.512417732	5.859505856	5.076537578	5.350383854	5.970406074	5.117319161	5.718311273	6.447125235	5.820338208	6.41250687	5.140678767	5.413258891	3.789389178	5.811114553	4.788525643	5.78431835	6.059914687
ENSG00000223181	-2.251748897	-2.258309728	-2.257272766	-2.257489603	-2.253725135	-2.254955006	-2.256592695	-2.255288391	-2.258594534	-2.258783655	-2.259141312	-2.255328241	-2.256147259	-2.258560516	-2.254526964	-2.255775474	-2.254060881	-2.257469839	-2.240697841	-2.190189649	-2.248094217	-2.249739499	-2.246470932	-2.254001588	-2.25419994	-2.253106518	-2.256970542	-2.120544431	-2.261295649	-2.238994235	-2.253029283	-2.24599255	-2.243114448	-2.241151437	-2.252861001	-2.240321398	-2.248804881	-2.2411859	-2.242175649
ENSG00000240618	0.844516585	0.710419822	0.731234158	0.11976248	-0.402382805	0.513557876	0.744963486	0.150141227	0.104747258	0.102193048	-0.430630957	1.154970899	0.492166751	0.909815748	0.998181363	0.761543398	0.796616636	2.011591544	1.316374814	0.135917735	0.921620931	2.081014721	1.150427365	1.593928095	1.778298443	0.602200934	0.585317902	0.603619956	1.247037816	1.619950941	1.802175574	1.949748798	0.650557065	0.660834102	0.603308198	1.234494085	0.622195358	2.229075131	0.655440999
ENSG00000229905	-2.246234167	-2.252360202	-2.251391961	-2.251594428	-2.248079437	-2.249227803	-2.25075696	-2.249539093	-2.252626133	-2.252802721	-2.253136675	-2.249576302	-2.250341043	-2.25259437	-2.248828128	-2.249993897	-2.248392932	-2.251575974	-2.235915481	-2.250496223	-2.242821688	-2.244357935	-2.191902579	-2.137192487	-2.260861056	-2.259840097	-2.263448046	-2.259546458	-2.267486522	-2.246663055	-2.25976798	-2.253197582	-2.250510216	-2.248677297	-2.25961085	-2.247902265	-2.255823535	-2.248709475	-2.249633632
ENSG00000228327	3.947820052	4.265311204	4.226436576	4.96468794	4.397124629	5.585474203	4.992340291	3.741970475	4.38206827	4.434080008	3.051957353	4.916282448	5.110408922	4.644925829	5.127152793	4.630057003	5.271660484	5.33397746	5.413554935	5.071524824	5.875702566	5.799829834	5.352414785	5.743386256	5.378428854	5.724363128	5.597657369	5.631054955	5.527835083	6.206958987	5.931015989	5.42878683	5.68871355	5.804061472	4.211021851	5.485943409	4.885467001	6.08204306	5.953785663
ENSG00000237491	4.546590449	4.715315917	4.238178195	4.514597472	4.252199698	4.523251632	4.08247616	3.78762066	4.654950882	4.649397503	4.10374651	4.638300172	4.614358392	5.509237654	4.827793883	4.499617547	5.430667205	5.888191618	6.256227179	5.828705505	6.076832505	6.300741057	5.919476058	5.969869283	5.363258579	5.621673793	6.846563047	6.311131127	5.517083568	7.107028257	7.058214319	6.113414737	6.633813007	5.701258954	4.762278378	5.973189739	6.700199825	6.913080675	6.435752809
ENSG00000230092	3.727631635	3.630978654	2.809275065	3.811527817	3.468006197	2.660484638	2.623966159	3.30832379	3.092106238	3.087269932	2.765242696	3.307262224	3.603601682	3.623920972	3.552249617	3.412128991	3.341103907	3.883171222	4.046709597	3.769245331	3.923283207	3.686136456	3.754003253	3.682434209	2.987395558	3.754708266	4.189471401	4.173597737	3.513889005	5.269779856	4.99592115	2.459425949	4.187098269	3.855931075	3.511215592	4.044485294	4.38879896	4.538431821	4.037505097
ENSG00000269831	-0.121361691	-0.153703166	-0.14875732	0.418974241	-0.131362138	-0.137474728	0.431317684	-0.139116787	0.403906984	-0.155942327	0.396508095	-0.139312637	0.437485197	-0.15488973	-0.135357095	-0.141504357	0.841067011	1.0448357	-0.061696909	0.435181182	0.952361179	1.428981652	0.190455707	0.843259994	0.83918786	-0.381229442	1.402879396	0.673417026	0.849462503	1.635925923	1.82566431	-0.34978752	0.597649466	0.263140867	0.107969445	1.136997735	0.750291853	2.283115684	1.673079432
ENSG00000240453	1.937825435	1.846680092	0.792289506	0.52131413	1.086404324	0.841876221	1.197686078	1.050205029	1.43155609	1.295266532	1.136719808	1.92886365	1.360849553	1.549624242	1.536112098	0.553941766	1.668101341	1.951686148	1.594145191	1.026625704	2.039392779	1.893753969	1.311779146	1.739133569	1.736405517	1.751510361	2.243067455	1.26987864	1.642392526	2.337202921	2.076340974	1.31508488	1.335360439	1.349562038	1.269440109	1.35565564	1.295919531	1.926327823	1.91113161
ENSG00000177757	2.88363188	2.422475096	1.383196617	1.380491957	1.427846903	1.412284854	2.047724547	1.40808123	1.366755959	2.411799752	1.998505997	2.072360728	1.397281773	2.009669888	2.088045271	1.401951265	2.097194214	2.441446682	1.597059532	1.395197094	2.657609202	3.555679689	1.981309702	2.395472583	2.059671039	1.34726373	3.561527066	1.715682259	1.730492675	3.540052733	3.532576778	1.919839962	3.163710055	1.798805199	1.548216381	2.170068122	2.716110678	3.000896448	2.687484259
ENSG00000225880	3.986869252	4.47772451	3.425881629	4.164495115	4.057811915	4.021554074	4.954746985	3.739348588	3.646010083	3.84816928	3.773002872	3.948471681	3.986528173	4.082173362	4.202568956	3.252625392	4.267597659	4.874994459	5.17554309	4.911873387	5.374722736	5.095996868	4.895366298	5.24739697	4.583706553	4.803416089	5.198406308	5.087319736	5.204165653	5.201927608	5.70882156	5.020796682	5.546687214	4.889154758	3.531988032	4.818874791	4.824435127	5.480177059	4.945680524
ENSG00000228794	9.228316047	9.113674285	9.634893954	10.10415984	10.21045236	10.20444806	10.14090694	10.15242007	9.532763405	9.679333175	9.400953575	10.44166805	10.2308698	10.18721348	10.22606669	10.13181686	10.25205753	9.846636553	9.74618468	9.335540538	10.05641416	10.13092705	9.882802991	9.534805291	10.00123085	9.353546365	10.2206868	9.701862552	10.15103517	9.564413269	10.24482075	9.507966428	10.57267279	9.318952352	9.504306617	9.695311077	9.983179828	8.780797776	9.551647619
ENSG00000230368	-2.122169776	-2.135649907	-2.133519325	-2.133964847	-2.126230229	-2.128757168	-2.132122026	-2.129442153	-2.13623508	-2.136623655	-2.13735851	-2.12952403	-2.131206816	-2.136165185	-2.127877698	-2.130442934	-2.126920064	-2.133924239	-2.099463857	-2.131548285	-1.842939782	-2.11804119	-2.095590587	-1.975202885	-2.1114709	-2.109224314	-2.117163483	-2.108578172	-2.126050014	-2.080228682	-2.109065624	-2.094607686	-2.088694228	-2.084660952	-2.108719866	-2.082955522	-2.100386008	-1.813010811	-2.086765335
ENSG00000272438	1.685896831	1.513205407	0.804170827	1.534610938	0.880462238	1.286134075	0.818726151	0.165682747	2.269307486	2.513795187	0.764354244	1.27698254	1.256938041	2.121460531	2.064793288	0.836261005	2.403437904	2.152990283	1.643162132	5.560383948	5.169597177	4.032133651	5.880262789	1.010181096	1.610922743	1.633391132	6.230297925	6.591679213	4.693411831	2.68855554	6.221825449	1.129672194	5.569306454	3.406721678	1.02696822	2.337388043	4.88064015	1.20297699	2.604704766
ENSG00000230699	3.67510686	4.067748662	3.180088223	3.499378251	3.683807968	3.831564242	3.290921693	3.566480519	2.533510422	4.209930389	2.518925082	3.761319119	3.794296696	4.141100613	3.724430545	2.221924817	3.604052093	4.252363608	4.342070082	8.181237606	7.531521184	6.022842259	8.225573022	3.68931311	4.172339417	3.545894557	8.646345413	9.256644851	7.23714237	4.241815375	8.974713081	2.942651993	8.139906002	5.528220517	2.808849104	5.133392939	7.792637328	3.039945371	4.516021376
ENSG00000241180	-0.157484822	-0.917225982	-0.911765602	-0.243669865	-0.892728211	-0.89938858	-0.230422926	-0.901183152	-0.918717099	-0.262635273	-0.267846014	-0.211607823	-0.223813354	-0.259377495	-0.897077626	-0.903796566	-0.894552629	-0.243378857	-0.773059883	1.645281096	1.612977048	-0.126560927	0.180809172	-0.497786681	-0.498728007	-0.493512229	1.942222675	2.094074567	0.553299075	-0.420807758	1.937666043	-0.458047668	1.134004335	-0.432513219	-0.492332162	-0.428031884	0.797918403	-0.432698654	0.648177004
ENSG00000223764	0.687061948	0.576158665	0.593579422	0.58993266	0.653503742	0.632678153	0.605029743	0.627041703	0.571382568	0.568213195	0.562224166	0.626368232	0.612539749	0.571952838	0.6399206	1.40924122	0.647813653	1.368874071	1.773609021	4.75178083	4.616861076	1.554112455	6.593678334	-0.673050833	1.63243695	0.512209423	6.598481564	7.120711728	5.070600102	2.111461595	7.266584257	1.048010993	6.141715827	2.967909497	-0.654570969	2.214475591	5.455297454	-0.46057246	1.432032613
ENSG00000187634	-0.661654751	-0.699004946	-0.693242895	-0.031206745	-0.673122466	0.007253151	-0.017677963	-0.682064419	-0.700577749	-0.701619797	-0.703585312	-0.682290825	-0.686926749	-0.047242443	-0.677723612	-0.684826423	-0.675052786	-0.694342227	-0.55564874	2.040624122	2.235540154	0.52320476	-0.429949311	0.098035936	1.598932557	0.110428141	0.866962336	1.730198963	0.57738519	-0.388019983	1.524802215	-0.427352894	0.949823259	-0.400403387	-0.463400486	1.242293062	2.419630257	1.410940569	0.269497974
ENSG00000268179	-2.099286871	-2.108553484	-2.107088863	-2.107395127	-2.102078138	-2.103815226	-2.106128322	-2.104286103	-2.108955748	-2.109222865	-2.109728025	-2.104342388	-2.105499181	-2.1089077	-2.103210653	-2.104974067	-2.10255235	-2.107367213	-2.083678198	-2.105733916	-2.094124947	-2.096448768	-2.118203762	-2.128840171	-2.129120326	-2.127575961	-2.039639338	-1.940343333	-2.139142409	-2.107643566	-1.940678421	-2.117528089	-2.113463015	-2.11069043	-2.127229189	-2.10951807	-2.121500266	-2.110739105	-2.112137041
ENSG00000188976	11.90601028	11.8334894	12.44949766	12.26736574	12.22394334	12.28407575	12.27631373	12.39232921	12.08354287	12.15990692	11.97630607	12.43657273	12.25127429	12.06214971	12.14497529	12.21436409	12.24468569	11.51478628	11.48538473	11.50831982	11.62951635	11.73662511	11.56864744	11.6374514	11.64379173	11.64922676	11.47381308	11.75129285	11.59024339	11.52853022	11.46643151	11.46461699	11.50400417	11.54498089	11.09183485	11.45320118	11.5427018	11.80761161	11.36163262
ENSG00000187961	8.409765349	8.638222748	8.677391832	7.89294792	7.922424355	8.27219226	8.409313527	7.650648101	8.4869081	8.087406627	7.94934923	8.201303328	8.739456344	8.936243932	8.628565381	7.885250124	8.49487172	9.007141683	8.987952168	9.145466888	9.32748997	9.950487933	9.147962243	8.721922435	9.348925727	9.169274476	9.794462378	9.57147222	9.300475832	9.166420116	9.69236932	9.186618039	9.910222981	8.651256135	8.208476932	8.877173194	9.228400549	9.179420571	9.5602813
ENSG00000187583	-0.016124773	-0.115565384	-0.959212371	-0.959992249	-0.946433075	-0.950867202	-0.95676543	-0.952068517	-0.440092811	-0.442222798	-0.965927404	-0.402689045	-0.955161936	-0.963841529	-0.949324376	-0.953823124	-0.947643917	-0.427344557	-0.831800115	-0.955760278	-0.904658415	-0.920865335	-1.272514848	-1.288603656	-0.559918062	-1.286790582	0.365239999	0.371957901	-0.305173377	-0.677883314	-0.332709532	-1.271429268	-0.725909144	-0.703253806	-0.832038553	-1.251182377	-0.483919264	-1.254298331	-0.715126189
ENSG00000187642	1.94655587	2.254705151	0.632197204	0.628262235	0.317394515	1.165898487	0.644578702	0.942013825	-0.319205429	1.08047152	0.240556199	-0.302046884	-0.306410262	2.031515329	-0.297739245	-0.304434548	1.36693	0.263882923	-0.217846903	0.920702846	1.511448033	0.77266557	0.570828634	-0.016255068	0.790449947	-0.012159109	1.796509293	1.901245438	0.382515778	0.676611318	1.054842457	0.02225345	0.037090572	0.047501407	0.486046503	0.051972948	1.511368546	0.047316637	0.042040474
ENSG00000272512	9.981272979	9.698843612	9.083285153	9.406152386	9.525382677	9.334076143	9.288786589	9.32376076	8.763828928	9.156393163	7.9598632	9.501440221	9.602148473	9.922705684	9.422283562	8.922055823	9.400589857	9.63657861	4.020018313	6.605293587	8.180648557	9.431164032	10.5961157	4.275217653	10.73281937	5.272244987	9.158801933	8.223638241	5.99618244	4.376565878	10.95830068	7.085938155	10.45385	9.246625768	4.281890272	7.64831953	8.882943782	4.706597891	4.69340894
ENSG00000188290	12.4053176	11.80673324	11.35398122	11.45157628	11.36908887	11.32133841	11.39426591	11.69186568	11.51237284	11.07704125	11.26154241	12.14922096	11.82920661	12.06958027	11.73443901	11.54356874	11.47794664	10.84168019	5.697500559	8.337570942	10.41889826	11.31616032	11.15423595	6.52297562	11.45199746	7.019998403	10.82783916	10.6040564	7.636398099	6.560937905	12.2023605	8.63695237	10.85722592	10.436052	6.42865419	9.223231416	10.7498484	7.177102678	6.399799752
ENSG00000231702	2.73401158	2.204106795	2.927328737	2.473052027	2.165890913	2.744208804	3.017915169	2.279657994	2.327674169	2.322847395	1.397095993	2.982415943	2.106969101	2.645848293	1.485598114	2.518215151	1.979160812	1.900449006	1.766226167	1.094816797	1.896441875	1.199843228	2.286555585	1.057363943	2.892396019	0.602234221	2.363480808	2.25805142	1.245868743	0.709684057	2.792085028	0.654191027	2.501436414	1.248884416	0.603949257	0.698842735	2.833877161	0.691858979	0.683940339
ENSG00000224969	2.3654269	1.276666062	1.294526363	0.637533349	0.672845999	0.661215984	0.645868754	0.658078665	1.96543855	0.625597023	1.661928887	0.657704097	0.650026956	1.272363396	1.342350341	1.32051041	0.669662405	1.291123456	2.858101908	0.648474087	0.727144663	1.427504534	2.690838492	-0.098961716	2.606303401	2.305301087	2.033650688	2.039328356	0.758667848	1.974072119	2.642701269	0.033574794	2.660521183	1.567416563	0.290724798	2.199480527	2.575493025	0.83011176	-0.564563235
ENSG00000187608	10.27729335	9.04954463	10.75369342	8.820433471	8.774416808	8.923120875	9.093831668	8.812792739	11.07285748	8.828050784	10.97889025	9.012462103	9.060936478	9.080760735	8.995535416	9.381885295	8.583033469	9.201652951	9.651122689	7.632753263	7.121396971	8.621445395	9.134234662	7.814199162	9.593448863	9.626977589	6.973282625	8.719701725	8.076535833	8.46820259	9.309980693	8.948407038	9.232210675	7.942469094	9.922106069	9.167265803	9.207936153	7.740225771	6.89394118
ENSG00000188157	8.650099195	8.345105415	10.05847221	8.867625436	8.886508218	8.866639558	8.978388676	9.150933853	9.782713029	8.578665665	9.661736213	9.024992026	9.427885004	8.992111011	8.819527419	8.788770876	9.020796481	8.009165636	8.22178519	8.547970464	8.064250418	8.794341002	9.111405034	5.97186509	8.785246333	8.854150666	8.974959947	8.782925992	7.030149888	7.580132815	9.436159422	7.352076494	9.343581827	7.596869142	8.625417372	8.443923518	9.087238886	7.532794537	7.406584992
ENSG00000217801	0.874106072	0.79515645	1.572669052	2.028641354	0.850195555	0.835367225	1.586153496	1.612110368	1.546560323	0.789506782	0.785248663	0.830875802	1.595004134	1.547230613	0.840523205	0.825499421	0.846143345	0.805188493	1.009003849	0.819040382	1.757397549	0.898508962	2.684066514	-1.484593286	0.361928619	2.521059682	1.945501363	2.377732767	-1.566815841	3.598603022	2.23070462	-1.390988732	2.260513456	2.169225063	0.844293248	1.638377528	2.331915937	2.168104882	-1.345428841
ENSG00000237330	-1.899713764	-2.046671963	-2.04457537	-2.045013785	-2.037402556	-2.039889183	-2.043200362	-2.040563241	-2.047247801	-2.047630178	-1.914660196	-2.040643812	-2.042299752	-1.913485907	-2.039023743	-2.041548056	-2.038081386	-2.044973825	-2.011063184	-2.042635774	-2.026017624	-2.029344156	-2.049412868	-2.064638806	-1.931346731	-1.929135984	-2.070641615	-2.062193264	-2.079386381	-2.034296029	-2.06267294	-2.048445647	-2.042626526	-2.038657591	-2.062332697	-2.036979368	-1.920438674	-2.03872727	-2.040728404
ENSG00000131591	8.72833864	8.343009003	8.859566129	8.431569578	8.809801884	8.764566304	8.797363434	8.507764412	8.811881403	8.571325362	8.557204425	8.764772508	8.863927332	8.873630545	8.657645753	8.676434921	8.868835785	9.39687284	9.473256327	9.508306743	9.403857496	9.713002833	9.555659849	9.100239886	9.887384478	9.909092513	9.328059128	9.732534967	9.019022475	9.660190816	9.873313063	9.009951332	9.655890458	9.424602503	8.994982554	8.979225982	8.799472183	9.6157732	9.901698856
ENSG00000223823	-0.238073411	-0.319355905	-0.306479841	-0.309171775	-0.262500172	-0.277730958	-0.298039331	-0.281862854	-0.322893402	-0.325242625	-0.329685736	-0.282356832	-0.292513009	-0.322470853	-0.272427842	-0.287901873	-0.266656068	-0.308926402	0.943874456	1.498891743	1.339228803	0.751434646	1.260507983	3.139397	-1.245436446	-0.412640785	2.148261113	-1.22800851	2.422371794	0.414431607	-0.411070243	4.448937015	1.517638006	0.36136454	-1.2288628	-1.073214326	3.345386937	3.137816981	2.116170334
ENSG00000207730	-2.099230824	-2.109507743	-2.10788344	-2.108223095	-2.102326413	-2.104252889	-2.106818174	-2.104775105	-2.109953864	-2.110250105	-2.11081034	-2.104837526	-2.10612044	-2.109900578	-2.103582403	-2.105538075	-2.102852327	-2.108192137	-2.081920392	-2.106380768	-2.093506114	-2.096083292	-2.016753812	-2.132126543	-2.132437242	-2.130724501	-1.929623783	-2.130231898	-2.143551999	-2.108618946	-2.130603519	-2.119581144	-2.011496198	-2.111998	-2.130339922	-2.110697822	-2.020409722	-2.112051982	-2.11360233
ENSG00000207607	-2.246049395	-2.254006442	-2.252748803	-2.253011786	-2.248446198	-2.249937799	-2.251924006	-2.250342131	-2.254351858	-2.254581226	-2.255014996	-2.250390462	-2.251383776	-2.2543106	-2.249418665	-2.250932872	-2.248853394	-2.252987816	-2.232646553	-2.251585338	-2.241616958	-2.243612375	-2.255434291	-2.264567553	-2.264808117	-2.263482003	-2.268168333	-2.263100598	-2.273413871	-2.24636647	-2.263388331	-2.254854104	-2.25136351	-2.248982749	-2.263184237	-2.247976068	-2.25826493	-2.249024546	-2.009637895
ENSG00000198976	-1.95344427	-1.967360914	-1.96516134	-1.965621289	-1.957636208	-1.960244975	-1.963718794	-1.960952141	-1.967965036	-1.968366195	-1.969124846	-1.96103667	-1.962773947	-1.967892878	-1.959337025	-1.961985329	-1.958348382	-1.965579366	-1.930003089	-1.963126474	-1.945692067	-1.949181992	-1.993875476	-2.009849287	-2.010270025	-2.00795069	-1.595367228	-1.867023719	-2.025321239	-1.978016121	-2.007786861	-1.852600841	-1.846495894	-1.982591917	-2.007429906	-1.980831262	-1.998826181	-1.982665018	-1.844504539
ENSG00000272141	-1.081103006	-0.579980457	-0.5682441	-1.108577605	-1.095591502	-1.099836524	-1.105485778	-1.100986893	-1.112384108	-1.11303534	-1.114266667	-1.101124388	-1.103949684	-1.112266958	-1.098359306	-1.102667308	-1.096750538	-1.108509493	-0.973556808	-0.557286821	-1.045536543	-0.479701784	-0.295469106	-0.908069233	-1.361797207	-1.359636836	-0.302305381	-0.603807001	-0.979359372	-0.40399418	-0.898101214	-0.125794417	0.315872289	-0.767913786	-1.359146533	-1.321652772	-1.35077103	-1.324636236	0.226274496
ENSG00000205231	0.985929735	1.517767795	2.199992505	1.531627126	2.697994457	2.965936253	2.921827115	2.47112883	2.391087785	3.370013638	3.084570992	2.955860945	2.225612387	3.376439498	3.57304742	3.536368314	2.850000083	0.93081681	1.09818847	0.941768758	1.022282247	1.005813546	1.349726317	1.165200144	0.179056352	-0.33404891	1.848168777	1.88275236	0.071008385	1.966264232	2.235101983	3.567509836	3.18397238	-0.224827775	-0.331924441	0.801830486	1.904103522	-0.225158473	1.271790253
ENSG00000162571	1.208478802	2.531913413	2.899510598	2.332532571	4.127074551	3.773857215	3.570073574	3.092799429	3.233197583	3.727537689	2.848946996	4.488916877	4.57254813	5.124887953	4.958996961	4.863679762	4.271268223	3.697707765	1.3637476	1.711088511	2.27016887	4.946685047	3.88577914	2.678633458	2.42502935	1.664883345	4.043080845	2.91526337	0.727940364	4.214546937	4.773883293	3.801471817	5.621298007	2.205604601	0.82801235	3.060653346	3.661752528	0.978435888	1.902785604
ENSG00000186891	1.600380878	4.839848225	1.462666061	0.164038909	1.052910892	0.199687547	0.99112144	0.194995516	0.14851932	3.599615913	0.936570423	2.829837318	1.837328362	2.592804671	1.530887863	1.008687483	1.045654713	0.164316642	0.400044442	0.180574079	2.054634187	1.650928285	2.031957284	0.436279442	1.21501332	-0.734890238	1.137511173	-0.730532904	-0.84711907	0.304094033	1.941644365	5.36248851	3.937737231	0.257492444	0.463717748	-0.556003752	2.071234883	-0.568172647	4.239427591
ENSG00000186827	4.286004149	7.252946819	7.01592029	5.862972449	5.823762154	6.061977184	6.555531532	5.199576618	5.185683791	8.539077726	6.355511045	7.633385524	7.149794365	6.970775976	7.30587964	7.654364508	7.186439248	3.369422637	3.154592231	4.834700724	5.464315789	4.800531174	5.851277883	3.646857556	3.089783579	2.558578206	5.424067627	4.046695649	2.600242024	3.30660259	4.10047618	9.522614466	6.700272264	2.503561522	1.91198262	3.935417474	5.919335859	2.070919859	7.132893891
ENSG00000078808	11.36722946	11.35589552	11.4382404	11.33896991	11.43371344	11.48597143	11.6155988	11.70791952	11.28150979	11.44669341	11.36551624	11.61607239	11.44170757	11.27462576	11.3608578	11.44672216	11.36966938	10.91335644	11.01163404	11.14305568	10.96597256	11.32942196	11.11937856	10.85008608	10.91463446	11.05454069	10.9663727	11.17242601	10.81421099	11.17203345	11.11862613	11.14607869	11.20394038	10.9225033	10.94097732	10.83883346	10.90864093	11.18276397	11.30785275
ENSG00000176022	9.84706556	9.563315762	10.21820369	10.02123099	9.953688219	9.919320614	10.15322031	10.27945476	9.872008795	10.11095711	9.88295939	10.10781947	9.768037602	9.75179138	9.903512761	10.09171792	9.759638941	9.399411546	9.353638719	9.369920892	9.520463997	9.488871271	9.495784871	8.803470423	9.713115757	9.323032565	9.471292322	9.598328309	9.604967117	9.149372176	9.292831658	9.349515482	9.453997504	9.580352359	9.588367251	8.942026952	9.818421635	8.947725476	9.240060037
ENSG00000184163	3.284045399	2.692956433	2.539932157	1.694435621	2.968550345	2.379162316	2.070698095	2.098794171	2.685664508	2.968239561	1.143186643	2.370360176	1.718921769	2.02867553	2.115283967	1.725740984	2.125409293	2.868646325	4.007133315	3.69237863	3.864459362	4.089084461	3.239755485	3.784329527	3.408292676	3.325039736	3.804985477	4.423056798	3.599954641	4.634877743	4.994279175	3.080330472	3.337302918	4.621967188	2.888121218	3.498230177	2.798153638	3.960036314	4.987705323
ENSG00000260179	1.628174557	0.929678495	1.530247636	0.937903685	0.976391775	0.9636882	1.924758727	2.236976707	2.564815977	0.924952373	1.497878701	1.56434588	1.549933349	1.507897554	0.968095602	0.955282327	1.978238323	2.408915503	2.271546055	2.781723544	2.406761752	2.793454189	2.400258465	2.99481799	2.600605719	2.124577664	2.983004676	2.989890586	1.470566156	3.581344927	3.489245823	2.322739561	2.581566178	3.349505078	1.35607117	2.270581127	2.037852488	2.92736922	3.401936396
ENSG00000160087	10.64572641	10.40760996	10.58819296	10.52205256	10.53659006	10.51480033	10.54578926	10.72142652	10.63440737	10.48434772	10.57929499	10.73744795	10.50918997	10.58137952	10.50407457	10.66482908	10.55107385	10.17664195	10.20672752	10.24902077	10.16151124	10.12229586	10.21906198	10.27819119	10.31005453	10.36654887	9.902153411	10.47907128	10.12411436	10.10642552	10.28713861	10.1709036	10.20293245	10.24615494	10.30406198	10.12555224	10.26673272	10.03806054	10.08333135
ENSG00000230415	2.337101745	2.576614304	3.123944186	1.57025876	1.639637885	1.616800713	2.62079437	1.052793307	2.390160194	2.564472749	1.895976083	2.252015296	2.232735194	2.570186496	2.831438456	1.046941158	2.005157416	3.308732087	3.356862123	3.713187452	4.346669594	3.701573144	3.711792328	3.241442329	2.608011649	4.929093374	4.042475543	4.173906835	4.643459713	3.94027102	3.568681984	3.83364458	4.68608345	3.753570859	2.513559156	3.102329865	2.868200791	2.260592003	5.060698861
ENSG00000162572	5.860268756	6.070881615	6.118137406	4.974235061	5.193837497	5.459034282	5.602141731	4.44765207	5.294591022	5.983711389	4.625624141	5.307030473	6.09762837	6.440302348	5.300777834	4.90356424	5.702975201	6.466057531	7.530426619	7.561646405	8.059517282	7.501820582	7.54059571	7.152275624	6.357295579	8.243152201	7.862715019	8.019590307	8.611448384	7.380399566	7.723577288	7.033302481	8.113389198	7.035434226	6.333177926	6.583846101	6.652262561	4.770300964	8.59059837
ENSG00000131584	10.63268255	10.66848628	11.09434776	10.51067647	10.53630524	10.6999128	10.89421311	10.58335582	10.80751649	10.8222495	10.70880972	10.85949803	10.9563703	10.93562245	10.80589591	10.62205147	10.75869615	10.95667998	11.55730364	11.45552087	11.50119723	11.78661121	11.58226636	11.39806797	10.76290627	11.89292776	11.3600619	11.86553079	10.92744667	11.86453681	11.07438276	11.90755009	11.85126937	10.83114792	10.85166256	11.21361848	10.7857338	11.4429802	12.06347741
ENSG00000169972	9.119512647	8.727099493	9.119368952	9.023952094	9.237649848	9.214973722	9.273493506	9.51755716	9.138749079	9.200732482	9.0870992	9.44030082	9.328315249	9.046182771	9.140478767	9.319760142	9.16910842	8.555264761	8.624508598	8.337338682	8.311868818	8.652997644	8.31376738	8.731374414	8.410861505	8.798197782	8.169371753	8.736538174	8.785813387	8.169770521	8.248173703	8.068699451	8.488087331	8.32666622	8.783458933	8.279743523	8.441136337	8.501890877	8.507367572
ENSG00000127054	11.81775348	11.84726664	12.02924754	11.82494485	11.90262326	11.96601998	12.00849966	12.19357251	11.83903252	11.81758201	11.7221003	12.23944682	12.05752379	11.94060576	11.86066648	11.90203428	11.87676648	11.70515761	11.70601997	11.68962464	11.75347358	12.06377282	11.7252485	11.97537734	11.95574711	11.8088683	11.83126824	12.00104974	11.75412789	11.80543084	11.76663375	11.89000128	12.00057887	11.74904894	11.53983279	11.61559168	11.51251155	11.89558738	11.82941858
ENSG00000240731	4.822686358	4.467556656	4.737139629	4.182965643	3.409060857	4.250984397	4.682177138	3.375173281	4.698868594	4.619293651	4.250491602	4.551433926	4.839979756	4.367673072	4.135440969	3.061609987	3.093957482	6.10211416	5.766871404	5.977220809	5.822196937	6.576299495	6.149849897	6.390712045	6.106362998	5.913479145	6.165866491	6.243597805	6.101467892	6.391085114	6.25024033	6.261010567	6.449640914	5.805601824	5.233937223	5.844311221	5.862628416	6.334270502	6.406723055
ENSG00000224051	9.336151994	9.313274188	9.004918961	9.120179006	9.461669112	9.274734968	9.362778792	9.512629969	9.299322519	9.181156457	9.214180582	9.616717995	9.222957481	9.198137435	9.280951611	9.389054099	9.118135206	8.637443576	8.674162155	8.832754147	8.494543403	8.848503663	8.52823308	8.887994698	8.987194873	8.71352138	8.498307853	8.712010499	8.329211676	8.08606006	8.680653886	8.420384284	9.013245173	8.75479407	9.18724503	8.498402596	8.594227047	8.714448474	8.514946764
ENSG00000169962	3.75040099	5.161105321	3.778632179	3.374960632	4.297620875	3.756530715	3.797802128	3.548146086	3.82153451	4.026333169	3.331584194	4.060928165	4.037056153	4.209655856	3.178258441	2.225510709	3.951007828	4.242134996	4.632072588	4.927038288	4.406658056	5.136881271	4.639349536	4.641930632	4.807853677	4.497815775	4.283228801	5.0802257	4.862304792	4.471168361	5.014826821	5.753312823	5.25280854	4.304771089	4.441635448	4.02982601	4.387529695	4.451272848	5.095433163
ENSG00000107404	9.72849821	9.718740051	10.27621515	9.826554543	9.970560776	10.14342704	10.18584582	10.11882387	10.09351783	9.854521437	9.831801734	9.942649315	10.11156718	9.88435061	9.976138302	9.881380913	10.11145771	9.90695491	9.369098205	9.45895985	9.637646535	9.875635504	9.734070757	8.999160048	9.610601599	9.918407575	9.83621113	10.10535706	9.818486055	9.766149308	9.842200798	9.205965727	9.656806547	9.510467412	9.093855489	9.441378623	9.432885599	9.50574134	9.965603899
ENSG00000162576	2.404781365	2.984735153	2.313327015	2.309759337	2.371946571	2.351574201	2.324528459	3.052783032	2.291609612	2.288508253	2.282647375	2.345401863	2.331874894	2.29216763	2.358658833	2.338012289	2.366380111	3.003594312	2.589902285	2.329133028	2.465773246	3.17916135	2.354163707	3.037012056	2.380489863	3.233079611	2.701222476	3.352172899	3.669368401	3.728012403	3.343679547	3.456399393	3.611318689	1.861076527	-0.190868994	1.889120524	1.510774989	3.074407216	4.087321924
ENSG00000175756	10.84758365	10.63402208	10.90770673	10.9922088	11.00982464	10.83074539	10.98623592	11.1960601	10.86150578	10.78258725	10.96740661	11.327129	10.99149838	11.04350471	10.98844571	11.1165951	10.97972515	10.10093007	10.34150539	10.14241381	9.957326981	10.2425137	10.25896483	10.30078622	10.36057845	10.41527892	9.691326413	10.5369764	10.27015764	9.989648884	10.39093945	10.01918804	10.02252298	10.63865115	10.18850946	10.09364002	9.882879503	10.31625012	9.97926785
ENSG00000223663	-0.479977529	-0.991751828	-0.539596277	-0.985752747	-0.958216271	-0.967212579	-0.979192011	-0.969651234	-0.993835137	-0.995218529	-0.99783473	-0.204223873	-0.975933716	-0.993586301	-0.964081523	-0.973214173	-0.960672196	-0.985608178	-0.862923718	-0.529532611	-0.917027014	-0.929061988	-0.318286214	-0.27458929	-0.906839378	-1.276480418	-0.681998334	-0.421920754	-0.551172923	0.005605586	-0.896260472	-1.265378844	-1.244325992	-0.778505768	-1.276181617	-1.223895279	-0.856552096	-0.463421863	-0.789403746
ENSG00000221978	11.07334208	11.08004704	11.13782063	10.61279847	10.67768776	10.87737695	10.8216938	10.19898624	11.11165967	11.01368448	10.64517766	10.79632847	11.16835146	11.36432664	11.04765524	10.62564118	10.89776802	12.32351975	12.2573524	11.96161266	12.32691215	12.55902424	12.46036409	12.18727872	12.27580079	12.22730866	12.1548837	11.97030574	12.48932711	12.69736627	12.83384505	12.09502028	12.31561149	12.23263403	11.17724821	11.92634897	11.60065273	12.79018907	12.43766034
ENSG00000224870	9.721493646	9.65751439	9.776956763	9.551440986	9.528648673	9.656126331	9.814387891	9.815907285	9.711488209	9.749361286	9.577615069	10.02543302	9.782549437	9.633494065	9.741982519	9.69408577	9.591604256	9.3358908	9.566622168	9.473113981	9.444699098	9.478550757	9.387894541	9.557598908	9.570801834	9.752060009	9.480815474	9.665288083	9.532999623	9.297946541	9.392040251	9.282094658	9.386614213	9.321226295	9.122070398	9.361936672	9.523702715	9.427083707	9.31216428
ENSG00000242485	10.27638957	10.10228136	10.48292224	10.613686	10.41857354	10.39506195	10.526355	10.58701841	10.31997827	10.37288738	10.36470061	10.72837342	10.3902725	10.49280773	10.39912298	10.61147831	10.32349203	9.858919468	10.22627851	9.772594947	9.761143168	10.11416371	9.988255979	10.09868016	10.06873096	10.40612171	9.546690427	10.13738963	9.975671484	10.14455952	9.630924978	10.11638673	9.778554991	10.13076074	9.975541079	9.986561082	9.5841183	10.13554065	9.89012137
ENSG00000272455	5.385020503	5.15288663	5.551360724	4.971820359	5.019731499	5.478844961	4.999186371	5.039106719	5.271171766	5.794715165	5.01427221	5.444403	5.16464645	5.197678625	5.29761236	5.383736831	5.673985521	5.852569691	6.657470255	5.293376222	6.114110276	6.165654107	6.043585809	5.915925039	5.34961563	5.523983087	5.383323191	6.284682695	6.075364172	6.954421092	5.746881329	5.873281756	5.43153983	6.361448907	5.228943843	6.293073736	6.018860418	6.701603758	5.77097428
ENSG00000235098	-2.026202665	-2.038171509	-2.036279792	-2.036675365	-2.029807892	-2.032051531	-2.035039147	-2.03265972	-2.038691077	-2.039036088	-2.039688557	-2.032732418	-2.034226543	-2.038629018	-2.031270659	-2.033548301	-2.030420388	-2.03663931	-2.006042358	-2.034529729	-2.019535476	-2.022536945	-2.055832345	-2.06957043	-2.069932281	-2.067937565	-2.074986656	-2.067363863	-1.841619188	-2.042192697	-1.947167811	-2.054959639	-2.049709153	-2.046128055	-2.067489671	-2.044613825	-1.939461285	-2.046190925	-1.806738802
ENSG00000205116	-2.322005764	-2.327187588	-2.326368583	-2.326539843	-2.323566621	-2.324537988	-2.273606066	-2.324801299	-2.327412531	-2.275336513	-2.327844383	-2.324832773	-2.325479644	-2.327385663	-2.324199915	-2.325186004	-2.323831797	-2.326524234	-2.313277505	-2.325610906	-2.319119253	-2.320418717	-2.321224563	-2.327172368	-2.327329028	-2.32646543	-2.329517283	-2.32621705	-2.332933306	-2.315319376	-2.326404429	-2.320846731	-2.318573571	-2.317023161	-2.326271518	-2.316367586	-2.323067945	-2.31705038	-2.317832096
ENSG00000179403	-1.197662816	-1.22968775	-1.224626099	-1.548450149	-0.884543673	-1.213312576	-1.544072134	-0.906512174	-1.553843572	-1.554766717	-1.233746904	-1.537900039	-1.541897856	-1.230911904	-1.533988823	-1.54008309	-1.531713761	-1.548353677	-1.14372005	-1.219943472	-1.502589093	-1.510620096	-1.454500835	-1.491259716	-1.492227916	-1.486890671	-1.504026236	-0.943969321	-1.506279518	-1.418005344	-1.486513668	-1.452165744	-1.438117061	-1.428535149	-1.177973632	-1.424483535	-1.465893383	-1.428703369	-1.433534562
ENSG00000215915	0.030922105	1.67863817	0.39103085	0.903913672	0.735717635	0.948087934	0.022088366	0.942252173	0.018706881	0.375766505	0.01780976	0.024304179	0.698309384	0.018763068	0.025740933	0.406548518	0.424794683	0.020587802	0.054763213	2.032924186	0.492203368	0.034867267	0.650300033	0.546177308	1.451531304	0.557981788	0.697643968	0.317874459	0.632420719	0.763584622	0.31584016	0.380262853	0.037639766	0.429552458	0.022744664	0.042560891	0.028531416	1.797355731	0.418785552
ENSG00000160072	9.916150488	10.27040059	10.43747083	9.820163946	9.71949092	10.10038437	9.99517735	9.463123304	10.41962247	10.03181405	9.91591427	10.1931519	10.43214036	10.25382655	10.22534832	9.958310581	10.31170007	10.51075193	10.70399077	10.49800019	10.56772897	10.90900284	10.37481419	10.8483375	10.68764759	10.79063915	10.36311927	11.04094202	10.52633242	10.65427789	10.57661573	10.5695712	10.61788806	10.5070593	9.972758559	10.43129587	10.16850022	10.95791202	10.98235195
ENSG00000197785	10.08575773	10.20673013	10.72768989	10.39181834	10.4275202	10.42136885	10.51817488	10.65605334	10.65726298	10.29714737	10.530099	10.79448954	10.73666062	10.50397915	10.59198895	10.71487295	10.65283087	10.15240405	10.3586381	10.13761496	9.890725062	10.2479436	9.900436581	10.51460052	10.21794423	10.49550113	10.02949777	10.42587095	10.17992801	10.00150055	9.878519694	9.868663218	10.0892432	10.18644184	10.2619832	9.920103827	9.784309497	10.21328854	10.22046017
ENSG00000205090	1.361209926	2.395908833	1.268455808	1.264891395	1.69215913	2.149985421	2.43966063	2.142053027	0.72626315	2.05965654	1.583584357	0.756470437	1.90912048	2.064874325	1.314098909	1.9173857	2.350833701	3.494213167	2.50041522	2.903331616	4.294510639	2.275689646	3.161204376	3.739037076	3.511960266	2.893756299	3.93061965	2.987739053	2.76094046	2.481408874	3.134380092	2.109134107	2.710844666	3.611285927	3.208258662	2.234389537	3.177382389	1.947049744	3.645131055
ENSG00000160075	11.07590425	11.05280544	11.21468303	11.44669822	11.29076468	11.14333465	11.24210638	11.39370863	11.08649696	11.24619594	11.23997302	11.52322504	11.19961032	11.29368291	11.3896027	11.39549552	11.25232989	10.44218872	10.74600903	10.61128511	10.50747759	10.57762492	10.81072185	10.67019491	10.82239985	10.71691386	10.55778299	10.84344154	10.45994267	10.19486839	10.51260739	10.75845943	10.43148021	10.66169795	10.95085338	10.54784865	10.79721839	10.19662474	10.24479371
ENSG00000215014	2.727877303	2.563214152	2.442528783	2.437335426	2.925962567	2.777149332	2.288173548	3.172856636	3.162065306	2.990159995	2.542692228	2.637445157	2.966371558	3.082789016	2.335783333	2.306946555	2.917059558	2.268114997	3.015607531	2.090383373	2.667323243	2.913241502	2.437598145	2.263617458	2.722446167	1.707686651	1.861505971	3.979370842	3.288874416	3.727583569	3.142627986	1.048272947	1.559180996	3.329102756	1.712045915	2.411644785	3.117387607	2.391636333	3.131884982
ENSG00000228594	4.930393565	4.664880373	6.410626229	6.065432659	6.041293054	5.969580011	6.096392465	6.46715044	4.541597468	6.078630256	5.361842458	5.853340713	5.271665491	5.699269002	5.802528878	5.559515892	5.631049928	3.252755443	5.120226967	5.316713427	5.331427141	5.29731112	4.871947821	4.941870323	4.773944854	3.680110883	4.750900729	5.749939825	2.531352978	4.575711958	5.019759966	4.742680824	3.487915108	5.561087855	6.806374974	5.350566519	5.649866875	4.130677992	2.771127646
ENSG00000272106	6.982486439	7.601780126	6.793982677	6.853851741	6.726293947	6.990510705	6.954877913	7.04866337	6.691136284	7.220713264	6.254554585	6.806148666	6.613842295	6.702514967	6.734920394	6.445333514	6.485001704	6.863729071	7.394943452	7.431961786	7.765587904	7.222369438	7.476122518	7.307792261	7.623485199	7.421946819	7.225627161	7.546727467	7.319831588	7.708725934	7.214437844	7.277074463	7.089121183	7.476889122	6.641059116	6.701381617	6.8618217	7.415018852	7.716649114
ENSG00000197530	9.453308092	10.03515575	10.06004221	9.636000197	9.3273123	9.36488292	9.597919122	9.467246838	9.315178282	9.184608645	9.150076109	9.928665175	9.577906494	9.897425642	9.603246539	9.192315242	9.439122227	9.413686531	9.375233988	9.338668952	10.06650892	10.00444013	9.49222557	9.716299345	9.189492473	9.360459088	9.692610815	10.28186744	9.859312081	9.520395775	9.603678144	9.982572656	10.08189859	9.413505776	9.137231901	9.422129702	9.947477596	8.854071854	10.09102904
ENSG00000189409	-0.821991839	-0.388956609	0.158579676	-0.839774908	-0.339399008	-0.352968356	-0.838132933	-0.83569785	-0.391942456	-0.094020189	-0.842729665	-0.357046582	-0.365930716	-0.841700848	-0.834250329	-0.836613782	-0.343123237	-0.839739011	0.1943239	-0.367722553	0.07106453	-0.804910788	-0.753793955	-0.131505379	-0.766125883	-0.119586443	-0.770096304	-0.764018975	-0.223906235	-0.240017794	0.086981307	-0.752968099	0.021880944	-0.74418979	0.089669663	-0.254779976	-0.343580382	-0.744255005	0.035948147
ENSG00000248333	10.43304174	10.30891379	10.63178733	10.2696646	10.35810884	10.39459614	10.47647259	10.42440765	10.37425636	10.39437803	10.33335715	10.76362899	10.66509828	10.6612226	10.44984015	10.49351349	10.53286062	10.25993086	10.60417761	10.42753174	10.39895368	10.67995081	10.60787916	10.4023759	10.66738314	10.584782	10.08254266	10.55308888	10.09042701	10.51478784	10.78600087	10.38152958	10.62413869	10.68827802	10.31342552	10.41964631	10.04996809	9.985233173	10.46583373
ENSG00000272004	1.246678145	2.356836693	0.255957171	1.606233163	0.282320406	1.451479728	0.799051411	1.833351398	0.246430342	0.765845074	0.760484402	1.177102882	1.161410537	1.581930305	1.460701584	1.433866752	1.863109245	2.178359663	1.057466561	2.410876942	3.027089397	3.409210016	0.964786888	1.91332253	2.635684754	2.287619381	3.175477049	2.863098524	2.106009208	3.135383764	2.554100743	2.076239169	2.919201013	1.912065843	1.695959038	2.58832886	2.018044193	1.552275776	2.54350017
ENSG00000189339	11.70340159	11.52091763	11.25729291	11.17052537	11.54850297	11.50514584	11.45357572	11.46570378	11.38099957	11.85157247	11.39280839	11.49978565	11.47562259	11.59427812	11.52375313	11.43363198	11.58900345	11.83005289	11.4867518	11.66949049	12.26164422	12.19682138	12.01567298	11.40458362	12.32595312	11.62262404	12.18080676	12.33548965	11.59485992	11.43570324	12.33677954	11.79686652	12.32455683	11.66302161	11.11007844	11.55053189	11.87100208	11.17958007	12.29583863
ENSG00000269737	4.567585581	4.401712346	4.034570127	3.439431347	3.505867507	3.484078342	3.45518943	3.478185595	4.004841023	3.416778243	3.410534945	3.477481623	3.46303236	3.420677313	3.491652854	3.469586903	4.107343027	3.439778087	3.740719909	4.45184209	3.606557977	4.206382267	3.72870568	2.965568537	5.175899404	3.596931382	3.984730544	3.790627266	3.482700493	4.065388607	4.610023034	4.324803449	4.282767405	4.020434153	2.932877577	3.915674857	3.301761664	3.23996696	5.179279358
ENSG00000269227	3.339254253	2.511867965	2.528954646	2.525377729	2.587748997	2.567311041	2.540186159	2.561780613	2.507183572	2.504075054	2.498200996	2.561119838	2.547553182	2.507742892	2.574417906	2.5537083	2.582164115	2.525703665	2.806701812	2.544803552	2.681940822	3.385211668	2.85384832	1.956591849	3.919987995	2.497710554	3.003925415	2.442888264	2.590073046	3.043847719	3.515930726	2.681571291	3.150053615	2.726156071	1.281966052	2.829329134	2.582637007	2.152625952	4.092597281
ENSG00000215914	1.493991483	1.168143646	0.161684479	0.631930268	0.176109648	0.987633316	0.96072183	0.982123352	1.352231272	1.159370217	1.341189859	0.981465812	0.648372127	1.163496887	0.668543131	0.652969173	0.674410717	1.67376902	0.235679853	1.205460444	1.104531709	0.730183738	1.521311024	1.045600121	0.559810797	1.383425614	0.791909491	1.241412235	0.925375114	1.683864268	0.572391045	0.201323959	0.212474103	1.472843207	0.574215395	1.048275573	0.912375058	1.276912934	1.258177596
ENSG00000008128	6.954924795	6.720150158	6.28545363	5.6138619	5.944707382	6.661205414	6.226055992	5.350760851	6.604405033	6.465082337	6.128230251	6.200110571	6.593691718	6.786173909	6.44483411	5.913237949	6.529922763	7.203960914	7.448459581	7.516186713	7.182270671	7.884239177	7.863643751	7.062546959	7.60365838	7.66664086	7.471371365	7.61986185	7.384616589	7.939514763	8.182203779	7.561719953	7.637039598	7.812535973	6.655401582	7.258682279	7.052818744	7.659423663	7.488458326
ENSG00000268575	7.65018023	7.912389308	6.90903872	6.787479441	6.749057556	6.940451409	6.920158178	6.821511026	7.409338929	7.50903919	7.090892838	6.918445393	6.80643519	7.208927169	6.974342438	6.494455404	6.7763306	8.414357811	8.581780082	8.267187462	8.310445728	8.876571118	8.652403663	8.299625669	8.099918263	7.970240541	8.600508176	9.085727921	8.107433035	8.958918704	9.031897053	8.760178948	8.90111935	8.768540836	7.284714298	8.030667375	7.851442534	8.359372358	8.530531717
ENSG00000227775	4.963682147	4.199938211	3.730281358	4.217166364	3.789292287	4.270829182	3.741505629	4.263735087	4.193971164	4.190013361	3.699665068	4.872327223	4.245508605	4.790847673	4.892676831	4.253389663	3.783659784	5.615320575	5.982509995	4.847387763	5.279767384	4.742693246	4.799654222	4.929534625	4.497636574	4.407307517	5.226697964	5.976935645	5.446060454	5.877680495	5.997951049	5.82515492	6.131656461	5.300836833	5.38916626	5.167338162	5.318585544	4.654017556	4.923383654
ENSG00000215790	7.469994531	7.569704798	6.841124895	7.258285292	7.86629259	7.891653474	7.984139695	7.931750839	7.802104523	6.821785418	7.760332265	7.513120108	7.376642639	7.322405981	7.423196704	7.069388673	7.245800971	8.230962096	7.717849588	8.173919009	7.740082908	8.911193657	8.092921354	7.887410614	7.893914307	7.64864995	8.68784692	8.801108855	8.00002572	8.487118318	8.199181992	8.270122835	8.283066522	7.891022908	7.031330471	8.050441585	7.746964282	8.151087786	8.087707069
ENSG00000008130	11.01561119	10.88388571	11.26681766	10.94499874	10.9862204	11.11915694	11.22759012	11.10292234	11.09899213	11.09172155	10.76738742	11.24800852	11.13661986	11.02037363	11.02387816	11.04150503	11.13717654	10.65174744	10.78773627	10.66731534	10.68966187	10.727676	10.55715764	10.81954779	10.71807576	10.97492867	10.52367853	10.81098395	10.69570908	10.72183145	10.50621084	10.44815877	10.74347048	10.32812945	10.88596036	10.63915104	10.43847864	11.13123992	10.72541324
ENSG00000078369	13.92223448	14.02340692	14.24217107	14.17401184	14.34981331	14.37763977	14.42944398	14.51777445	13.92001574	14.28983283	13.99050291	14.43665575	14.30462887	14.10652171	14.11136078	14.30412138	14.19495634	13.81954282	13.49020626	14.03993542	13.6011692	13.56549729	13.86142107	13.73713409	13.93016776	13.62679482	13.66381454	13.58030681	13.52787785	13.23234282	13.72461596	13.62969765	13.74422226	14.05723814	14.04348437	13.74709576	13.68154132	13.33009826	13.80250857
ENSG00000231050	2.637942141	3.081564895	2.713616987	1.857491738	1.345970196	1.328246463	1.628087729	1.651893481	1.83500588	1.588693102	2.564206632	1.901973777	2.526799529	2.466705568	2.438893237	2.53611512	1.674532811	1.857895524	1.934547702	2.916924379	2.446589188	2.406691131	2.645524617	1.546531098	2.230230239	2.894313377	1.886660665	2.127445906	2.072086648	3.120544774	1.56240272	2.758194307	2.490768265	2.020522891	1.565166888	2.412102388	2.055835989	2.53764732	2.85702864
ENSG00000169885	0.824056334	0.710090472	-0.141288543	0.384001126	-0.125818154	-0.131264253	-0.138379862	-0.132725457	0.369796775	0.702089855	-0.149139712	-0.132899685	0.401472094	0.370231699	-0.129378719	-0.134848684	0.783221772	0.384256655	0.618685485	1.374148053	1.717781285	0.488042637	0.40906456	0.615969569	0.316227992	1.454968242	-0.13093775	0.63482097	0.238259368	1.512955175	1.66013227	1.189323291	1.249990768	0.827219242	1.341192933	-0.065425351	0.698509963	1.852428127	1.586307469
ENSG00000178821	1.287390319	1.158683883	1.843867812	2.900350213	2.223669088	2.055741833	1.86042599	2.600239077	3.088122848	2.316929928	2.722982478	2.181662396	2.659355122	2.097778547	2.202625622	2.290069987	2.335929089	0.8086189	1.085572735	1.197287589	1.361304935	0.932445984	1.048231433	0.448118196	0.446786813	2.641366173	1.451425539	0.456312244	0.837328795	1.165243452	0.454694873	0.504727538	0.526379552	0.541523306	1.284905257	1.522062325	1.996911081	1.130253657	0.533584653
ENSG00000142609	-1.513576402	-1.55670538	-1.549888696	-1.55131412	-1.52656761	-1.534652422	-1.54541811	-1.536843995	-1.558577611	-1.559820839	-1.562171969	-1.537105958	-1.542489943	-1.13530912	-1.09716007	-1.540045941	-1.528774703	-1.12387473	-1.440929995	0.044867851	-0.403434774	-1.500367207	-1.150230152	-1.196874186	-1.197086049	-0.525334095	-0.833598046	0.132169127	-0.870237286	-1.101080535	-0.798044326	-1.147085412	-1.128165612	-1.115261352	-1.192236598	-0.675126386	-1.165572851	-1.115487899	-1.121994218
ENSG00000233542	-2.745651566	-2.869960605	-2.850313132	-2.854421576	-1.675808732	-2.806398189	-2.83742773	-2.812714878	-1.786148873	-2.878940175	-2.88571675	-2.813469924	-2.828987981	-2.874712321	-2.798288018	-2.821943726	-2.78945706	0.22440105	-1.380837907	3.654931204	5.110639406	1.176169437	0.802606473	0.682569912	1.710257986	0.695183892	1.647885064	7.245476681	0.580881843	0.944268575	0.696309554	3.232768909	0.866202273	0.903395736	0.698760872	0.919122615	0.758384786	0.90274277	0.88398985
ENSG00000187730	-0.699322129	-0.12616232	3.556159927	0.33677164	1.713878122	0.403080401	0.94162715	0.394336943	2.85084395	1.890801858	3.700279551	-0.056422991	0.954503834	-0.132007041	1.924961799	0.965260533	1.564809838	2.270778431	1.408096092	6.815176581	6.179019931	5.647421954	4.7978229	3.545589115	4.940409686	7.033150907	3.163577856	9.831145947	2.05914785	2.451035285	4.80119738	4.554686603	3.074363028	2.412497799	3.576470448	3.13985301	4.316418277	2.411882813	2.394230574
ENSG00000067606	7.534430348	6.520978539	0.07107785	0.067155132	0.135557334	0.113141748	0.083394955	0.720860133	0.644800308	1.036807077	0.037348634	0.719939029	0.091473966	0.645579143	1.145606701	1.414199891	1.157597032	1.368216749	7.206579829	6.060088919	8.425784682	7.350899183	3.302342214	4.353953552	5.646982752	9.220747284	2.136607749	5.763645008	2.581308442	7.878718855	6.02664617	8.923994995	6.055832184	5.129875903	3.142361307	7.431896571	4.617272552	10.52034023	3.008681485
ENSG00000271806	6.65638874	6.532127412	-0.140481942	-0.14416035	-0.080323378	-0.101171702	-0.128945814	-0.106824715	-0.162904758	-0.166113038	-0.172180253	-0.107500469	-0.121390465	-0.162327668	-0.093914565	-0.115084902	-0.086013784	-0.143825075	5.037523917	1.174280031	2.27197428	6.361385869	2.373428477	0.88582245	1.930806624	3.709540582	0.103917903	3.482133906	0.031412735	5.777615057	3.863842342	5.718616282	4.498330203	2.885247347	0.17320538	4.834243261	1.479733905	5.728919673	0.354277372
ENSG00000182873	5.925160047	5.935356462	5.030050477	5.463022347	5.283785432	5.175491373	5.567081212	4.968293728	4.868902937	5.613081224	4.809188201	5.050026036	4.704088726	5.261687137	5.151865482	4.087606547	5.088664486	5.024061022	6.002079135	5.894275049	6.518555476	5.94830066	5.063668615	5.204300815	5.298909646	7.190228847	5.625263398	5.505594193	5.132310047	6.78548067	5.868269834	6.831115849	6.490901418	4.833599939	5.978634793	6.171410815	5.346471167	8.317642319	5.512618921
ENSG00000162585	10.29282618	9.993334852	9.876687134	9.921729938	10.04435965	9.877052437	10.04618862	10.0821779	9.871515526	9.903566942	9.947942905	10.33742784	9.891077692	10.19269575	9.995852966	9.972858924	9.89764943	9.694450493	9.887869715	9.667112866	9.749675054	9.985395984	9.891209492	9.796034731	9.955786527	9.839022942	9.595824661	9.835828503	9.631897847	9.791914783	10.18617122	9.589267261	10.03166266	10.11315754	9.614387757	9.780798951	9.614154332	9.595326155	9.860694474
ENSG00000269554	-0.53288103	0.193985609	0.533618132	-0.605487007	-1.133287894	-1.145196384	-0.594417203	-1.148424452	-0.618982512	-1.165659376	-0.625602592	-0.217409804	-0.588881436	0.188747774	0.448805106	0.038566218	0.60900045	0.211589074	-0.381933819	-1.15834984	-0.484542199	-1.094696121	-0.66819668	-0.686232716	-0.686677508	-0.684206303	-0.692729072	-0.683486831	-0.701580192	-0.624420776	-0.684029964	-0.666975345	-0.659438303	-0.645308351	-0.683644939	-0.637271318	-0.674026117	-0.645642042	-0.655225497
ENSG00000203301	-1.451321539	-1.482903425	-1.477911799	-1.478955588	-1.46083456	-1.466754793	-1.474638141	-1.468359607	-1.484274396	-1.48518477	-1.486906423	-1.468551434	-1.472493943	-1.484110644	-1.464694327	-1.470704283	-1.462450739	-1.478860451	-1.398125043	-1.473293953	-1.433728996	-1.441648895	-0.681085795	-1.379189233	-1.684173335	-1.678909927	-1.697510187	-1.677396115	-1.703083506	-1.610977593	-1.135006961	-1.047449489	-1.630811075	-1.621361724	-1.677728081	-0.749984175	-1.658203126	-1.303227292	-0.78052836
ENSG00000234396	-2.320913959	-2.326010598	-2.325205056	-2.325373502	-2.322449157	-2.323404555	-2.324676758	-2.323663538	-2.326231843	-2.326378758	-2.326656596	-2.323694494	-2.272963891	-2.326205417	-2.32307204	-2.324041918	-2.322709973	-2.325358148	-2.312329187	-2.324459835	-2.3180749	-2.319353002	-2.271335299	-2.328552166	-2.328706251	-2.32785685	-2.330858533	-2.327612553	-2.334218399	-2.31689403	-2.327796852	-2.322330519	-2.320094728	-2.318569805	-2.327666126	-2.317925008	-2.324515217	-2.318596577	-2.319365442
ENSG00000157933	8.914930652	9.299178584	8.759574255	8.863233292	9.218595411	9.083897719	9.155785036	8.664541559	8.579001612	8.659376979	8.586813095	8.792749915	8.802181542	8.508303656	8.590143481	8.745466946	8.306569184	7.62775099	7.564092862	9.445665862	9.043054176	8.091403922	8.201970391	9.592708041	8.382388793	8.50522676	8.256798197	8.675985352	9.464608334	8.873268822	6.833678976	8.558196087	9.581720015	6.394559037	8.703273606	8.482622397	8.012263923	7.052583049	9.606058943
ENSG00000116151	6.605936291	6.688738317	6.274255614	5.939167235	5.681426999	5.94077653	5.952339457	5.567564759	5.904140931	5.95717551	5.945810918	6.537172701	6.041224423	5.920269181	6.190519752	6.150255878	5.985468388	6.948171488	6.709514051	6.928286406	7.192621818	6.967653779	6.75524815	6.855049912	6.926088199	6.838513964	7.183870036	7.090734197	7.494149148	7.328607114	6.886510672	6.1344999	7.403075329	6.405532133	6.451221313	6.916178106	6.260335661	6.214861114	7.464871765
ENSG00000272161	-0.925062229	-0.965622847	-0.956430829	-1.333161925	-1.311784499	-0.635151759	-1.328068621	-1.320661818	-1.339436537	-1.340510507	-1.342541545	-1.320888116	-1.325539105	-1.339243357	-1.316337878	-1.323427839	-1.31369111	-1.333049691	-1.237805917	-0.950983145	-1.279807994	-1.28915112	-1.421445782	-1.460866033	-1.461018003	-1.115043439	-1.146086523	-0.864503986	-1.178530154	-0.678243019	-1.458688938	-1.418729179	-0.184364915	-1.391237768	-1.113004588	-1.386524193	-1.434699668	-1.391433472	-1.021554261
ENSG00000269753	-1.541122768	-1.567440416	-1.563280821	-1.564150626	-1.549050107	-1.553983524	-1.560552834	-1.55532084	-1.568582866	-1.569341494	-1.570776173	-1.555480692	-1.558766042	-1.568446409	-1.552266508	-1.557274693	-1.550396893	-1.564071347	-1.496793348	-1.559432703	-1.526462644	-1.533062411	-1.423164709	-1.718616972	-0.939474007	-1.715026551	-1.279257777	-0.792361858	-1.322120904	-1.393173218	-1.714716735	-1.686490086	-1.674945072	-1.66707079	-1.714041702	-1.663741229	-1.432526947	-1.66720903	-1.671179238
ENSG00000269896	5.085925216	5.250719057	3.909612261	3.834453635	4.199482206	3.906652825	4.114554434	3.822948723	3.936483133	4.256268978	3.856217459	4.884727361	4.382153212	4.689590758	3.58691508	3.553442093	3.857708125	4.846517399	4.994462225	5.119642915	5.433231744	5.283315579	5.305976672	4.708241456	4.771050065	4.541520559	5.326616921	5.568469221	5.920503734	4.967236802	5.222082321	5.735424493	6.106290411	4.106090086	4.205035567	5.199234539	5.355817758	4.105146547	4.51218466
ENSG00000272420	2.498785025	2.123441821	1.505390573	1.501705935	1.946989245	1.921388587	1.516982187	0.959109566	1.483015749	0.924895964	1.473820183	1.538675792	0.950600886	0.927046942	1.552516861	1.904406037	2.219944369	2.14235517	3.290430218	1.893312795	3.425955875	2.548499705	2.749243132	2.671092181	2.946243308	2.759151783	3.237150874	3.530141392	3.173508368	3.296207941	2.820475343	2.602612144	2.987901083	3.111065894	2.323763972	2.201797398	1.186691764	2.022387408	3.61990587
ENSG00000271921	1.12865849	1.256124164	1.035263516	0.23544813	0.761391517	0.745517365	1.288660392	0.245060487	1.013567282	1.247218912	0.228447729	0.74073994	0.241271554	1.442800467	1.081144704	1.060148004	0.250560672	1.271986113	1.328053413	1.051169638	1.192798461	1.422668016	1.59041912	1.432443235	1.428393523	1.124567453	0.211947355	1.13007854	1.993653808	1.754942187	1.45237899	1.252930132	0.746431436	0.273987916	1.12886869	1.360623187	1.201270159	1.541049399	1.684051101
ENSG00000271847	0.47373114	1.504835293	0.944552578	0.941620656	0.462334575	0.45539097	1.73962919	1.311343042	1.499234016	1.250270423	0.432626482	1.56414364	1.917647827	1.697437693	1.580289164	1.555169708	0.988712616	1.720758745	2.578475157	1.544410938	0.495567481	1.050239538	1.711708161	1.394108062	1.899422397	0.709762603	1.335446213	1.418379885	1.63386122	2.469132751	1.413602303	1.863490033	1.620047628	0.345994046	1.416990282	2.342223662	1.499883427	1.204825877	1.808650838
ENSG00000157916	11.16393491	11.0573574	11.04918098	11.0081376	11.1276938	11.10235469	11.17986816	11.33440203	11.09168578	10.87581352	11.113877	11.25796065	11.06239287	11.19109203	11.00532342	11.10895719	11.12083904	11.17302986	11.23117496	11.19570388	11.09443838	11.26817194	11.05353751	11.29480711	11.11941853	11.0794378	11.17007868	11.38483026	11.0125447	11.51989213	11.27261235	11.17922866	11.38931945	10.575169	11.30613894	10.93463549	11.05107306	11.36785918	11.16166785
ENSG00000157911	8.572003372	8.526946749	8.795471771	8.605021821	8.569537403	8.551901912	8.68176933	8.919838605	8.584316354	8.600106361	8.514093007	8.908311292	8.863328261	8.757173119	8.573224261	8.899883745	8.736958659	8.582756182	8.436454921	8.775529396	8.785293277	8.491131992	8.543512346	8.863542496	9.068482143	8.305755173	8.540489098	8.784506717	8.862724815	8.317755708	8.403887519	8.546240914	8.139819767	8.902689655	8.52567414	8.461679603	8.311240442	8.511770884	8.803607607
ENSG00000149527	7.102661186	7.101746585	8.900887779	6.853541965	7.456649239	8.009689675	7.99929143	7.644571738	10.63037085	6.69216649	8.690882034	8.816424239	8.514307831	9.100502046	8.05562579	6.848173128	8.263806987	5.949020492	8.760810111	6.257262968	6.5248811	7.311833662	7.212564938	6.469670613	6.624906719	6.659267177	6.67115125	4.70309757	6.698440992	9.589392777	6.773309291	9.740376634	7.613191063	6.146064499	6.505073785	7.721424659	6.844947926	7.800114573	6.548799021
ENSG00000224387	0.15390045	-0.873232087	-0.870022883	-0.870697272	-0.854111414	-0.859723352	-0.867193665	-0.262208382	-0.30342845	-0.874685367	-0.875776483	-0.26271221	-0.865162183	-0.303010371	-0.252549349	-0.863466371	-0.855643538	-0.870635876	-0.735408663	-0.865920176	-0.168571984	-0.19044533	-0.57532419	-0.663037516	-1.150752023	-0.65295928	-0.396696156	-1.146930793	-1.168779829	0.780293242	-0.10994055	0.790154753	-1.118536842	-0.151325807	-1.147119836	0.301822031	-0.603209276	-1.10978839	0.080467946
ENSG00000229393	0.448557984	-0.776175384	-0.773482578	-0.774049261	-0.763942532	-0.767306959	-0.238578271	-0.768208548	-0.776907355	-0.777391594	-0.268771314	-0.223283914	-0.770510685	-0.261965747	-0.766142861	-0.76951778	-0.764866982	-0.773997689	-0.647831679	0.107031074	0.737539384	-0.153235614	-0.26849685	-0.351313894	0.16096096	-0.781551775	-0.101505471	-0.040889126	-0.161383335	1.4057602	-0.044402708	0.502778948	-0.757355416	-0.752126731	-0.041911349	-0.195273494	0.019437995	-0.752219861	-0.21787179
ENSG00000157881	9.783379768	10.05846248	10.31364569	10.0106292	10.30914158	10.48194658	10.51081404	10.25632695	10.45380303	9.866533908	10.13480449	10.33433257	10.28633688	10.27667891	10.28989861	10.09289562	10.19537761	10.05353436	9.813111678	9.834164163	9.695558558	10.07913989	9.620645224	9.998967838	9.886452415	9.883093109	9.93656506	10.16564545	9.702388661	9.923295568	10.15706288	9.825376494	10.18762627	9.495251784	9.875102142	9.809086708	9.776326076	10.17347689	9.982993943
ENSG00000197921	6.86768558	7.479375529	6.591792714	7.189266784	6.436020765	6.280344559	6.021988339	6.406024522	6.932740045	4.470584214	6.309951911	6.536230983	5.502272966	6.313998077	6.415966239	5.853301177	5.404241839	1.571367434	1.25979801	0.984704776	1.784258628	1.746480815	0.980249058	0.853598124	0.850314908	0.868449469	2.548039757	0.873681139	1.252082525	2.150890271	4.405829438	0.988416193	1.037826375	1.071780606	0.872533274	1.086195757	2.92534531	1.071182829	1.054040231
ENSG00000272449	9.630259224	9.726788754	9.144142844	9.767552207	9.226855914	9.220573018	9.271119461	9.588177066	9.592301128	8.556154583	9.166820952	9.68397565	9.014821305	9.431349858	9.235543049	8.892771829	9.099374052	7.158700767	6.501342881	6.296028453	7.297006238	7.942089434	7.180879009	6.009315224	7.124967626	6.610142982	7.574374653	6.97817475	6.823870386	7.537003608	8.278533267	6.578672848	7.257163924	7.133806717	5.855716101	7.159369201	7.46951971	7.208143636	5.679977739
ENSG00000238164	6.44305165	6.648566721	5.768301353	6.001139829	6.308454281	6.082979888	6.628916011	6.2992149	5.91467154	6.128979699	5.980727532	5.928735028	5.386255256	6.136229046	5.813491394	5.271992433	5.806658685	6.001776396	6.740825577	4.334506815	5.362717989	6.662082171	6.198908505	5.598160686	6.431278554	5.180095131	4.653465608	4.697797819	5.354502693	7.213992774	5.693902559	6.500157714	6.204274922	6.254740026	6.689542993	6.323051796	4.88777095	4.9937216	6.61765178
ENSG00000157873	10.94893158	10.93521353	10.65161721	10.43474703	10.61515548	10.67179363	10.91320806	10.78432071	10.87070602	10.80725489	10.73364371	10.80491384	10.79743181	10.89226682	10.7005037	10.55995028	10.59463771	10.89003075	11.04103328	10.47010003	11.00786505	11.72295996	11.36440509	10.34228269	11.03560223	11.05815129	10.40418732	10.79853183	10.17944867	11.63615046	11.88090839	11.32888727	11.66083361	11.21095315	10.10568849	11.09106763	10.8443291	10.47298895	10.80797434
ENSG00000225931	1.911516256	1.772541459	2.440023471	1.538317586	1.86907804	1.842915521	2.182003589	2.212997589	2.279523815	1.185744708	0.698799232	1.237669518	1.225215745	2.280352304	1.594096696	2.348643173	1.602977671	2.435050724	2.873113857	2.018085236	3.092369843	3.046377402	2.045851333	2.870708966	2.233413661	2.09994228	2.172437797	2.631315801	2.208230377	2.983907591	3.444445109	2.997381785	3.074189939	2.156614777	2.400252319	2.702505527	3.409559915	1.899456153	3.099428152
ENSG00000228037	1.245200276	2.151839162	2.463202438	1.512789282	1.58734986	1.192495183	1.53039686	2.380123192	0.585421132	1.13113925	1.955842417	2.930798773	2.71980314	2.922805079	2.953347319	2.367693319	3.506013179	1.513176202	0.746307657	1.170524606	3.973641561	1.278826341	2.167234875	1.232174204	1.472681474	1.495079494	0.866233924	2.011652386	1.673951744	3.5578028	1.862152094	1.854262978	1.075739859	1.750024972	0.925751982	1.768378704	2.868073611	2.146453202	1.727490222
ENSG00000157870	9.668195947	9.539410319	10.17920287	10.24522162	10.49362274	10.38588443	10.46199059	10.57365152	9.944655924	10.15532354	9.780347892	9.918903631	9.954373344	9.681447073	9.772191738	9.837081047	9.857872008	9.653211506	9.543659264	10.17416477	10.17478719	9.124873739	9.967947802	9.143018738	10.03688792	9.685569638	9.803032099	9.090700396	9.86299102	9.874407356	8.808095077	8.968449003	9.221893179	9.853710645	9.803203203	10.03276308	10.46955719	9.593529292	9.637559665
ENSG00000142606	-0.821998198	-0.848859361	-0.845972178	0.044933873	-0.254690747	-0.839358746	0.318267101	1.112898787	-0.315107386	0.645823818	-0.851142494	0.550363078	0.533043501	-0.314695895	0.358384198	0.334067407	-0.258953421	-0.846524308	-0.71047829	-0.84326165	-0.785117595	0.453578439	-0.755938772	-0.774878704	-0.775345519	-0.314496125	-0.355838391	-0.771996584	-0.790978978	-0.146597001	-0.772566702	-0.754655435	-0.746733463	-0.741133998	-0.77216255	-0.738718929	-0.762062727	0.444269611	-0.186708342
ENSG00000215912	4.483635252	4.301156688	2.429387953	1.761463621	0.934254704	1.817838884	2.266625908	3.006988874	0.86965209	2.678300396	1.725104322	2.298755108	2.061247431	2.395672283	2.918513576	1.439987773	2.514176031	4.651324535	4.091145494	4.426612782	5.099927432	5.359864089	4.240366047	4.751416339	4.436348541	4.328046332	4.106818605	4.565400154	4.343544742	6.276373765	4.558032814	5.671297144	4.950936102	4.587508353	2.449348256	3.5542009	4.557273583	4.177412112	5.91157275
ENSG00000177133	-1.541406148	-1.586939948	-1.583354104	-1.585000753	-1.556413589	-1.565753163	-1.578189684	-1.568284868	-1.58749198	-1.587858464	-1.588551352	-1.568587487	-1.574807065	-1.587426052	-1.562502638	-1.571983755	-1.558963223	-1.584850668	-1.457485032	-1.576069137	-0.573756492	-1.526146889	-0.947821872	-1.654545123	-0.487720219	-1.652830088	-1.30023616	-0.852074807	-1.665409456	-0.683373978	-1.65268199	-1.639123164	-1.176590917	-1.616184914	-1.65235925	-0.495476576	-1.64455688	-1.61644662	-1.623962719
ENSG00000142611	0.519140009	2.615097964	0.435639794	0.432397699	1.193720477	0.470471318	1.13156476	0.465441923	0.41592348	0.413111685	0.407800663	1.918537785	0.452514434	1.089263117	0.476937777	0.458105202	0.483990314	3.691022264	1.967930751	3.470268543	5.7494531	3.884564599	5.206234116	1.425057512	5.398073856	4.11868193	4.720318508	5.632265823	0.312211868	5.09731516	2.3464138	4.899418489	5.181714242	2.689958277	1.452121986	6.019603193	3.706876634	0.600359527	4.706193514
ENSG00000272235	-2.126940674	-2.154536106	-2.150174553	-2.151086588	-2.135252904	-2.14042585	-2.147314115	-2.141828096	-2.155734025	-2.156529486	-2.158033821	-2.141995709	-2.145440571	-2.155590942	-2.138625469	-2.143876813	-2.13666508	-2.15100346	-2.080458958	-2.146139599	-2.111568767	-2.118488969	-2.178664765	-2.209398552	-2.209509685	-2.206574627	-2.211054433	-1.519751626	-2.213437961	-1.869094563	-2.206249769	-2.17665265	-2.164547099	-2.156290502	-2.205541961	-1.874676728	-2.188481562	-2.156435454	-2.160598425
ENSG00000130762	-0.527830266	-0.604021073	-0.591973458	-0.594492896	-0.550760659	-0.565044018	0.299490408	-0.568916945	0.259147968	-0.609526182	0.248165749	0.325078106	-0.578895707	-0.606934318	-0.560072056	-0.574575951	0.350803276	-0.594263262	1.194732588	2.911578106	1.664658367	-0.504556072	-0.746768172	2.246543785	1.212841246	0.444278899	-0.102743815	1.427050752	0.257452093	-0.659928485	-0.822609815	3.722870669	-0.707786101	0.725660742	2.480368497	0.22783167	1.148168102	1.755305268	4.627577137
ENSG00000272088	-1.883313228	-1.912114956	-1.907562743	-1.908514648	-1.891988816	-1.89738789	-1.904577266	-1.898851432	-1.91336524	-1.914195474	-1.915765569	-1.899026372	-1.902621822	-1.913215903	-1.895508807	-1.900989706	-1.893462722	-1.908427885	-1.834799626	-1.903351407	-1.867269358	-1.874492067	-1.689434591	-2.012774114	-2.013644868	-2.008844799	-1.76229143	-1.308055279	-1.788372544	-1.946892557	-2.008505741	-1.162809183	-1.964980095	-1.956362572	-2.007766991	-1.952718739	-1.98996082	-1.95651386	-1.96085881
ENSG00000162591	6.417063071	5.909188184	7.695772653	6.439089387	6.506359354	6.665551313	7.028158132	6.957218906	6.73129176	7.626762168	6.218396176	6.560658426	7.577117369	7.091536445	6.124361441	6.28130583	7.226228836	9.039755145	7.915890021	10.16152608	10.02263135	7.598420067	9.128272261	10.37326849	9.182324574	7.459056085	10.11530982	10.62989251	8.989280286	8.66232881	9.817051804	9.741646529	7.65909865	9.203141228	9.231371102	7.300455492	9.526436204	6.246175713	7.014815212
ENSG00000207776	-2.099218639	-2.108954722	-2.1074159	-2.10773768	-2.102151319	-2.103976412	-2.106406695	-2.104471145	-2.109377366	-2.109658016	-2.110188768	-2.104530281	-2.10574568	-2.109326884	-2.10334121	-2.105193963	-2.102649555	-2.107708351	-2.082819191	-2.105992308	-2.093795199	-2.09623675	-2.119239457	-2.130414734	-2.130709082	-2.129086475	-2.134820575	-2.03049398	-1.944987278	-2.108144254	-2.128971861	-2.118529552	-2.114258532	-2.11134548	-2.128722135	-2.01198791	-2.024577154	-2.111396622	-2.11286538
ENSG00000238260	1.133577341	2.085945909	0.643026545	0.639364023	1.092148002	1.066585003	1.311700615	0.077772188	0.620784918	1.262301568	0.041468293	1.748476939	0.069571359	0.621354817	0.085092953	0.073113856	1.085152617	3.055088183	3.069647703	2.874097416	3.292076762	2.873779641	3.040953878	2.398135967	3.059664557	1.95684494	2.13123512	3.097278733	2.397611309	4.221552886	3.430911471	4.159253517	4.096437634	2.195731964	1.961572344	1.82662827	2.04078608	3.515284473	3.277285784
ENSG00000158109	9.728908677	10.02665375	9.316741841	9.423012742	9.554133102	9.508647543	9.689733088	9.567300857	9.477984753	9.591729085	9.458403471	9.6787056	9.350415584	9.237708908	9.409225425	9.565729455	9.477173258	9.364226968	9.15485756	9.251073366	9.150964598	9.110906591	9.07348333	9.346969251	9.332974307	9.098965029	9.119059168	9.258465282	9.255923779	8.74943193	9.06211364	9.219433635	9.184938631	8.839417146	9.81260511	9.454629015	9.327964582	9.135915434	9.181417337
ENSG00000116213	9.851027723	9.670544271	9.864542242	9.791327705	9.900721924	9.908565703	9.930310633	9.866358152	9.847529767	9.844877022	9.761904388	10.17512138	10.10118721	10.05215971	9.94714689	9.904983392	9.949013152	10.06741467	10.1495722	10.00380066	10.0798606	10.46043244	10.0699906	9.989690536	10.21097724	10.24796941	10.09352413	10.05203962	9.947613965	10.27738028	10.12714944	10.1893357	10.19645278	10.07356296	10.22926756	9.915880477	9.514713542	10.67165789	10.58831426
ENSG00000078900	1.869285653	5.131314383	0.456631036	1.227245654	0.522844628	0.499904886	1.24924432	0.493683567	0.431934179	0.42839968	0.421714948	1.280300337	0.477650966	0.432569925	1.300005265	0.484591992	1.805766859	1.227730132	4.061672157	3.712295278	3.207796485	2.988330872	-0.153295132	6.95018597	4.875422695	0.90150985	0.349927266	2.442060785	1.643555927	3.098159658	0.903582553	4.888188818	2.641117676	1.853366348	7.83555284	1.87835733	3.780542733	2.266212992	9.95752233
ENSG00000227589	-1.770106568	-1.806022545	-1.804141515	-1.804534599	-1.785615798	-1.79526765	-1.802909589	-1.797884005	-1.806539704	-1.806883237	-1.807533167	-1.798196743	-1.802103466	-1.806477921	-1.79190844	-1.801431115	-1.788250682	-1.804498765	-1.683379462	-1.802404161	-1.74142516	-1.754337099	-1.946742474	-1.192832923	-1.960873079	-1.958868475	-1.965957867	-1.958292195	-1.164902622	-1.916687484	-1.958726931	-1.945871642	-1.940644877	-1.933616901	-0.848662397	-1.927102871	-1.950998443	-1.933887357	-0.44487099
ENSG00000235131	-0.778115881	-0.853180349	-0.84131615	-0.843797049	-0.800726621	-0.814797951	-0.833535253	-0.818612307	-0.8564389	-0.858602695	-0.862694754	-0.06252557	-0.82843888	-0.85604969	-0.053357921	-0.824185181	-0.804567989	-0.843570925	-0.651677369	-0.830340361	-0.736301566	-0.755125743	-1.471602477	-0.306356725	-1.560032424	-1.547522251	-1.591731726	-1.543924191	-1.641216608	-1.386059298	-1.546638579	-1.466129167	-1.433199921	-1.410740512	-0.788170541	-1.401243779	-1.498305904	-1.411134808	14.01757744
ENSG00000227372	9.085994999	9.532429408	9.36792473	8.892013631	8.967168835	9.246930716	9.148108555	8.981254018	8.891546277	9.513186874	8.711696284	9.38323087	9.485835782	9.455769499	9.45538433	9.318294081	9.523674031	4.107526712	8.667514677	5.804641662	9.544662701	6.79753398	5.375622275	9.059473037	8.118535224	3.907091448	3.585723681	8.545826186	8.8576745	7.305833427	8.954472087	3.656730443	9.181766949	9.044083903	4.865382204	8.019220229	9.207310988	8.899490352	5.647197875
ENSG00000162592	-2.172575652	-2.180812942	-2.17951101	-2.179783255	-2.175056869	-2.176601004	-2.178657164	-2.177019577	-2.181170523	-2.18140797	-2.181857017	-2.177069609	-2.178097907	-2.181127813	-2.176063586	-2.177631123	-2.175478406	-2.179758441	-2.15870077	-2.178306569	-2.167987108	-2.170052802	-2.185984864	-2.195439796	-2.195688831	-2.194316012	-2.199167393	-2.027880927	-2.121577552	-2.093577556	-2.194219042	-2.185384244	-2.181770713	-2.179306103	-2.194007759	-2.178263968	-2.188915197	-2.179349372	-2.180592027
ENSG00000235169	-1.546572198	-1.574285023	-1.569904915	-1.012209404	-1.554919789	-1.560114741	-1.567032309	-1.002911525	-1.296182324	-1.576286882	-1.298491904	-1.561691277	-1.565150794	-1.296038633	-1.558306701	-1.004968958	-1.556337972	-1.570737348	-1.499892744	-1.565852796	-1.531134896	-1.538084538	-1.594052	-1.625861352	-1.626699186	-1.622080593	-1.638402156	-1.129731709	-1.217605581	-1.562470571	-1.621754353	-1.592031325	-1.579874276	-1.292276841	-1.621043534	-1.568076484	-1.603910558	-1.571728123	-1.575908804
ENSG00000130764	10.72081566	10.78976166	11.00405133	10.85509599	10.88151534	10.94622384	11.01135266	10.94595897	10.95258568	10.91059062	10.78220311	10.93153668	10.88523539	10.91958381	10.78397356	10.75054413	10.91297494	10.6098402	10.73629394	10.51601643	10.45146318	10.60709773	10.50852961	10.74075422	10.66219747	10.56038853	10.53931342	10.79674006	10.56130285	10.52730743	10.56569903	10.40080442	10.40468572	10.78079666	10.70292122	10.55984308	10.64779708	10.49514991	10.44049603
ENSG00000266075	-0.125014193	-0.146914058	-0.143583532	-0.144284085	-0.131815911	-0.135960366	-0.141372306	-0.137072003	-0.147820076	-0.148419622	-0.149548903	-0.13720454	-0.139912458	-0.147712057	-0.134525701	-0.138687028	-0.132954097	-0.144220323	-0.029429259	-0.140458199	-0.110312659	-0.117921802	0.051334189	-0.821728399	-0.520732264	0.075010567	-0.3395326	-0.808168583	-0.240056248	-0.002823569	0.442671606	0.22897014	0.293278955	-0.309262439	0.080203285	-0.29498843	0.167247262	0.337012226	0.314503729
ENSG00000272153	2.558211025	2.451708648	2.468447181	2.464943754	2.525991456	2.505996586	2.479445911	2.500584555	3.131247311	2.44407201	2.438314668	2.499937881	2.486658624	2.447666497	2.512950351	2.49268386	2.520528496	2.465263007	2.739786612	2.483966735	2.618043955	2.591072271	2.324579472	2.481928556	2.549433738	2.450140012	2.651094455	2.287176857	2.31581639	3.396312205	2.802365648	2.666572644	2.9109443	3.010287146	1.989544703	2.53895624	1.947747215	3.094004417	2.92914342
ENSG00000116198	10.7416287	10.80146373	10.97773158	10.92173705	11.22311502	11.28276228	11.20651095	11.29488546	11.29356007	11.07849354	11.1217817	10.90894269	11.05149916	10.72592297	10.95662432	11.09404361	11.1864253	11.08886965	10.99152594	11.10354022	10.6430121	10.78536923	10.78569378	10.71352821	11.11366827	10.73615408	11.23819511	10.8927734	10.46617984	10.79215002	11.31680904	10.73880855	11.37250428	10.66491102	11.06944068	10.97321575	11.19424264	10.73396227	10.78956024
ENSG00000169598	7.831410602	7.773373779	9.04704071	8.32717338	8.844378442	8.972674666	9.195822289	8.628360435	9.526390444	9.64165664	9.3337801	8.293083467	8.704921633	8.269483856	8.62037117	8.746051354	8.781863575	8.70215004	9.770907778	9.720075634	8.550283148	8.173900977	9.172130541	8.90492312	8.647659233	9.0654081	9.46819964	9.068784779	8.514256555	10.00119971	10.14410345	7.300218166	10.21539915	8.903055872	9.178350278	9.483943536	9.335870687	9.045223607	7.238681875
ENSG00000198912	9.554004781	9.707007334	10.26813781	9.993626569	9.977215855	10.14019633	10.13747109	9.964913297	10.20290425	10.08622292	10.13207274	10.0525554	10.08020887	10.03649088	10.12840522	10.04052965	10.05299929	10.05650433	10.21074093	10.16509913	9.943849573	9.990331298	10.14285777	9.928735193	10.44646273	10.17373615	10.17240342	9.766243736	9.771743123	10.4894487	10.82620844	9.453885096	10.68308504	10.34007726	10.0315166	10.15338027	10.02451586	9.843639849	9.827042018
ENSG00000236423	3.747791926	3.568515113	5.586099768	4.426236198	4.988820096	5.147504486	4.453400417	5.08375581	5.711680474	5.278112065	5.266529052	5.917205061	5.363736956	5.980521901	5.57235594	5.375845816	5.275797083	4.706144314	5.956144493	4.549245043	4.925469217	4.566447988	5.953192671	3.752813201	5.168157899	4.090155404	5.106731583	4.543356586	4.103873715	6.448746674	5.473068755	4.13784907	5.045505268	3.756744085	4.394830695	5.378459863	4.458075786	5.319081164	4.950421248
ENSG00000233304	-0.949272341	-0.988969198	-0.985829988	-0.986490158	-0.969704602	-0.978651111	-0.983746718	-0.979697404	-0.989823465	-0.990388833	-0.991453888	-0.979822164	-0.396086294	-0.989721609	-0.977301058	-0.024151113	0.005663702	-0.412982937	1.154048332	-0.033423921	0.112442416	-0.928497236	0.429469868	-0.739118366	0.635290666	-0.252348978	-0.746611351	-0.73595621	-0.756847895	1.377491121	0.660214206	-0.717001373	-0.70838155	0.533579722	-0.249537738	0.550170554	-0.725083234	-0.106730296	-0.11951438
ENSG00000226374	-1.509787677	-1.540060411	-1.535275701	-1.536276222	-1.518906358	-1.524581182	-1.532137744	-1.526119472	-1.541374552	-1.542247188	-1.543897474	-1.526303347	-1.530082429	-1.541217587	-1.522606128	-1.528366956	-1.520455542	-1.536185029	-1.458796315	-1.530849277	-1.49292439	-1.500515989	-1.378030179	-1.71788379	-0.861713393	-1.713753792	-1.731583022	-1.712302731	-1.741340404	-0.778763196	-1.414926232	-1.680928791	-1.667648762	-1.658591112	-1.712620936	-0.800690745	-1.693905341	-1.658750127	-0.830864363
ENSG00000229280	-1.685157858	-1.708408273	-1.704733465	-1.705501897	-1.692161293	-1.696519737	-1.702323415	-1.697701192	-1.709417575	-1.710087787	-1.711355258	-1.697842414	-1.700744868	-1.709297021	-1.695002833	-1.69942733	-1.693351115	-1.705431857	-1.645994883	-1.701333831	-1.672206322	-1.678036909	-1.555354804	-1.209002269	-1.817076026	-1.813201133	-1.826894545	-1.812086673	-1.842221957	-1.763189713	-0.826244002	-1.099869367	-1.777791016	-1.770834454	-1.812331065	-1.767892943	-1.797956897	-1.770956583	-1.774464077
ENSG00000235054	4.494867247	4.485775006	5.0851353	5.249084189	5.437519579	4.925186868	4.807226498	5.752965614	5.719114032	5.355834724	5.402392964	6.585188311	6.354041166	6.821205156	6.409500641	5.964585635	6.235480233	5.4942471	3.998512116	5.353334575	5.858513572	6.619693137	7.259078612	4.513272051	6.884449417	4.538625044	5.261568733	6.75540141	3.262325318	2.62642465	7.168934707	7.730580601	6.12699647	7.100712041	2.445874596	4.908786369	5.167549627	2.596191881	5.47872045
ENSG00000232596	-2.325065329	-2.330404203	-2.329560376	-2.329736827	-2.326673492	-2.327674299	-2.329006968	-2.327945591	-2.330635964	-2.330789861	-2.331080904	-2.327978019	-2.328644495	-2.330608282	-2.32732598	-2.328341955	-2.326946705	-2.329720744	-2.316072535	-2.328779735	-2.268283107	-2.323430182	-2.317143808	-2.323271877	-2.269625058	-2.322543514	-2.325687862	-2.322287606	-2.329207418	-2.311059647	-2.322480664	-2.316754525	-2.31441247	-2.31281507	-2.322343725	-2.312139626	-2.319043058	-2.312843114	-2.313648522
ENSG00000196581	8.074792154	8.72166729	10.62169322	10.69256821	10.90794201	10.76257537	10.38170286	10.85384219	11.28363567	10.52514753	10.69421913	11.35264072	11.37637893	11.40352515	11.450152	11.05752911	11.35984348	11.16671762	8.072944477	10.45837087	11.40300081	11.4238326	12.83727812	8.952719709	11.84231831	7.326463443	10.98669118	12.4732337	9.990679311	7.356235045	13.51405451	11.09000784	12.6430517	11.09727013	6.488067323	10.03024538	11.49212862	6.511284875	10.1135872
ENSG00000264101	-1.40449556	-1.437162991	-1.43199979	-1.433079457	-1.414335565	-1.420459291	-1.428613609	-1.422119267	-1.438581085	-1.43952275	-1.441303581	-1.422317687	-1.42639571	-1.438411704	-1.418328003	-1.424544535	-1.416007297	-1.103739982	-1.349470573	-1.097982151	-1.386298318	-1.394490443	-1.493094998	-1.530591349	-1.224878092	-0.799023498	-1.538653878	-0.979988952	-1.540956129	-1.126626252	-0.797911453	-1.490713059	-1.147141458	-1.466608378	-1.524912182	-0.601121145	-0.931680506	-1.466779972	-1.471708091
ENSG00000131697	9.591094847	9.900461868	10.06431827	9.889425535	9.959607841	10.05877373	10.08105701	9.981244109	9.691334831	9.979763571	9.732597967	10.1103493	10.06170904	10.07024461	10.03318626	9.893609943	10.34328687	10.72474951	10.49921992	10.25549232	10.32355658	10.74398686	10.05720839	11.05398219	10.45328493	11.02948408	10.52556735	10.71642735	9.736880868	10.44209232	10.34713941	9.818297847	10.74940311	10.06537711	9.790495833	10.47504262	10.25136133	10.87765893	11.21528255
ENSG00000266687	-0.748842893	-0.772470376	-0.77039227	-0.770829906	-0.762999932	-0.765612251	-0.7690091	-0.766311314	-0.302270876	-0.77340772	-0.774109948	-0.766394615	-0.768094428	0.243476906	-0.764709035	-0.271146211	-0.251700212	-0.289980317	-0.65131518	-0.768436504	0.175635171	-0.200983763	-0.886370628	-0.236514893	-0.90012551	0.544485893	0.232485972	-0.219853478	-0.574361349	-0.869542059	0.162121986	-0.885452403	-0.078426872	-0.048018579	-0.220809584	-0.364396133	0.059825207	-0.374219324	-0.385344439
ENSG00000069424	11.82994516	11.82616841	12.62969611	12.35270465	12.89282701	12.77230012	13.289602	12.64595719	12.89919669	13.31963028	13.26155067	11.94653293	11.97594882	11.60162486	12.21676435	12.68359419	12.15201362	12.47454686	13.65985338	13.59157404	13.10436711	13.29849465	13.2396487	12.95150206	12.98336223	13.72789035	13.34581388	13.25325163	12.19389044	13.76005268	13.37955835	13.19527484	13.37824662	13.15183649	13.57844578	13.44166416	12.80582786	13.22481384	12.7396144
ENSG00000268332	-1.987428958	-2.004283982	-1.831745413	-2.00217705	-1.992505988	-1.825791	-1.999872859	-1.826647478	-2.005015659	-2.005501519	-1.666671205	-1.996624428	-1.998728516	-2.004928265	-1.994565918	-1.827898814	-1.993368531	-1.832251702	-1.959038374	-1.999155476	-1.978039945	-1.982266738	-1.957043135	-1.976389678	-1.976899251	-1.974090209	-1.984017033	-1.973282298	-1.9951284	-1.937835215	-1.973891789	-1.955814154	-1.9484202	-1.94337715	-1.973459467	-1.941244748	-1.963039139	-1.943465686	-1.946008388
ENSG00000116254	4.246093787	4.32433587	3.366070217	2.865557306	3.241710036	3.526917061	3.480623759	2.299546297	3.225672733	3.921867844	2.459977025	3.068182715	3.739296839	3.330436339	2.940857785	3.056436769	3.641230461	4.671574373	4.923032401	5.478766351	5.149712415	5.199969005	4.785812485	5.275865168	5.121571278	5.601304068	4.261582621	6.326979056	4.703812398	4.709440128	3.876576333	5.705043016	4.85132103	5.313843355	4.428098997	4.765965508	4.360699498	5.445980582	5.22304681
ENSG00000116251	12.98914723	12.61918641	12.77056124	12.82811827	12.7878489	12.69662503	12.72448076	12.77203714	12.85620054	12.96484846	12.68417247	12.56510943	12.76754476	12.68439495	12.71562522	12.9709958	12.93659527	12.63961428	12.05375899	12.1072299	12.27315696	11.79511344	12.53270428	11.97433585	12.42060544	12.25362811	11.73349782	12.79932483	11.95364858	12.53060584	12.52604894	12.43546578	11.95386686	12.53695069	11.76442896	12.2619933	12.65927099	12.21423269	11.20945355
ENSG00000158286	-0.176257726	1.298733987	-0.20271204	-0.203720072	-0.185889534	-0.191790925	-0.199535199	-0.193378083	-0.208819582	-0.209686158	-0.211319938	-0.193567437	-0.197441906	-0.208663512	-0.189745242	-0.195687217	-0.187507742	-0.203628292	-0.064099632	0.443945007	-0.156702355	-0.166282793	-0.618565019	0.742637908	0.078277514	0.859853148	1.248886876	0.108329166	0.80933899	-0.511612035	-1.249435553	-0.611921162	1.127046726	-0.543142257	1.306510106	-0.130066749	0.521953989	-0.543641632	-1.201396921
ENSG00000116237	11.12338804	11.11079768	11.35907821	11.45042954	11.55394742	11.43119854	11.41375411	11.65951688	11.3487841	11.09922854	11.62777994	11.66131303	11.3274462	11.29766888	11.49394183	11.62068341	11.43868878	11.17917521	10.93212781	10.93490785	10.50065425	10.84067207	10.85331123	11.05773305	11.15605161	11.1297589	11.0617127	10.90299866	10.98511874	10.45516542	10.24345314	11.18321429	11.02310142	10.53484538	12.0241284	11.0623424	11.1353124	10.4849406	10.47579992
ENSG00000225077	3.127286212	2.547496575	2.128942736	2.293682559	2.887564627	2.502978802	1.940611406	1.968549102	2.098961114	3.28492255	1.886652355	3.027769514	1.950128152	2.852396856	2.760811319	3.015420772	2.974579582	2.440345836	3.135409334	2.469056622	2.677411985	2.482180623	2.816967545	1.801881878	1.798411168	3.67678623	2.153388145	2.769355358	1.678321464	2.876383033	1.818981887	2.942203614	1.177240165	3.356725919	3.591798497	3.379709404	2.633993249	2.67306815	2.273608191
ENSG00000173673	-2.320173701	-2.324308952	-2.323655361	-2.323792032	-2.321419311	-2.322194491	-2.323226717	-2.322404622	-2.324488464	-2.324607666	-2.324833094	-2.322429739	-2.322945961	-2.324467022	-2.321924699	-2.322711628	-2.32163093	-2.323779575	-2.313208287	-2.323050712	-2.317870178	-2.318907189	-2.323505765	-2.328252292	-2.28669988	-2.327688135	-2.330123605	-2.32748992	-2.332849694	-2.318793248	-2.327639454	-2.323204244	-2.321390194	-2.32015292	-2.327533387	-2.319629751	-2.283299407	-2.320174641	-2.320798474
ENSG00000158292	7.337885006	8.301496125	6.034638842	6.504449905	5.642489497	5.76074811	5.846143029	6.236300789	5.878057149	4.369906987	6.076709585	5.191532503	5.218278884	5.263510489	5.318276746	4.874094309	5.35695734	7.497451442	6.208790043	7.51330338	7.016428647	7.319519589	6.213801038	6.441735965	7.529652309	9.834831899	8.85665285	7.988078574	8.936143893	6.31571079	5.005403743	8.498903149	6.044345877	5.89976941	7.754421731	6.739647868	4.917270228	6.55679639	3.430669821
ENSG00000097021	11.38820792	11.40841252	12.08413741	12.18140548	11.98256748	11.97273938	12.067623	12.2137852	12.1070764	11.54097136	12.27743434	12.49420245	12.14231881	12.07490795	11.99445971	12.0834114	12.03458213	11.14657899	10.74032822	10.44857996	9.689678801	10.82245729	10.59762046	10.85304301	11.28963777	11.2530234	10.36676788	9.527917976	11.00331063	10.55198798	9.333671927	10.82619804	10.05199126	10.83177835	11.12803207	10.78132993	10.75435306	10.19724536	10.38682589
ENSG00000271746	0.615811902	1.53832569	1.035241647	0.498649894	0.302587673	0.280492853	0.90195208	0.755758786	0.855993665	0.679619219	1.431142994	-0.092103594	0.525658771	0.477275531	-0.081120152	0.745054136	-0.074694826	0.235941229	-0.603537529	0.522301824	0.406247726	0.65782123	0.163742145	0.133793485	0.133049607	0.137179107	0.122901605	0.138379837	0.107963251	0.196685167	0.137473463	0.165755849	0.178145688	0.186862537	0.138116029	0.190612184	0.154106642	0.18670767	0.182287838
ENSG00000069812	-1.098972523	-1.451354754	-1.446327461	-1.447378708	-1.429128199	-1.435090735	-1.443030412	-1.436707016	-1.452735521	-1.4536524	-1.455386354	-1.436900213	-1.440870893	-1.452570598	-1.433015546	-1.439068446	-1.430755927	-1.447282891	-1.365970603	-0.626234144	-1.401828957	-1.409805447	-0.885601976	-1.496988046	-1.497949675	-1.19159843	-1.00819162	-1.189218964	-1.249159979	-1.424230926	-1.492274215	-1.458159445	-1.444206124	-1.114114572	-1.189741848	-1.430665143	-1.157943088	-1.11428165	-0.830460512
ENSG00000187017	-0.262255433	0.389920496	-0.271028632	0.113006426	-0.265514051	-0.267473983	-0.270004248	-0.267996393	-0.272976038	-0.273250017	-0.273764988	-0.268058586	-0.269324954	-0.272926633	0.143628859	0.426573193	-0.266054233	-0.271322622	0.655607533	-0.269579177	0.214745868	1.000671418	0.690051438	0.414092328	-0.323517301	0.944387281	-0.326627745	-0.321854969	-0.331078143	1.160835431	0.58472034	0.050163218	1.014177513	-0.305811042	0.947639693	0.107749608	-0.316834296	0.615016683	0.382668874
ENSG00000231868	-2.252543404	-2.259985298	-2.258809081	-2.259055038	-2.254785034	-2.256180066	-2.258037683	-2.256558221	-2.260308351	-2.26052287	-2.260928557	-2.256603423	-2.257532428	-2.260269765	-2.255694542	-2.257110716	-2.255165867	-2.25903262	-2.240008286	-2.257720941	-2.173394266	-2.250264161	-2.171094372	-2.254639997	-2.254864985	-2.253624726	-2.18300399	-2.253268015	-2.262913588	-2.237617284	-2.253537119	-2.245555413	-2.242290807	-2.24006418	-2.253346239	-2.239122674	-2.248745416	-2.240103271	-2.241225935
ENSG00000215788	4.201795931	6.095867946	2.950270426	3.747815461	4.515567201	4.540528767	4.432241076	2.990899992	3.13683149	2.302039427	4.766245632	5.705204549	5.719860106	4.546566127	4.208504961	4.516526835	3.946872705	6.109933538	8.789679718	6.340840435	6.654212657	8.889484455	8.480213577	8.389219962	4.596162771	8.288108636	6.049015414	5.365375051	5.408139638	10.33415422	7.229132053	9.128860757	9.0259626	4.870930943	8.451004063	8.451774678	7.130269729	6.181446844	6.459065447
ENSG00000171680	6.183382453	6.156082797	3.283843412	5.068796287	5.281991986	4.296603914	5.387087885	5.478992053	5.373473281	2.18505434	3.394901574	5.200564917	5.771486101	4.857838375	5.056700708	5.360533393	5.415081039	5.433536156	6.320467146	6.669076702	6.632602902	4.644927293	6.321405125	6.549640892	2.168055668	6.504661489	5.460424722	5.660698876	6.806535998	6.760052652	5.154680273	6.473658587	5.778700007	6.089203827	7.525617322	6.645711246	7.023877677	5.420043475	4.490556831
ENSG00000162408	9.83280518	10.11612384	10.14852961	10.30374221	9.875391571	9.913977432	9.915099249	9.850515876	10.03907218	9.951503599	9.997386651	10.04807119	9.87426123	9.950000005	10.1293607	10.05334097	9.98167977	10.168853	10.24100808	10.09984733	10.15451228	10.29471351	10.27744277	10.29956433	10.14557749	10.39841195	10.32982206	10.31254729	10.20923246	10.5150256	10.18441355	9.974650281	9.942172194	10.38798231	10.253746	10.31019875	9.999800846	10.28877347	9.539896078
ENSG00000253022	-1.223518888	-1.263169582	-1.256902652	-1.258213118	-1.235462375	-1.24289516	-1.252792612	-1.244909986	-1.26489082	-1.266033784	-1.268195299	-1.245150822	-1.250100597	-1.26468523	-1.240308269	-1.2478537	-1.23749147	-1.258093674	-1.1567313	-1.251105	-1.201431652	-1.211374994	-1.544770947	-1.587938044	-1.588113684	-1.219505097	-1.252202537	-0.216866245	-1.060857473	-1.099962778	-0.960052003	-1.541879825	-1.524485877	-1.112999935	-1.21736054	-0.784112518	-1.180766869	-0.219993501	-1.518812196
ENSG00000229519	1.451902324	1.377487768	1.389108182	1.386673528	1.429275367	1.4152816	1.396759908	1.4115005	1.374306331	1.372196209	1.368211084	1.411048895	1.401784489	1.374686097	1.420143998	1.405985875	1.425448257	1.386895335	1.580906273	1.399908623	1.494154473	1.475072325	1.622662708	1.869465956	2.016037716	1.46335463	1.707064625	2.002762848	1.636297918	1.860330482	1.132362843	1.58550063	1.563369344	0.125675529	0.757450278	1.383059094	1.59873322	1.278346827	1.248024754
ENSG00000173662	-1.244437979	-1.286133761	-0.870305938	-1.280921654	-1.256997483	-1.264813633	-1.275221572	-0.849908525	-1.287943777	-1.289145691	-0.889031918	-1.267185636	-0.858801268	-1.287727583	-1.262093316	-1.270027922	-1.259131233	-0.872302974	-0.75397169	-1.273446917	-1.221211536	-1.231667732	0.028160686	-1.377962621	-1.378152634	-1.00589638	-1.039010471	-1.37678638	-0.846081045	-1.294637941	-1.377019477	-1.339114055	-1.320822968	-0.579037639	-1.376854258	-0.882838451	-1.356987148	-0.344841276	-0.901390419
ENSG00000204859	9.701724727	9.614727012	9.364594195	9.051125955	9.135442886	9.404189867	9.428569877	9.136810525	9.36624854	9.409451421	9.217768497	9.416312673	9.534673496	9.536757707	9.243830162	9.201401244	9.456210807	9.675351428	9.87589408	9.670370482	9.785517846	9.965454597	9.696682967	9.944879424	9.837485974	9.723800892	9.832534162	9.809986773	9.633062033	10.06460532	9.913531492	9.88401519	10.0638899	9.583240293	9.54316799	9.673147195	9.538998274	10.13032392	9.25220131
ENSG00000162413	8.905493142	9.660287855	10.42889432	10.26893713	10.14545229	10.3368923	10.32083121	10.19285156	10.23420638	10.23332308	9.827673334	10.22898529	10.14541633	10.10886402	10.31837075	10.15475699	10.24237689	10.3045789	9.55533187	9.771213594	10.01066761	9.984983298	9.74271127	9.451244854	10.36433276	10.16318808	10.56909519	9.801272163	9.503470145	9.987407803	9.125450306	9.400890036	9.690082395	9.155282427	10.43022682	9.682212735	10.31714053	10.30109459	9.617218207
ENSG00000116273	9.225761253	9.386631437	9.869367187	9.921193518	9.864403131	9.904335322	9.774772533	9.826961064	9.895846312	9.525405945	9.837707058	10.0549034	9.701675048	9.708624884	10.12953952	9.971203435	9.818039199	9.454288321	9.081892403	9.251559005	9.345715581	9.121857928	8.800354437	9.197960747	9.625622228	9.576829178	10.18744922	9.09909065	9.617633983	8.192610334	9.176897924	9.023328838	9.415788196	9.067674065	10.0122796	8.967753059	9.312715559	8.817030852	8.623983632
ENSG00000041988	8.389998313	8.402759379	8.19280578	8.112574983	8.447321099	8.514000897	8.631754262	8.430203393	8.534194702	8.308050086	8.356036743	8.582077799	8.499708485	8.468515899	8.531447837	8.321942008	8.450198253	8.096316121	8.286716494	8.38260186	8.080614989	8.104638596	7.997545667	8.288137286	8.274171046	8.302763274	8.489566231	8.44784372	8.279983544	8.067522152	8.280000102	8.253320096	8.451103914	8.335691423	8.338101419	8.268456591	8.328676697	7.898976387	7.447244096
ENSG00000007923	10.56607726	10.68039393	10.98412289	10.85994666	10.77365065	10.85483514	10.86443242	10.81525097	10.92050365	10.92887305	10.74442565	11.07080249	11.01720171	10.84812569	10.93691168	10.89809243	11.04678404	10.8062578	10.84707131	10.88043548	10.76201368	10.9188003	10.75246635	10.82299537	10.9903744	10.8080284	10.78961761	11.02584884	10.96422791	11.0751178	10.64848156	10.77363303	10.66585057	10.91235613	10.90947334	10.78095663	10.74565048	11.01477722	10.2128307
ENSG00000228750	-2.246061726	-2.252955443	-2.251865867	-2.252093706	-2.248138235	-2.249430508	-2.251151291	-2.249780808	-2.253254699	-2.253453416	-2.25382922	-2.24982268	-2.250683254	-2.253218955	-2.248980748	-2.250292605	-2.248491016	-2.252072939	-2.234449957	-2.25085788	-2.242221613	-2.243950374	-2.185017729	-2.192930479	-2.262617715	-2.261468815	-2.265528893	-2.261138379	-2.27007345	-2.246640497	-2.261387661	-2.253993896	-2.250969763	-2.248907152	-2.261210841	-2.248034998	-2.25694892	-2.248943363	-2.180504509
ENSG00000237436	3.409867029	3.082021117	2.549971801	2.266595569	1.972145092	0.812689246	2.115656064	2.320278249	2.069326632	3.326974149	2.720655882	2.469029376	2.579141642	2.387611647	2.489390802	2.308351709	2.174931717	2.544878261	3.332985813	3.209817904	3.212959954	2.747740567	3.738306494	2.188197108	3.575274669	3.712763868	2.725698222	3.497213316	3.618101354	4.180365145	2.55988185	1.285328293	1.311692244	3.241627991	1.976171125	2.863325287	2.658596553	3.346546548	2.644662256
ENSG00000171735	8.568421787	8.200365218	8.421143733	8.484509006	8.486925575	8.44263518	8.439190899	8.61227793	8.75025515	8.442372897	8.653714281	8.738182293	8.562101451	8.712782699	8.581409098	8.872854915	8.533883386	8.19355893	8.446836757	8.259353255	8.294791895	8.01549918	8.505527355	8.023662801	8.292501832	8.596123881	8.226330761	8.523115038	8.321210919	8.107465156	8.217664361	8.176540886	7.906910644	8.528344854	8.110884989	8.053016416	8.112474255	8.158354719	8.603987946
ENSG00000227950	-1.255633386	-1.295456905	-1.28916266	-1.290478837	-1.267628931	-1.275094113	-1.285034705	-1.277117721	-1.297185645	-1.298333591	-1.300504527	-1.277359607	-1.282330956	-1.29697916	-1.272495947	-1.280074266	-1.26966687	-1.290358873	-1.188554692	-1.283339738	-1.233449879	-1.243436561	-0.882875142	-0.984077649	-1.244332007	-0.128736351	-1.612921753	-0.33026529	-1.61644093	-0.773735232	-1.603079851	-1.560367657	-1.542897894	-1.129618417	-1.602058398	-1.525944386	-1.195466741	-0.806604339	-1.537199484
ENSG00000237365	-2.246341844	-2.251763055	-2.250906214	-2.251085386	-2.247974808	-2.24899105	-2.250344272	-2.249266526	-2.25199839	-2.252154661	-2.252450193	-2.249299454	-2.249976208	-2.251970281	-2.248637359	-2.249669003	-2.248252235	-2.251069056	-2.23721036	-2.250113534	-2.243321983	-2.244681479	-2.252915019	-2.259137598	-2.259301496	-2.258398002	-2.152314694	-2.203500073	-2.265164678	-2.246737027	-2.258334182	-2.252519733	-2.250141558	-2.248519523	-2.258195131	-2.247833662	-2.254843561	-2.248547999	-2.249365828
ENSG00000237402	-1.461576703	-1.167066734	-1.488889549	-1.489961703	-1.471348238	-1.477429353	-1.48552693	-1.15212769	-1.168474961	-1.169410074	-1.4981286	-1.479274817	-1.483324464	-1.495256846	-1.148362807	-1.48148617	-1.473008337	-1.48986398	-1.079984512	-0.86479444	-1.443506085	-1.451641206	-1.42313215	-1.155445876	-1.461348341	-1.455941901	-0.645253247	-1.146184906	-1.20735383	-1.386163516	-0.734462414	-1.420766786	-1.406535969	-1.396829834	-1.454727939	-1.392725693	-1.434672396	-1.397000234	-1.401894061
ENSG00000237728	-2.320019168	-2.324793036	-2.324038509	-2.324196287	-2.321457141	-2.322352034	-2.323543669	-2.322594615	-2.32500027	-2.32513788	-2.325398123	-2.322623612	-2.323219555	-2.324975517	-2.322040577	-2.322949033	-2.32170144	-2.324181906	-2.31197807	-2.323340483	-2.317359907	-2.318557066	-2.32385495	-2.329334494	-2.329478821	-2.328683213	-2.331494798	-2.280340614	-2.334641884	-2.318414668	-2.328627014	-2.323506864	-2.321412666	-2.319984317	-2.328504567	-2.319380354	-2.325553205	-2.271895621	-2.320729566
ENSG00000225126	-2.320273498	-2.323995051	-2.323406847	-2.323529845	-2.321394495	-2.322092125	-2.323021085	-2.322281234	-2.324156604	-2.324263881	-2.324466757	-2.322303838	-2.322768416	-2.324137308	-2.321849324	-2.322557526	-2.321584943	-2.323518634	-2.314004917	-2.322862688	-2.318200424	-2.319133691	-2.323278738	-2.327550414	-2.327662926	-2.289534752	-2.291726573	-2.326864311	-2.331687883	-2.31903767	-2.326998885	-2.323007382	-2.321374812	-2.320261318	-2.326903429	-2.319790488	-2.324602643	-2.320280866	-2.32084229
ENSG00000270171	-2.246049395	-2.254006442	-2.252748803	-2.253011786	-2.248446198	-2.249937799	-2.251924006	-2.250342131	-2.254351858	-2.254581226	-2.255014996	-2.250390462	-2.251383776	-2.2543106	-2.249418665	-2.250932872	-2.248853394	-2.252987816	-2.232646553	-2.251585338	-2.241616958	-2.243612375	-2.255434291	-2.264567553	-2.264808117	-2.263482003	-2.268168333	-2.263100598	-2.273413871	-2.24636647	-2.263388331	-2.254854104	-2.25136351	-2.248982749	-2.263184237	-2.247976068	-2.25826493	-2.249024546	-2.009637895
ENSG00000049245	9.74755147	9.776775316	9.50343862	9.684339088	9.803241654	9.729883796	9.688685969	9.689786532	9.78466894	9.914718903	9.928623372	9.4684672	9.725846071	9.816100327	9.697067229	9.749221308	9.81565955	9.675265288	9.645608675	9.751920046	9.553916073	9.611285621	9.759392575	9.589141373	9.581601993	9.665327238	9.51466909	9.727169753	9.422013032	9.381847578	9.933530598	9.556122864	9.648303314	10.15441832	10.02781389	9.680239627	9.713247513	9.375417348	9.82014654
ENSG00000269925	3.856587919	3.575789618	3.604489488	2.736505688	3.200074082	3.446982043	2.756990323	2.786968391	3.662758083	3.459020069	3.552848745	3.553308383	3.414911716	4.044595688	3.007985543	2.775747367	3.588181086	4.668052274	5.029758647	4.7421478	5.076467604	5.306254592	4.825925566	5.439084425	5.065516697	4.642675329	4.84328524	5.111328496	5.061055931	5.320338246	4.949648895	4.483598543	5.229616379	5.20310577	4.995540855	4.839961289	5.147118008	4.966986301	5.071215048
ENSG00000049246	6.0570758	3.798126512	5.051952207	3.177158317	2.349007538	2.962191406	3.52587146	2.313606079	5.101823037	4.633064549	7.00737156	3.815039927	4.057421932	3.558245215	3.676888307	4.333700456	3.85318199	3.955880706	3.654779042	6.153457102	7.525865779	5.115497082	3.021775714	3.342472055	5.526968544	4.179930781	4.393452124	3.500424092	4.513268265	2.604474254	6.072773734	6.466370109	7.355450256	6.037816473	6.838409666	3.842434517	6.926088012	8.42529917	3.909485102
ENSG00000236266	0.290938179	-1.220870066	-1.216066429	-1.217070897	-1.199637999	-1.205331579	-1.212916212	-1.20687535	-1.222189399	-1.223065472	-1.22472222	-1.20705989	-1.210853012	-1.222031815	-1.203349715	-1.209131082	-1.201192045	-1.216979343	-1.065349135	0.591868899	0.717021253	-0.507195084	-0.959763675	-0.982475965	-0.147083201	0.102800759	-0.188909732	-0.978975952	-1.002335958	-0.925378319	0.283171575	-0.957787677	-0.333181999	0.875672198	-0.979177059	-0.297129371	0.360054619	0.745657801	-0.940107122
ENSG00000049247	1.28935869	0.445741022	-1.366094775	-0.423521678	0.561838588	1.022353705	0.978124987	-1.343300738	-1.38136942	2.705304456	0.694332163	-1.343756806	-1.353145549	-1.380975409	-1.334600105	-1.348880003	-1.329287163	-1.36836764	-1.114971783	-1.355054258	2.476840688	1.495979721	-0.648181319	-0.726207423	-0.728260221	-0.716940355	-0.756891671	-0.713683135	-0.801353085	-0.564373585	-0.716140448	-0.643229685	-0.611478233	-0.588941831	4.432426613	2.634378186	-0.672359749	-0.589336031	-0.600679577
ENSG00000049249	4.485850938	6.260107455	-0.146699474	-0.999884735	-0.943523365	-0.961936914	-0.133831485	-0.966928327	-1.016427687	-0.175130884	1.412713343	1.541266885	-0.125379704	0.98062	-0.955528301	-0.974220914	-0.948550126	-0.999588832	0.770815169	-0.982275497	0.030458726	-0.001829335	-0.681477563	-0.744401992	0.011591224	-0.7370785	-0.037213773	-0.734495634	-0.802408494	-0.573830257	-0.736444623	-0.677277595	-0.635517826	0.771921286	2.405806461	-0.593700459	-0.701333277	-0.606643724	-0.621462179
ENSG00000116288	11.98101972	11.71639146	12.0499647	12.160214	12.03172156	11.9965249	12.05206652	12.22552759	12.02067251	11.91588649	12.22577643	12.36876278	12.06369201	12.17515165	12.10132104	12.20464053	12.02247484	11.11568111	11.30513301	11.11377212	11.00448746	11.11289371	11.41826284	11.30678684	11.15561339	11.46973579	10.78493981	11.23493874	11.12181159	10.98127598	10.96003183	11.07137497	10.77520637	11.3242863	11.41350547	11.12803174	11.093469	11.37161512	10.95392387
ENSG00000200344	0.43341601	0.39009127	0.396785535	0.395380731	0.420130336	0.4119618	0.401208317	0.409761108	0.388263288	0.387052	0.384766884	0.409498448	0.404118895	0.388481385	0.414795878	0.406556433	0.417892649	0.395508665	0.511132301	0.403031684	0.458471023	0.447116866	0.851407727	0.834427659	0.740449052	1.017741994	0.351012576	0.456263833	0.637948235	1.160851399	-0.012164582	-1.397472909	-0.712365756	0.617843674	1.096263575	0.283387274	0.083986676	1.804655664	0.59133244
ENSG00000116285	2.178108825	1.78012707	1.445973754	2.439146144	2.135873288	1.480198978	0.902764655	0.911461415	2.240722326	0.888440454	1.418872527	1.474642623	1.82006683	1.775535137	1.850392801	1.468007277	2.520650027	0.896986837	1.016647488	0.904616032	1.585317499	0.949819879	-0.454045715	1.588910751	0.273837326	0.724422831	1.434417007	1.997026067	0.708132114	1.367765056	1.361803869	1.724150681	1.116242987	0.986277979	1.366067347	1.182654993	1.469818081	2.32780093	0.487800434
ENSG00000238290	-2.319906937	-2.325318264	-2.324462985	-2.324641831	-2.321536924	-2.322551313	-2.323902068	-2.322826286	-2.32555317	-2.325709156	-2.326004149	-2.322859154	-2.323534675	-2.325525112	-2.322198267	-2.32322803	-2.321813845	-2.32462553	-2.310792102	-2.323671751	-2.316892582	-2.318249599	-2.324159053	-2.330370287	-2.330533886	-2.329632039	-2.332819059	-2.329372658	-2.336386378	-2.317992325	-2.329568336	-2.323764487	-2.321390649	-2.319771571	-2.329429538	-2.31908696	-2.326084078	-2.319799995	-2.211539418
ENSG00000232848	-1.777637727	-1.797488732	-1.794351212	-1.795007293	-1.783617199	-1.787338401	-1.792293532	-1.788347118	-1.598280672	-1.798922686	-1.800004843	-1.788467692	-1.790945782	-1.798247537	-1.786043282	-1.78982088	-1.584563266	-1.794947493	-1.744200714	-1.791448634	-1.566510023	-1.771557921	-1.804055312	-1.826840705	-1.430511294	-1.824132505	-1.835823823	-1.823180988	-1.493897312	-1.781433183	-1.623829023	-1.80260788	-1.79389965	-1.587890405	-1.623319855	-1.785448761	-1.811117107	-1.788064471	-1.791059139
ENSG00000162426	-1.928556376	-1.756723713	-1.753732192	-1.945117684	-1.934257606	-1.937805649	-1.942530203	-1.938767427	-1.948305288	-1.758090941	-1.759122742	-1.93888239	-1.941245168	-1.94820715	-1.936570795	-1.94017261	-1.935226195	-1.945060667	-1.896675289	-1.94172462	-1.918013023	-1.541239601	-1.880802959	-1.902528079	-1.903100302	-1.8999459	-1.720333244	-1.89903866	-1.923570648	-1.859233506	-1.899723085	-1.879422881	-1.871119871	-1.865456799	-1.89923761	-1.863062227	-1.887536148	-1.86555622	-1.677651596
ENSG00000142599	10.61119052	10.53220724	10.92683004	11.00788587	10.86077261	10.94642085	10.98479362	10.81112213	11.08584608	11.1045718	10.99929335	11.28134974	10.81795965	11.14499252	11.11100725	10.69466097	10.99064186	10.61362499	10.09985962	10.42605761	10.57668945	11.06770382	10.00617007	11.04245978	10.260887	10.32218073	10.64239608	10.52547746	10.29864115	10.77372445	10.9305231	10.03091104	10.9536348	10.23660258	10.95777242	10.2963287	10.11285112	11.24076323	10.60863903
ENSG00000232912	1.976492627	1.036804313	1.055131011	0.702017427	0.754479913	1.096620925	0.163262576	0.732477121	1.031796603	1.284336167	0.679568923	1.739020504	1.075188182	1.032394151	0.174226854	0.725684064	0.749728585	0.702288166	1.366993338	0.164728655	0.210075348	1.192577728	0.370172223	1.162141741	0.271284233	1.021616111	0.237818266	1.830707366	0.466945693	2.10957802	1.824571844	-0.145737249	2.446894467	-0.120676471	0.59983063	1.083188473	-0.159582862	1.450730144	-0.126105752
ENSG00000221083	-2.022664898	-1.864111629	-2.037369123	-2.037946331	-2.027925531	-2.031199378	-2.035558814	-2.032086829	-2.040887595	-2.041391025	-2.042343087	-2.032192908	-2.034373087	-2.040797041	-2.030059955	-2.033383418	-2.028819266	-1.861875893	-1.993247612	-2.034815487	-1.660900688	-1.841298165	-1.912329121	-1.932375303	-1.932903304	-1.929992677	-1.940278489	-1.577119892	-1.951791682	-1.892426576	-1.929787081	-1.911055696	-1.903394351	-1.898168927	-1.929339124	-1.89595941	-1.918541962	-1.898260664	-1.90089532
ENSG00000270282	-1.808253926	-1.82638647	-1.823520559	-1.824119844	-1.813715768	-1.817114833	-1.821641008	-1.818036227	-1.827173605	-1.82769629	-1.828684766	-1.818146363	-1.82040993	-1.827079587	-1.815931829	-1.819382409	-1.814643687	-1.824065221	-1.777711488	-1.820869251	-1.798153276	-1.802700437	-1.878071467	-1.53338406	-1.899432571	-1.713660461	-1.907089842	-1.530041157	-1.919043391	-1.85740769	-1.713447001	-1.876749336	-1.86879496	-1.863369674	-1.895732069	-1.495575332	-1.884521937	-1.680714762	-1.866200346
ENSG00000234619	1.26136806	0.558884898	1.150700006	1.146440976	1.426027812	1.399324144	1.164100065	1.560929827	1.321474416	1.481977556	1.473987695	1.832005737	1.172911593	1.753547022	1.40859562	1.694394476	0.95904746	1.511470628	1.207223021	1.537613697	1.550752631	0.676552469	1.467700499	1.056992654	1.054652894	1.583499128	0.628954832	2.691414786	1.43939122	1.249926081	0.645657543	0.678381074	0.692837343	1.559012808	1.363449128	0.707454242	1.120285874	1.811191694	0.697686167
ENSG00000224315	-0.577431637	-0.598025123	0.235115909	-0.595562268	0.547392124	-0.587748975	0.690653516	-0.068539498	-0.108049903	-0.110265966	-0.600489712	-0.069024352	-0.591462211	-0.107650781	-0.05923518	-0.590311518	-0.053502324	0.476439035	0.122562596	1.005491653	0.389169721	0.360686416	0.650505139	0.931545689	0.750914436	-0.15617733	0.494527636	1.725685108	0.435277546	1.02768181	-0.155978961	0.341910824	-0.128171739	-0.122112378	0.265843208	-0.1194954	0.309986094	0.398935355	-0.125296668
ENSG00000222511	-1.588894667	-1.617475522	-1.612958219	-1.613902824	-1.597503724	-1.602861394	-1.609995636	-1.604313713	-1.330662001	-1.619540085	-1.333043922	-1.604487311	-1.608055188	-1.618568026	-1.600996722	-1.030327154	-1.598966328	-1.613816727	-1.252698887	-1.608779179	-1.572973834	-1.580141154	-1.349247463	-1.670107376	-1.670971453	-1.381641451	-1.409615685	-0.580312396	-1.694297166	-1.604731049	-1.665871736	-1.635217714	-1.622679878	-1.61412844	-1.665138652	-1.610512551	-1.359414814	-1.614278569	-1.618590198
ENSG00000226545	-1.327839591	-1.363789994	-1.361628286	-1.362080505	-1.343325968	-1.352963597	-1.360209361	-1.355576097	-1.364383306	-1.364777186	-1.365521849	-1.355888374	-1.359279493	-1.364312449	-1.349609337	-1.35850309	-1.345956969	-1.362039291	-1.241240283	-1.359626476	-1.299200447	-1.31209336	-0.8113889	-1.699733467	-0.783272516	-1.068027315	-1.345355936	-0.405994756	-1.159287866	-1.653488713	-1.697732601	-1.683166653	-1.677171753	-1.670393183	-1.065194877	-1.663888753	-1.017669387	-1.202529121	-0.756766219
ENSG00000228423	-1.083915329	-1.125473025	-1.122425882	-1.123066585	-1.104287461	-1.11351958	-1.120404413	-1.114951643	-1.126302458	-1.126851444	-1.127885749	-0.520312254	-1.118638183	-1.126203559	-1.111680072	-1.11704286	-1.107748509	0.267495091	-0.969995038	-0.171965943	0.249132359	0.595042859	-0.725701848	-0.745862507	0.275581697	-0.256535748	-0.753168064	1.328907237	0.4733357	0.765359718	-0.743390784	-0.72434288	-0.715973327	-0.708383674	0.486687508	-0.101415682	-0.206619569	0.253036319	0.497049043
ENSG00000074800	15.23265169	15.18120306	15.95638955	15.97542468	16.01902678	15.97567545	16.07253617	16.29418059	15.81423378	15.96918157	15.92679951	16.31849481	16.13217035	15.83219574	15.94617524	16.20841706	16.03093029	14.70834666	14.51645962	14.67187673	14.31167508	14.40116812	14.89504449	14.47497035	14.93123133	14.30838298	14.33433897	14.30663586	14.63823474	14.411893	14.53202119	14.22283514	14.3092032	15.01398862	14.87702412	14.42811562	14.83953261	14.71241108	14.62726395
ENSG00000236269	1.344867351	2.222611735	1.869060647	2.918912523	1.324673601	2.292163201	1.295942075	1.308924721	2.216766812	2.704981911	1.271002603	2.284361771	1.300359435	2.710353213	1.91663093	1.894896478	3.00618507	2.736686089	1.462967875	1.885584583	2.438283387	2.402783522	2.780757269	1.871811339	2.14113302	2.232317483	1.999247024	2.182023302	2.245778906	2.122604158	3.028932754	1.717486994	1.537033704	1.430228266	1.822315562	2.613269809	2.522614162	3.0285693	3.184200149
ENSG00000230679	1.671266663	1.903181769	2.071638803	1.303293202	0.522053695	1.348849775	1.571279956	1.802322627	1.530878606	2.035616084	1.519939951	1.342083102	1.327304466	1.284327454	1.356634491	1.587930547	1.623155921	1.754405703	1.224048479	2.334659749	2.426870547	1.445434363	2.523082065	1.317436567	2.128473577	1.742949661	0.632230821	1.749403027	1.965850968	2.961017769	2.262918321	0.681646438	0.696375923	3.30795717	1.747986629	2.188096278	1.403472525	1.792588898	1.18473037
ENSG00000201725	-1.809471946	-1.829722762	-1.82652205	-1.827191345	-1.815571849	-1.819367998	-1.824422928	-1.820397031	-1.830601851	-1.831185597	-1.832289548	-1.820520033	-1.823048034	-1.83049685	-1.818046794	-1.821900475	-1.816608169	-1.827130341	-1.775361494	-1.823561013	-1.798191323	-1.80326969	-1.88597512	-1.909219424	-1.90983166	-1.906456679	-1.714284156	-1.497287378	-1.931733447	-1.250599438	-1.906218283	-1.884498536	-1.875614917	-1.461357221	-1.90569886	-1.866993822	-1.893179143	-1.869662214	-1.668617886
ENSG00000238249	4.042597227	3.659718186	4.160384638	4.120982573	4.305454278	4.133190288	4.440057041	4.345784272	3.651039784	3.781212673	4.101110339	4.121363895	3.862752195	4.564987398	3.823281172	4.270690901	3.927635341	3.821783636	3.542776386	3.720719931	3.974958502	3.765052338	3.844658101	3.649222976	4.181485613	3.975388163	3.682475277	3.983926818	3.914171279	3.375578944	3.885498903	3.728880311	3.280468779	4.209955255	2.833695179	3.726370463	4.093049358	3.324732691	3.506858494
ENSG00000232208	-1.651735778	-1.354192533	-1.67932993	-1.680413126	-1.331290477	-1.667751701	-1.675932678	-1.669417103	-1.685932741	-1.356560008	-1.35834666	-1.339298695	-1.673707527	-1.355445329	-0.776966124	-1.671850301	-1.663285151	-1.680314397	-0.93589594	-1.674537742	-1.303161566	-1.311380474	-1.43137262	-1.46899156	-1.469982414	-1.145470647	-1.483822788	-1.462949326	-1.492315185	-1.39402323	-1.464134468	-1.428982893	-1.414605508	-1.404799405	-1.463293826	-1.400652994	-1.443031722	-1.404971561	-1.409915791
ENSG00000142583	2.310355975	2.758186381	1.521946866	-0.115820447	-0.083819151	1.339778618	3.922644118	2.080714838	0.545395927	4.189340365	0.536207471	1.025535203	0.586905728	1.490266489	-0.09070063	1.559006035	-0.086704744	-0.115654527	0.032054735	0.584067184	-0.034594528	2.235520417	0.477391075	0.355307703	1.22238293	-0.2302058	0.308992479	-0.227760382	-0.291283081	0.604677717	1.433085792	0.485360149	1.849477971	0.567365545	0.753613942	-0.125522203	0.834609898	2.046908913	-0.141322757
ENSG00000180758	10.52772074	10.09030542	4.482505386	5.502517401	5.648079346	6.05348262	5.737455723	5.572909283	4.444338391	6.367355867	3.978173967	5.644774632	4.575821347	5.248738361	4.838869106	4.159378361	4.750160178	8.229816546	3.990948444	3.442086695	5.083107665	9.778092132	8.182620455	2.937214406	8.881231529	4.693453796	6.958339043	4.743711638	2.627107569	5.454857163	8.507750072	6.508818107	8.095622465	5.813161933	3.954552892	7.982434407	7.356173565	8.501344876	2.896404672
ENSG00000207865	-1.661224092	-1.686745467	-1.425492703	-1.42633619	-1.66891158	-1.67369573	-1.680066277	-1.674992584	-1.687853351	-1.688589025	-1.689980296	-1.675147599	-1.678333547	-1.687721022	-1.414811642	-1.67688732	-1.670217617	-1.683478333	-1.618235915	-1.421761014	-1.647007528	-1.653407612	-1.445524768	-1.732037751	-1.732809331	-1.728555963	-1.493241863	-1.727332649	-1.759460755	-1.67365973	-1.728255521	-1.700882905	-1.6896872	-1.682051164	-1.248563445	-0.71966054	-1.711822762	-1.682185222	-1.686035306
ENSG00000228526	-2.103264998	-2.114610218	-2.112817067	-2.113192029	-2.106682378	-2.108809115	-2.111641065	-2.109385615	-2.115102715	-2.11542975	-2.116048222	-1.995110903	-2.1108708	-2.11504389	-2.10806893	-2.110227898	-1.992919339	-2.113157853	-2.084155121	-2.11115819	-2.096945196	-2.099790276	-2.002653707	-2.015675985	-2.130362604	-2.128471821	-2.135153627	-2.013584388	-2.142632757	-2.104068361	-2.128338263	-2.116170096	-2.11119318	-2.107798672	-2.128047264	-2.106363338	-2.121033278	-2.107858265	-2.109569774
ENSG00000234546	1.074480514	0.674968526	2.191694888	2.25529679	-0.228112676	-0.234077911	-0.241889728	-0.235680414	-0.251230738	0.309776958	0.304949845	1.214938372	0.713576697	1.143695957	1.564901817	0.990838047	1.026201956	-0.246011062	-0.160144691	-0.240568467	0.862691456	0.437087466	0.790332796	0.644484607	0.082614321	0.09612677	-0.409272002	0.862824568	-0.425397576	-0.330118937	-0.393576929	-0.363205977	-0.349936715	0.254091214	1.754102669	0.641027893	0.491119572	0.253609792	-0.345505129
ENSG00000049239	11.63692249	12.10579167	10.93037721	10.64591508	10.85329314	10.75292599	10.8125553	10.99314216	10.28382941	11.13575347	10.68395077	10.3195496	9.988050545	10.23201415	10.30353851	10.14774207	10.04330613	12.09302234	11.904699	12.41622016	12.06261737	12.98449509	12.32383306	11.36766823	12.5221403	11.94596099	12.33804029	11.78981754	11.7413572	12.01563067	12.92906596	12.33559362	12.4650442	11.96638838	12.21153742	12.3752701	12.790002	12.42817211	12.22468338
ENSG00000252841	-1.819859547	-1.587187978	-1.841437501	-1.842284535	-1.827579348	-1.832383608	-1.838780933	-1.833685912	-1.846600739	-1.847339506	-1.848736624	-1.833841579	-1.837040919	-1.846467854	-1.830711543	-1.835588614	-1.828890875	-1.58390711	-1.518390452	-1.321089686	-1.288982784	-1.81201021	-1.584045987	-1.355162862	-1.614237905	-1.609966659	-1.371636541	-1.608738202	-1.641955962	-1.554839674	-1.609664954	-1.582177279	-1.570934514	-1.56326638	-1.609007592	-1.560023988	-1.334862901	-1.305100781	-1.56726727
ENSG00000171621	10.50541428	10.38789855	9.865542358	10.17893738	10.47878784	10.28222179	10.09330377	10.28332683	9.257197864	9.827209274	9.097367558	10.50046274	10.13109694	10.18226276	9.925142699	9.680216219	9.641156626	9.533596672	9.166128834	9.484366368	9.065517132	9.887613056	10.288786	10.075681	10.45554102	8.755993529	10.04452314	9.388905013	6.792176233	8.997760509	10.13862104	9.057711411	10.02632397	9.871727231	9.184347818	9.925266267	10.38678238	6.467455261	9.159188577
ENSG00000171612	6.950294012	6.886500869	8.549645665	8.436696599	8.333453681	8.13673097	8.22600754	8.346112298	8.433473354	8.086565598	8.30894709	8.209964817	8.323736574	8.287820079	8.210290131	8.191166018	8.417546347	7.232344285	7.610726442	7.577091743	7.149366622	7.2189976	7.387927868	7.628601898	7.300434359	7.831811457	7.425990953	7.287409051	7.848463858	7.401755648	7.038426041	7.45071297	6.955743565	7.43182762	8.626926752	7.556882354	7.998479641	8.75489678	4.107236697
ENSG00000231181	2.068076971	1.919380013	3.324630661	1.325059177	1.752413901	1.726964579	2.169573617	2.200861794	2.121926107	2.117448333	0.783041238	1.719276558	2.509764792	2.297421235	2.806292047	1.354324833	3.025939043	3.442869412	3.674733531	3.052448056	2.983587836	3.842628906	3.607812516	3.324111306	3.452582118	3.195594121	3.492468464	2.375235009	3.190541618	3.95915655	2.535287889	3.392313416	3.772772797	2.166435281	4.244069004	3.714055195	3.313955161	4.876216666	1.25670182
ENSG00000188807	10.47527089	10.17205651	10.73368762	10.73433169	10.93273714	10.86166788	10.8603394	10.93745269	10.68649902	10.51201861	10.63991398	11.03287785	10.90352896	10.70997595	10.85296915	10.78565073	10.8728472	10.76722424	10.38070523	10.56953875	10.44366922	10.54346036	10.24480066	10.71981866	10.76197208	10.39091985	10.76048084	10.53202546	10.56954555	10.16067133	10.26450461	10.10912879	10.67421676	10.50492082	11.01552743	10.33399662	10.75231938	10.33292229	10.49147931
ENSG00000171608	11.14905313	11.24982315	12.2199374	11.95261728	12.29339244	12.44031866	12.57247785	12.4498317	12.01300022	12.29467474	12.24794235	12.32877302	12.12308499	11.87831621	12.09226307	12.21041908	12.28270603	10.97967247	10.97128354	11.31925199	11.47793708	10.85717441	11.02048584	10.28640545	10.19844138	9.854772289	11.55313943	11.47798889	10.37979886	11.3357434	11.17340313	11.62341717	11.49393174	11.08760611	12.44381228	10.94321941	11.55243318	12.16685689	10.20899399
ENSG00000179840	0.136933174	0.09963807	1.707687351	1.702576294	0.125421513	0.716503074	2.009191851	1.908197377	2.181526209	2.0709462	2.581900417	1.084394056	0.1116358	1.501919114	1.099300534	0.704607274	0.729559459	0.104262609	0.20528454	0.110703232	0.819095192	0.148872833	0.547254373	-0.393781285	0.091403535	0.676628783	0.05632075	1.924224691	0.993874543	0.684576371	0.106538631	-0.352918074	1.777164999	-0.326168287	1.043829389	-0.321433836	-0.367758984	1.467252895	-0.33195151
ENSG00000233268	-1.721703082	-1.745006659	-1.741323448	-1.742093637	-1.72872253	-1.73309094	-1.738907888	-1.734275097	-1.746018268	-1.746690013	-1.747960382	-1.734416641	-1.737325732	-1.745897439	-1.731570567	-1.736005181	-1.729915073	-1.742023437	-1.682450562	-1.737916042	-1.708721932	-1.714565851	-1.821379196	-1.848127522	-1.848832052	-1.8449483	-1.858673021	-0.838875209	-1.649878164	-1.090222172	-1.844673966	-1.81968002	-1.809457218	-1.80248475	-1.609209456	-1.564669727	-1.829669208	-1.802607159	-1.806122672
ENSG00000231789	4.577602769	4.736749312	4.149183412	5.605329475	5.473161403	4.961781149	5.056994472	5.775775277	5.060970653	6.310672296	5.165255469	5.611566355	5.421221215	5.21190607	5.659193993	6.321677651	5.630467773	5.428155877	4.844817789	5.224814095	5.654503628	4.438275084	6.010104177	4.861351544	5.636650446	4.077281052	6.069180085	5.565965805	6.762199075	5.6081286	6.537157207	2.971970776	5.429740741	5.947438449	2.62836356	4.710020212	5.475004113	5.173245341	4.329645762
ENSG00000171603	12.8494225	12.7780022	12.88358771	12.76672918	13.0055664	12.95618222	13.03849258	13.14289573	12.72781885	12.96883315	12.90351109	12.94234277	12.79326959	12.6171991	12.73052502	12.90801405	12.81126372	12.32167717	12.24332601	12.61997977	12.4872022	12.72676778	12.43986344	11.97688183	12.66667343	12.23020723	12.61800686	12.28157996	12.31153345	12.18875986	12.27616233	12.44658041	12.54702204	12.97795099	12.2320787	12.42444995	12.52038813	12.34916647	12.98170501
ENSG00000271264	0.143679198	-0.980222433	-0.978419522	-0.978825388	-0.950151253	-0.478429828	-0.973142302	-0.482107	0.206777655	-0.98102042	-0.98161812	-0.482545555	-0.969570957	-0.980645554	-0.473687074	-0.487452998	-0.952843139	-0.505804156	0.078270138	-0.970903443	-0.905004611	-0.918195882	-0.548870406	-1.006682825	-0.358007446	-1.005414883	-0.031492763	-0.33901891	-0.686962421	-0.468012343	-1.005304393	-0.994503188	-0.988822032	-0.492103389	-0.130131514	-0.966428375	-0.99899618	-0.492483277	-0.185962203
ENSG00000178585	9.421356635	9.22691475	10.09419277	9.986190456	10.15890771	10.1343883	10.14231628	10.41208251	9.667725649	10.32737304	9.760938628	10.31073888	10.30614363	10.16356345	9.816002679	10.12145306	9.807653886	9.560615933	9.31555394	10.38792521	10.37000981	9.466098884	10.49660811	8.648628893	9.864541286	9.870602892	10.27088323	10.22439081	8.732918301	9.24277071	10.44989293	8.914843271	9.877519373	10.67675753	9.793574132	9.630861672	10.3510986	9.434432529	10.06729485
ENSG00000223989	-2.250344506	-2.258223802	-2.256978452	-2.257238865	-2.252717889	-2.254194915	-2.256161714	-2.095771181	-2.258565843	-2.25879297	-2.179810443	-2.254643155	-2.255626763	-2.258524989	-2.253680854	-2.255180265	-2.253121106	-2.257215129	-2.237072628	-2.255826356	-2.24595538	-2.247931299	-2.249478305	-2.258522324	-2.258760536	-2.25744738	-2.262087919	-2.257069702	-2.267282201	-2.240499089	-2.257354624	-2.248903788	-2.245447302	-2.243089804	-2.257152524	-2.242092959	-2.252281285	-2.243131192	-2.244319841
ENSG00000162441	10.16456295	10.11614269	10.02830708	10.1904385	10.23446634	10.072681	9.927167263	10.18988682	10.06333966	10.01665553	10.27380801	9.875350787	9.861278917	9.82376906	9.983356917	10.1769007	10.09007898	9.820769827	9.674117613	9.667570924	9.649923629	9.53285807	9.78365477	9.778942062	9.786090062	9.66119402	9.752894739	9.616996711	9.630651328	9.345041498	9.574746727	9.90367084	9.560988338	9.858407633	10.14191082	9.800336022	9.956879539	9.034911001	9.717879666
ENSG00000228150	0.821393526	1.309024568	1.92991837	1.667422742	0.80966724	0.802513225	1.333046603	1.351549591	1.305077318	0.780964045	0.779007625	1.969743482	1.952909012	1.305548227	0.804990471	0.79780278	1.369161664	0.788234311	1.572654929	1.336989537	0.843808097	0.833602345	1.669028969	0.900120045	1.468681273	1.150948215	1.154011286	1.257043921	0.852513111	0.71438622	0.784165814	1.428405394	1.008034689	0.405930769	0.926193085	1.470280085	0.878004192	1.332717869	1.619169886
ENSG00000173614	7.646543187	7.79513672	7.236963439	7.281741291	7.496203169	7.225655779	7.46056761	7.375346066	6.996817813	7.369245194	7.383043536	7.443310368	7.203188586	7.232284286	7.39317828	7.096282865	7.415671427	7.085512448	7.159417705	7.312888597	7.231227533	6.9701617	7.061401525	7.65848881	6.875779455	6.84800736	7.457768676	7.208343097	7.724560189	6.684856249	6.992037619	7.620594025	7.062971562	6.566747518	7.129363151	7.025369959	7.614365668	7.417213259	7.390742149
ENSG00000202415	-0.028073088	-0.100954005	-0.089820184	-0.544393	-0.535764795	-0.538645726	-0.082439307	-0.068109053	-0.103986443	-0.105994007	-0.109777331	0.477290478	-0.077571106	-0.103624819	0.255318974	-0.073487382	-0.054413793	0.210610173	-0.474146466	0.645355798	-0.521804178	0.578950558	0.058713606	-0.383121546	0.748170604	0.255840989	-0.388341231	0.260088807	0.150762738	-0.351597892	-0.006371754	0.355712286	-0.361131736	0.115810028	-0.004775354	-0.354742698	0.034876765	0.427585279	0.104519332
ENSG00000265521	-2.325601803	-2.331806507	-2.330825832	-2.331030899	-2.327470769	-2.328633881	-2.330182676	-2.32894917	-2.332075853	-2.332254709	-2.332592951	-2.328986857	-2.329761418	-2.332043681	-2.328229074	-2.329409814	-2.32778829	-2.331012208	-2.315150606	-2.329918591	-2.259610942	-2.323701476	-2.31657729	-2.323699178	-2.323886763	-2.322852692	-2.326506974	-2.322555283	-2.330597312	-2.309506434	-2.32277965	-2.316124876	-2.313402999	-2.311546542	-2.322620502	-2.310761557	-2.318784551	-2.249044575	-2.312515158
ENSG00000162444	-1.104973558	-1.456553145	-1.451537303	-1.132741668	-1.434377217	-1.440326171	-1.128403275	-1.441938771	-1.457930767	-0.864984443	-1.460575562	-1.442131528	-1.446093163	-1.457766219	-1.438255709	-1.444294821	-1.436001237	-1.452490557	-1.051518991	-1.446897055	-1.407140156	-1.415098477	-1.500944858	-0.830971406	-1.23893483	-1.533041556	-1.259199809	-1.531520399	-1.090828306	-1.464779662	-1.532667965	-1.4986309	-1.164864874	-1.47521417	-1.531853976	-1.471199224	-0.949732673	-1.155536379	-1.480168336
ENSG00000130939	10.78581799	11.06959881	11.26778266	11.11004369	11.36236974	11.2549894	11.17993734	11.35502931	11.21110669	11.32044561	11.2749835	11.20787686	11.13431989	11.04601227	11.18963965	11.28011437	11.22873989	11.11210628	10.91855318	11.02531285	11.06675599	10.93421158	10.89464593	10.75806638	11.23562198	10.76014691	11.11132398	11.19878431	10.83878774	10.79560641	10.77029937	11.03699498	10.97934997	10.88778177	11.45376759	10.92794984	11.15012209	11.0234148	10.86058528
ENSG00000224340	-1.406920478	-1.438668638	-1.433650731	-1.434700016	-1.416483583	-1.422434985	-1.430359838	-1.424048249	-1.440046827	-1.440961993	-1.44269271	-1.424241085	-1.428204351	-1.439882212	-1.420363672	-1.426405269	-1.418108271	-1.434604378	-1.35344391	-1.429008573	-1.389235312	-1.397196908	-1.61812562	-1.352205325	-1.655526646	-0.928826166	-1.667655565	-1.109131935	-0.902837756	-0.532225812	-1.649861783	-1.61581071	-1.601883442	-1.272408215	-1.34342649	-1.588367743	-1.629419708	-1.272574981	-1.277364421
ENSG00000233623	0.016072155	1.124546536	0.885623392	-0.013146156	0.005786703	-0.000494981	0.544277634	-0.002181805	-0.018535294	-0.019449957	-0.021173503	-0.002382976	-0.006495777	-0.018370529	0.572768491	-0.004633967	0.004062691	1.141344916	1.195713915	0.54809742	1.335168943	1.519813997	1.518124819	1.465172728	1.460528724	1.595102794	1.143517128	1.37161751	1.183042912	1.368283116	0.330609249	2.409449783	0.810189818	0.48588304	1.071483963	0.497416879	0.711975427	1.998271941	0.826823397
ENSG00000201746	-0.772417953	0.029542777	-0.786448241	-0.786974573	-0.239893811	-0.780706757	-0.784785487	-0.781545603	-0.789627827	-0.79007714	-0.790923007	-0.78164558	-0.783686544	-0.789546858	-0.77962335	-0.264260552	-0.778435497	0.042772814	-0.672369904	-0.270562951	0.675966478	0.433089229	0.156796961	0.045336087	0.583339278	0.277052539	0.212726084	0.282391059	0.143554205	0.275811551	0.736685329	-0.632058293	-0.625205466	-0.620344439	-0.225488281	-0.618243493	-0.638439646	-0.096479882	0.668728313
ENSG00000054523	9.652433108	9.910975015	9.496524061	9.490806821	9.395569148	9.302357405	9.337135831	9.128274679	9.67175974	9.545815267	10.04715914	9.42942682	9.370104162	9.223423073	9.489134151	9.595871645	9.543418941	8.993800701	8.500272237	7.969702147	8.847236302	9.201217439	8.339568306	8.634918792	9.548348115	8.030043913	9.106301227	8.752939179	8.897850007	7.019916554	8.269548476	9.211667796	8.849002945	8.849044518	9.784790044	9.025424186	8.370103593	9.452165701	9.310828808
ENSG00000199562	-1.299343986	-1.326820216	-1.599398678	-1.600306774	-1.584541485	-1.589692086	-1.319629422	-1.591088274	-1.604934135	-1.60572616	-1.607223997	-1.591255163	-1.594685145	-1.60479167	-1.587899482	-1.593128142	-1.585947561	-1.600224004	-1.529984227	-1.318459979	-1.560959653	-1.567849963	-1.63625001	-1.176111193	-1.668618475	-1.664039312	-1.680221532	-1.662722296	-1.690476156	-1.604938204	-1.389006283	-1.634246586	-1.068350977	-1.33705122	-1.663011107	-1.333575082	-1.646024402	-1.337195546	-1.341340535
ENSG00000265945	-1.486541179	-1.514286307	-1.509901094	-1.510818077	-1.494898501	-1.500099508	-1.507025139	-1.50150936	-1.515490724	-1.5162905	-1.517802996	-1.501677882	-1.505141432	-1.515346865	-1.49828936	-1.503569191	-1.496318337	-1.510734498	-1.439807315	-1.505844252	-1.471085884	-1.478043626	-1.653646994	-1.202539569	-1.204688936	-1.192762916	-1.698048845	-0.869960924	-1.27749821	-1.622028754	-1.681381637	-1.651623964	-1.639452744	-1.631151358	-1.680669989	-1.348009925	-1.663517043	-0.846237537	-1.63548265
ENSG00000142657	12.30656133	12.31331038	13.30742611	13.14313763	13.17587595	13.17915925	13.41781936	13.38787916	13.13042722	13.26370814	13.38929598	13.29206925	13.16763813	13.01006979	13.12317555	13.37445876	13.09737001	12.08399301	12.05036694	12.41831837	12.02715729	11.86110845	12.16910878	12.24147472	12.52788606	12.38301062	12.06559112	12.38147959	11.93161241	11.38388216	11.50974318	11.95226226	11.75212244	12.46183169	12.38323577	12.1019893	11.97291375	11.48758087	11.96415169
ENSG00000271989	0.26735162	0.736990546	0.516812678	0.1961811	0.575041463	0.227048394	-0.270368905	0.222937696	0.73173453	0.180766165	0.486879132	0.548504994	0.777262488	0.18340748	-0.263129673	0.541167449	0.816710262	0.752555967	1.452486875	0.967133294	1.136376445	0.900150304	0.863531847	1.054626513	0.396184759	1.605834644	1.529121225	1.287989615	1.565576856	1.73735048	0.399459573	0.420806616	0.43037731	0.927133039	0.399936704	0.440138476	0.836887934	0.926708345	1.237123441
ENSG00000175279	6.727207258	6.079694795	6.004658642	6.34414386	6.201620497	5.931529604	6.069737864	6.38015374	6.11093866	6.14374793	6.543177804	6.130438276	6.282199209	6.58811946	6.314876223	6.539445168	6.453118423	6.758277719	6.401057963	6.522184159	6.290171928	6.23848653	6.766847894	6.679918295	6.793001172	6.499918379	6.391546028	6.95826069	6.560417763	5.989851186	6.237834792	6.269109431	5.79425885	7.050980263	6.896119592	6.372519423	6.225645387	6.207062655	6.60460429
ENSG00000241563	1.016177254	0.943152727	1.521383553	0.952076963	1.585063966	1.940596557	2.182130377	2.212465887	1.863680953	1.85972509	1.852255192	2.211536331	1.541437732	1.864392945	1.949739287	0.970922938	0.990028515	3.58275716	3.568224437	3.395446024	2.806454386	2.573058224	3.590525362	3.85335155	2.792755687	2.894861382	3.179005641	4.625626048	3.566643472	2.97641037	3.432846919	3.461033209	3.034636875	2.580617395	2.968689578	3.116282996	3.32341323	3.79976941	2.674970308
ENSG00000160049	10.94020177	10.93187649	10.98734474	10.89908641	10.96729908	10.95655721	10.96445602	11.07414914	10.93239672	10.91140979	10.96025784	11.1048543	10.93337783	10.82368278	10.93015698	11.03433233	11.01542854	10.65685006	10.63311508	10.5672318	10.68878685	10.48174222	10.46405121	10.91691077	10.51736616	10.32844965	10.81054706	10.96759326	10.83560353	10.16495583	10.30263263	10.61298584	10.56902126	10.21006452	10.67729871	10.60604671	10.89512925	10.52986767	10.34848309
ENSG00000142655	9.350006246	9.428223605	9.663505797	9.363076522	9.58269485	9.430517342	9.603836181	9.521825444	9.267270965	9.752904832	9.244560106	9.652777414	9.537690217	9.327313406	9.506408188	9.495962049	9.387796998	9.031387478	9.296229873	9.350842842	9.14967575	9.387332193	9.346260007	9.21208913	9.325436932	9.246048308	9.093249085	9.406955833	9.006174199	9.237947351	9.295652525	8.702616704	9.115302645	9.469123042	9.540697103	9.060337316	8.98526384	9.149242004	9.201806448
ENSG00000243267	1.355992829	0.881547352	0.086718048	-0.463864641	-0.446930641	-0.452552031	-0.459903779	-0.454061066	0.069283844	0.06680776	-0.471036258	-0.45424102	-0.457919402	-0.46853267	-0.450605278	-0.456254402	0.130011145	0.899599799	1.278315026	0.924606008	0.885289684	1.405138926	0.641390033	1.692091693	2.062588453	0.869860714	1.505667867	0.874898669	1.133960924	1.770918794	1.296226261	0.121822235	0.13427794	0.143049268	0.561928976	0.146824394	0.611734771	1.070775465	1.845614682
ENSG00000130940	9.057270704	9.037908233	10.23531172	10.04229633	10.16078714	10.19651392	10.18260164	10.1918347	10.712166	9.845185529	10.3716929	10.24104939	10.19654463	9.96535904	10.1740334	10.2064632	10.18541156	8.338506689	8.937458366	9.173741812	8.801382914	9.237735802	8.573047338	9.325713768	8.269262559	8.733567937	8.616044221	9.102930104	7.914220277	8.717866632	9.053606079	8.230917985	9.530399486	8.612929129	9.356675574	9.177204012	8.415803736	9.185999326	9.068670416
ENSG00000272078	2.242244049	2.827418004	3.286655331	2.153775166	2.211659252	2.192690647	2.864481482	2.187558013	2.136891269	2.134006642	2.809541744	2.186944771	2.174354269	2.137410304	2.199286444	2.18006646	2.206475766	2.154077634	2.414972445	2.870528286	2.299098108	2.273460542	1.861340989	2.875670744	1.643864274	2.22331508	2.350999686	3.120182172	1.112196149	2.848178524	2.824328299	1.503356938	3.216574922	1.865642708	2.722339091	2.907296231	2.185901271	3.063645005	3.11236093
ENSG00000175262	-1.441495232	-1.476893594	-0.812921865	-1.472468686	-1.452157843	-1.102028548	-1.467629501	-1.460592246	-1.478430239	-0.166598464	-1.124615377	-1.460807253	-1.46522619	-1.478246697	-1.099719088	-1.463220262	-1.453969327	-1.472362052	-1.381870269	-1.466122877	-1.421776739	-1.073888757	-1.116775961	-0.938051637	-1.515242071	-1.509342613	-1.524815791	-1.507645866	-1.527597196	-1.433201076	-1.508925898	-1.114194897	-1.455431311	-1.444840065	-0.729430337	-1.440361664	-1.486133523	-1.445026004	-1.450366104
ENSG00000215785	-1.845666737	-1.662732055	-1.862632094	-1.863298062	-1.85173632	-1.855513601	-1.860543405	-1.856537519	-1.866691616	-1.86727246	-1.868370925	-1.85665991	-1.859175345	-1.866587137	-1.854198964	-1.85803349	-1.852767489	-1.66015252	-1.811725829	-1.859685775	-1.631357342	-1.839495309	-1.632987514	-1.656116283	-1.859810318	-1.856452112	-1.868319617	-1.449316573	-1.881603242	-1.406939628	-1.856214901	-1.834603111	-1.825763648	-1.819734688	-1.85569806	-1.817185404	-1.843240572	-1.819840532	-1.82288033
ENSG00000264181	-2.252101441	-2.259192476	-2.258071714	-2.258306074	-2.254237386	-2.255566647	-2.257336684	-2.255926974	-2.259500298	-2.259704703	-2.260091263	-2.255970044	-2.25685525	-2.259463531	-2.255104014	-2.256453421	-2.254600264	-2.258284713	-2.240157309	-2.257034875	-2.248151413	-2.178462148	-2.246426488	-2.254565724	-2.254780105	-2.25359832	-2.25777461	-2.253258426	-2.262449245	-2.238345572	-2.110579826	-2.245909447	-2.242798755	-2.240677106	-2.253332962	-2.239779988	-2.248949052	-2.240714353	-2.241784087
ENSG00000120948	12.40695016	12.45727911	12.72127817	12.78379423	12.84485733	12.72277149	12.69959156	12.69181063	12.70547398	12.59867116	12.76814899	12.68216082	12.49462356	12.54713146	12.77327017	12.82328063	12.64902915	12.78772137	12.58076855	12.59278349	12.66289569	12.62834934	12.63073571	12.80620938	12.62338856	12.55447567	12.66807818	12.57121971	12.72982762	12.69894111	12.67864268	12.60760642	12.62032449	12.71779442	12.62082559	12.54248552	12.67837608	12.39383145	12.63729733
ENSG00000009724	3.9404264	3.371244496	3.394462796	2.771694102	2.836457166	4.16404639	2.787057902	2.80947596	3.364881198	2.749605457	2.743517289	2.808789736	2.794704045	2.753407554	2.822603019	2.801093832	2.830652347	3.390044205	3.775106537	4.127538518	3.603177671	3.565364227	4.602414491	3.728025115	3.042742826	3.283891282	4.080579552	4.430269499	3.19584694	4.789181232	4.557627632	3.26457401	3.407267875	5.034885413	2.952395565	3.704875197	3.271024799	2.836258271	3.385607356
ENSG00000271895	5.789299257	5.278472121	4.85557785	3.607894208	3.838310869	4.230081774	4.184926555	3.505314912	4.130114499	4.2080635	4.198186625	4.304164743	4.739083257	5.64008555	4.405288887	4.016779972	4.418530024	6.441940061	5.805892544	6.158609027	6.660081335	6.749842009	7.103250024	6.484429465	5.869236305	6.396833414	6.79134335	7.19677465	6.176623652	7.433631491	7.334333423	6.579186882	5.931942366	7.67171475	5.221412079	6.010008	5.880728416	5.821972976	6.075038036
ENSG00000116649	11.86820831	11.79863626	12.59245335	12.48735131	12.37755826	12.30829832	12.45214031	12.54218974	12.44169393	12.47824472	12.43636843	12.79661681	12.49912977	12.38806762	12.57773494	12.6444829	12.49515315	11.55716363	11.43890582	11.25873377	11.24494246	11.41199104	11.34738917	11.54037759	11.37812687	11.67002966	10.94731398	11.72616648	11.70747407	11.0694594	10.88184092	11.30429631	11.12093715	11.40605018	11.24570617	11.29216701	11.13049262	11.18046748	11.55909568
ENSG00000171824	11.55472837	11.6465133	11.8601416	11.76664436	11.80922499	11.78007317	11.83056457	11.9512169	11.78262685	11.75137888	11.88207449	11.96199543	11.94057887	11.83536944	11.82421906	11.95091628	11.90432676	11.88536128	11.75332647	11.80886804	11.544547	11.78212763	11.60021722	11.81886157	11.88153466	11.54195298	11.63464094	11.78243638	11.66826196	11.80026421	11.87281537	11.71008679	11.77910414	11.88068948	11.65606276	11.64074993	11.56458428	11.62480204	11.90890108
ENSG00000226849	4.197810083	4.082968237	2.455968414	1.633278044	1.175395664	2.299877285	2.650274586	1.155135754	2.598618231	2.744736288	1.60271854	2.025427747	2.271591964	2.214811279	2.310069282	2.280395912	2.536326341	4.806197317	4.643856866	4.744602142	5.067432678	4.628411939	4.50824773	4.858566472	5.017346752	4.780808098	4.446309944	4.845326945	4.745034608	5.083261521	4.86403526	4.565544577	5.043840517	4.432136886	4.127144254	4.457761838	3.897032262	4.797935024	4.947437094
ENSG00000230337	2.584965366	2.419836162	2.558933849	2.834813134	2.534713041	2.374998734	1.820711869	2.609828162	2.286845846	1.206561849	2.273740918	2.712218091	2.69073773	2.885135433	2.82792959	2.483038889	2.249575453	1.802726776	2.163513621	1.575637604	1.730740934	1.964689276	2.207714841	2.173722682	2.169203919	1.903418304	1.429460924	2.696353701	2.317545714	1.744291269	1.720684422	0.826639554	1.668086522	1.366424498	1.497271137	1.378732166	2.1547877	1.95684756	1.685248326
ENSG00000198793	11.53927578	12.01581657	11.97499723	11.76241322	11.77595481	11.80378749	11.7564255	11.63757667	11.77726685	11.89036854	11.67485029	11.84496778	11.81606044	11.64617688	11.78790956	11.65651642	11.77593255	11.98345142	12.09081207	12.14736359	11.90283541	12.37772282	11.87413926	12.20678167	12.16075751	12.02788454	11.94682056	12.07441601	11.78745566	12.16405369	11.96034889	12.24331765	12.19350944	11.85719791	12.38937283	12.01177337	11.79680082	12.07734585	12.27567159
ENSG00000225602	0.004180463	0.589444764	-0.023232233	-0.024278131	-0.005792571	-0.011907336	-0.019936722	-0.01355245	-0.029570775	-0.030470434	-0.032166799	0.631884101	-0.017765783	-0.029408755	-0.009787311	-0.01594634	-0.007468958	-0.024182899	0.094241432	-0.018576915	0.02307748	0.014499878	-0.080257416	-0.029430318	0.395066974	-0.211529898	-0.090748068	0.938120439	-0.365813235	0.868874001	0.531333649	0.588927838	-1.301016874	0.028693676	-0.805060537	-0.632136569	-0.127037104	1.255220479	0.402302467
ENSG00000253086	-1.669266854	-1.691723934	-1.688174515	-1.688916727	-1.676031322	-1.68024105	-1.6858467	-1.681382193	-1.692698797	-1.693346141	-1.694570365	-1.681518596	-1.684322015	-1.692582357	-1.678775905	-1.683049433	-1.677180546	-1.688849077	-1.63144017	-1.684890882	-1.65675724	-1.662388881	-1.776808696	-1.802585397	-1.803264335	-1.799521659	-1.589527294	-1.572109912	-1.615035521	-1.524881379	-1.572921977	-1.775171243	-1.765319781	-1.758600586	-1.572345965	-1.755759443	-1.784797576	-1.079712607	-1.309435734
ENSG00000271794	-2.247305184	-2.254182409	-2.183782831	-2.253322734	-2.249376725	-2.250665907	-2.252382573	-2.251015369	-2.25448095	-2.254679191	-2.255054096	-2.25105714	-2.251915655	-2.254445291	-2.250217223	-2.251525942	-2.249728662	-2.253302017	-2.235721194	-2.252089865	-2.243474258	-2.245198883	-2.183476032	-2.260682462	-2.260890379	-2.259744228	-2.263794593	-2.190101973	-2.268328278	-2.244951383	-2.259663268	-2.25228719	-2.249270292	-2.247212616	-2.259486871	-2.246342548	-2.255235145	-2.24724874	-2.248286219
ENSG00000171819	1.532972111	1.719398456	-0.128628583	-0.129879236	-0.107794385	-0.115095277	-0.124688814	-0.117060239	-0.136210192	-0.137286715	-0.139316862	-0.117294707	-0.122094203	-0.136016332	-0.112563535	-0.119920126	-0.109795534	1.176246508	-0.025999284	-0.123063564	-0.073376453	1.77407723	0.569277532	0.791490494	0.615791219	1.404445836	0.104929116	2.444908734	0.271794869	1.966442248	0.173866917	1.918204188	-0.035115477	0.682960861	-0.175095757	-0.654556438	0.250094915	0.908928296	0.660805116
ENSG00000207451	-1.337989141	-1.369527943	-1.364543126	-1.365585492	-1.347489184	-1.353401341	-1.361273934	-1.355003966	-1.370897044	-1.371806175	-1.37352548	-1.355195531	-1.359132661	-1.370733514	-1.351343686	-1.357345443	-1.349103158	-1.365490484	-1.284865215	-1.35993158	-1.320420597	-1.328329692	-1.004697548	-1.612363302	-1.613316806	-1.083874191	-1.33728115	-1.306866321	-1.366461822	-1.222354817	-1.607689299	-1.255996669	-1.560027342	-1.232724782	-1.08106851	-0.713443789	-1.275758003	-1.232890448	-1.555514405
ENSG00000238173	-1.953498345	-1.969404176	-1.966890204	-1.967415896	-1.958289461	-1.961271115	-1.965241466	-1.96207936	-1.970094649	-1.970553147	-1.971420237	-1.962175971	-1.964161567	-1.970012177	-1.960233386	-1.963260227	-1.95910343	-1.967367981	-1.92670658	-1.964564483	-1.944638075	-1.948626836	-2.00026772	-2.018524761	-1.858697569	-2.016354787	-2.02572258	-2.015592374	-2.036208209	-1.982141497	-1.855859472	-1.838799882	-1.992130387	-1.827063269	-2.015759564	-1.985359021	-2.005926059	-1.666838751	-1.829546329
ENSG00000120942	10.26442704	10.15670849	10.24231841	10.0981455	10.05983633	10.09075732	10.17831749	10.36459103	10.09600921	10.22570038	10.18524044	10.41227898	10.19773833	10.08172097	10.18332836	10.2693328	10.15851199	9.76137632	9.951948906	9.838551242	9.649916048	10.0442893	9.865662365	9.748695134	9.866218951	10.03636169	9.517912097	9.555513174	9.731110926	10.00725062	9.638857091	9.625599125	9.649095129	10.11614882	10.30617471	9.805857494	9.530057839	9.890913224	10.00432811
ENSG00000238199	1.352497916	2.197088585	2.48578333	2.481014831	2.965630989	2.263880496	2.894385597	1.889153646	1.835226984	1.288889796	2.444877931	1.888495905	1.875019141	2.457547201	2.546649339	1.315568364	1.331127629	1.853424703	2.141745592	2.236669106	2.010859882	1.982518648	2.468969172	1.701377948	2.068831867	2.472399591	1.926806699	1.733626394	1.592895727	2.365947833	2.518961073	2.303318734	1.899259883	2.225743747	1.151539222	1.867059377	1.928641924	2.568313619	2.889465577
ENSG00000204624	5.348231601	4.965022101	2.622817211	3.088668165	2.716254926	3.495321923	3.703763415	2.45757866	1.763121335	2.916523811	3.162810253	3.38336939	3.717335954	3.643975477	3.508064747	2.662114232	3.048010871	7.139732552	4.655568155	3.244197421	3.597867333	7.776633627	4.966418137	3.533347611	4.752416743	7.886266651	3.632455699	5.336735684	6.208950837	3.856311659	4.789937067	7.754420815	5.569171883	3.533249086	4.724665783	5.237284005	3.953872984	3.669902192	7.879270214
ENSG00000235643	-2.110161055	-2.121170745	-2.119430626	-2.119794499	-2.113477368	-2.115541207	-2.118289403	-2.116100658	-2.010686719	-2.12196604	-2.122566221	-2.11616753	-2.117541919	-2.121591591	-2.114822913	-2.11691803	-2.11404078	-2.008799376	-2.091616345	-2.117820809	-2.104028158	-2.106789096	-2.106923248	-2.119560397	-1.897969335	-2.118058385	-2.12454258	-2.117530659	-2.131800517	-2.094376647	-2.117928777	-2.106120479	-1.990328795	-2.097996636	-2.117646385	-2.096603752	-2.110839834	-2.098054467	-2.099715359
ENSG00000116661	2.386950931	3.105534804	2.377057197	2.486888624	2.011086855	0.644100929	2.264566586	2.834469747	1.696299914	1.10759916	1.684703646	1.766362103	2.627070715	2.657161072	2.85563174	2.531970787	2.178039961	2.855097741	3.249191572	2.517788254	2.325675134	3.474370926	3.355460871	1.285390765	2.017290431	3.179650524	3.16151827	3.18787424	1.618923852	2.777970275	2.991678239	2.416526767	2.477680232	2.727711419	3.09523866	3.426058039	3.293082341	3.402718838	2.497855004
ENSG00000132879	7.746999624	8.405256283	8.165487229	7.98892319	7.873695694	7.896165508	8.172848404	7.901393436	8.213394371	7.600605604	7.9590984	7.96571053	7.935397332	8.087067448	8.106101562	7.764390056	8.234815062	9.47599634	8.962859378	8.894261532	9.162380579	10.03410665	9.950856043	8.329083058	8.999656776	10.18249896	10.17672108	9.726363955	5.562423478	9.801063623	9.853340465	8.430303337	9.486969787	9.603228044	8.971395663	9.714558011	9.631544043	9.61024992	7.460238916
ENSG00000116663	5.513992904	5.834669866	4.815830175	5.605468693	5.234595775	5.545379016	5.677485194	5.740546509	5.502294746	5.078659209	5.437403561	4.678890684	4.849450592	4.414338635	4.647676978	5.026527286	4.603639913	4.71730686	5.571862147	5.424752545	5.262727523	5.633434857	5.475247866	5.216426636	5.547128713	6.636455497	5.770696144	5.327241615	4.034780839	5.554770404	5.042817076	5.06543781	4.843129492	5.485262988	5.806197924	5.635735903	5.080865696	5.58799638	5.804771032
ENSG00000116670	11.46334761	11.28053183	10.8648616	10.92191365	11.02336748	11.03264662	11.15085327	11.31299784	11.10133815	10.71622209	11.30999362	11.30897555	11.11866779	11.10537355	11.03136414	11.14471957	11.03702753	11.54126556	11.9947717	11.94671813	11.23890182	11.85953406	11.62232693	11.63101085	11.84069557	12.83815259	11.79988205	12.05927754	10.94114582	10.92629602	11.17206423	11.77186512	11.34845436	11.81675914	11.95241594	11.85849843	11.91097782	11.4623096	11.5882379
ENSG00000162490	3.971752129	7.210521096	1.962572891	2.618330629	2.410467732	2.387311604	2.356778753	2.38106792	2.595293543	3.142532824	2.309962573	1.990333874	1.97858285	2.320555362	2.905347382	2.876776363	2.008682703	7.488629823	9.586290606	9.213908191	7.564432937	9.84311233	7.87992955	7.743658465	9.18311015	10.60703332	9.400302179	9.071938044	4.121635253	8.9668412	6.138915567	9.05243164	9.263233275	3.932245408	10.02068767	10.45074276	9.840586804	10.23218419	8.222297676
ENSG00000177674	7.85630949	7.516178924	3.63195827	6.295826418	5.237649106	5.686752375	6.259982889	5.604681391	5.16270397	5.497584464	5.580369489	5.190185406	5.013407257	5.504392737	5.52454918	5.402290643	5.825135763	6.886665856	7.315428923	6.970255593	7.001923085	7.813135663	6.739067808	7.13006294	5.992439945	8.091465509	7.043022889	7.342649497	6.482998142	7.466312586	6.615796255	7.696980671	7.137259285	6.205768061	6.017870443	7.656916575	6.872424482	7.732194797	8.515053615
ENSG00000215910	-1.78386139	1.760856457	-1.88277688	-1.886659765	-1.819249727	-1.841272933	-1.870598905	-1.847242826	-1.906445675	-1.909832256	-1.916236786	-1.847956419	-1.862622512	-1.905836517	-1.833608023	-1.855964997	-1.825261898	-1.886305855	-0.421649463	-1.865598542	0.601073437	-0.616030305	-1.573891675	-1.708742564	-1.712294432	-1.692714612	-1.761907385	-0.617386146	-1.839356759	-0.320045283	-1.691331567	0.188408299	-1.51378738	-1.478635894	-1.688318157	-1.463772444	-1.615685526	4.862527881	-0.38865836
ENSG00000177000	9.570204968	9.917449882	9.666877882	9.378200937	9.583400701	9.580175186	9.589762927	9.617881945	9.594750757	9.610984377	9.594130326	9.791019403	9.472839823	9.445342106	9.697909086	9.681480748	9.731123388	9.750924795	10.18203892	9.941130616	9.996782018	10.23421692	9.910350955	9.811096842	9.999290075	9.734922515	10.12420785	9.889979792	9.566475399	10.11212207	10.18884282	9.893107594	10.25266113	9.837636742	9.594107725	9.877435023	9.640426677	10.81258266	10.41556167
ENSG00000011021	9.133063763	9.481419666	9.372142314	8.770582852	8.964252345	9.192968114	9.114349667	8.72064569	9.235567929	9.1192258	9.114931403	8.905870238	9.192051092	9.091088415	9.201120816	8.98067194	9.176752155	9.980484594	9.692165989	9.797180772	9.879305748	10.23950797	9.72588613	9.707740792	10.07156898	9.478333465	10.20076243	10.02014402	9.722680414	10.01611274	10.0776945	9.828733781	10.02115382	9.754538182	9.149649818	9.829837693	9.682617351	10.19460926	10.2981838
ENSG00000242349	3.494051706	2.884426125	3.010084643	2.907178989	1.531885073	2.46783765	2.82565088	1.826409574	2.972881227	2.871307554	2.362235457	2.458335553	3.291366751	3.594640726	2.763493676	2.848074678	2.106334609	4.510617009	4.201721096	4.063596756	4.160764398	5.340116606	4.306966715	3.624096551	5.303935778	3.171153033	3.871001713	4.940848821	4.481431527	4.460313321	4.394940388	5.456179745	4.743613634	4.528505316	3.317115987	5.238120603	4.617121076	3.084091834	3.722415817
ENSG00000175206	0.412266762	0.370507366	0.376943237	0.375592149	0.399434465	0.391556277	0.381198662	0.389435332	0.368751013	0.367587443	0.3653929	0.389182234	0.384000552	0.368960539	0.39428861	0.386347949	0.397275432	1.00901941	0.487488517	0.382953806	0.43652923	1.129808208	0.36687324	0.763004458	1.124353811	0.217836428	0.790244823	1.704262105	0.041721163	1.269773811	1.231677341	0.714881508	0.219970166	-0.427624471	0.676049245	1.733113988	1.10119462	0.261955323	0.652491297
ENSG00000224904	0.60854224	0.48354656	-0.070785063	-0.574482647	0.316119191	0.546732361	0.712727715	0.739530111	-0.57795522	0.474746996	0.660943843	0.90291763	0.524098269	-0.086177418	0.302747956	0.282108624	-0.031435648	0.254454507	0.831085268	-0.570718746	0.412518457	0.383906348	-0.005861577	-0.027182792	-0.027706208	0.39519651	-0.03481589	-0.023948962	0.312248668	0.01812577	0.904709652	-0.00441099	0.004559687	0.01091716	0.90762488	0.543144845	-0.012773419	0.010803882	0.00757599
ENSG00000199347	0.583875281	0.498552836	-0.010679478	0.508912741	0.91014776	-0.001322739	-0.007965405	-0.002687182	-0.015879515	-0.016615424	0.488138873	-0.002849861	0.868555875	-0.015746927	0.89628897	0.530850532	0.002367256	0.509163492	0.062581182	-0.006843426	1.284302325	0.980333633	0.097338841	0.30280068	1.215156771	0.018764144	0.475267093	0.548977781	-0.06983206	1.583234588	1.242623182	1.1764755	0.729693201	1.289049795	0.887427277	0.525479144	1.234317216	-0.376584765	0.493719589
ENSG00000201801	-0.84936989	-0.90199449	-0.899564184	-0.900110502	-0.867328465	-0.337512926	-0.893386714	-0.881534167	-0.902643065	-0.903072123	-0.903880001	-0.881896295	-0.88933892	-0.380402333	-0.874614892	-0.885960421	-0.870379471	-0.367606094	-0.152044111	-0.890849171	-0.81615888	-0.272536669	-0.602817457	0.016673745	-1.123149663	-0.675590019	-0.715230969	0.194828011	-0.492230479	0.76875308	0.547114402	-1.106134786	-1.09849844	0.068342478	-1.120539362	-1.073117282	-0.629085416	-0.190392427	0.048837848
ENSG00000116685	10.59971163	10.49959068	10.43132198	10.48239201	10.50929041	10.57242843	10.63290096	10.67054358	10.49825108	10.42566996	10.51100205	10.69607572	10.53747597	10.4108938	10.39754528	10.55658113	10.40219465	10.17448918	10.2913079	10.30164574	10.08580117	10.47554052	10.19586178	10.14880344	10.41519422	10.27150567	10.24512433	10.1816459	10.21616	9.987639258	10.19399934	10.12407527	10.31006088	10.32774013	10.61609866	10.25700764	10.25371593	10.29080214	10.00699171
ENSG00000083444	7.10734832	7.359690524	7.898328329	7.724002812	6.856133259	7.475760862	7.887483397	7.370536244	6.786970957	8.061092917	7.845009214	7.08705977	7.15265993	6.590352346	6.803973326	6.701358215	6.767810063	5.505210653	5.788597261	5.273336149	4.694344637	7.526133171	6.456029141	4.967081915	4.216647301	7.111616568	5.036228849	4.406839583	3.050277238	6.855105297	4.062348081	5.106293173	5.234407033	4.981097944	7.79616595	7.470825695	6.339213546	7.559728786	5.16795274
ENSG00000116688	11.46959515	11.67986588	11.78764951	11.67077746	11.79025607	11.85107855	11.84698794	11.92541846	11.63591698	11.74597423	11.64883225	11.98039494	11.76666482	11.59396651	11.67776329	11.87957255	11.82049205	11.43056362	11.5227181	11.55517336	11.24505184	11.54989321	11.40477475	11.45863225	11.62275271	11.54423622	11.25421567	11.35005182	11.27479482	11.25767884	11.32871347	11.25378307	11.2485095	11.615486	11.98244609	11.4440375	11.29414395	11.57674008	11.43486629
ENSG00000116691	9.313811293	9.051206467	9.408285762	8.997887487	9.0461764	9.272792426	9.379648816	9.171922804	9.302003524	9.320916243	9.248139733	9.287362963	9.349645202	9.354482031	9.219123141	9.345997187	9.342116724	9.562331585	9.773048149	9.392232169	9.338982372	9.574021205	9.420858301	9.905371304	9.741259813	9.687054637	9.311705103	9.880681076	9.601789348	9.512416684	9.702868317	9.449917011	9.558433671	9.477959757	9.120908592	9.222434085	9.058719175	9.696703226	9.54062003
ENSG00000202461	0.631360137	0.586954901	0.593809344	0.592370723	0.617732039	0.609357863	0.598339302	0.607102403	0.585083605	0.583843715	0.581504861	0.606833224	0.601320997	0.585306859	0.612262867	0.603818453	0.61543765	0.592501732	0.710972504	0.600207166	0.657088108	0.645424548	0.865195239	1.141455873	0.659109539	0.783938733	1.119610303	1.175738397	0.731198252	0.690323215	-0.200421884	-0.33318767	0.424780605	1.010447847	0.694368939	1.033347385	-0.38678274	1.203247323	0.747607172
ENSG00000243539	-2.320233289	-2.324121856	-2.323507254	-2.323635772	-2.321404594	-2.322133531	-2.32310418	-2.322331127	-2.324290659	-2.32440275	-2.324614731	-2.322354745	-2.322840173	-2.324270496	-2.321879834	-2.322619818	-2.321603588	-2.323624059	-2.313683391	-2.322938675	-2.318067181	-2.31904233	-2.323370447	-2.327833824	-2.288760185	-2.327303321	-2.329593506	-2.28792573	-2.332156973	-2.318939052	-2.327257544	-2.323086913	-2.321381079	-2.320217613	-2.327157805	-2.319725654	-2.324753766	-2.320238039	-2.320824657
ENSG00000120949	1.55182398	4.542303976	4.295881792	2.620589183	3.37478186	2.849882252	4.191613626	2.985521879	1.868008225	4.430526259	1.857748035	4.13842493	4.064147062	3.573507144	4.34142629	3.913981487	4.270267958	7.535528463	6.450892322	7.057282718	6.867346952	6.838300003	6.440196132	7.818890659	7.228044474	6.671933805	5.661765874	9.700519998	8.375211214	6.630631607	6.394897556	6.923540509	6.831569236	4.711297916	4.478947752	7.224098335	8.038312266	5.048811224	6.13302289
ENSG00000201135	-2.320319302	-2.323849963	-2.32329193	-2.323408619	-2.321382799	-2.322044645	-2.322925955	-2.322224054	-2.32400323	-2.324105004	-2.324297474	-2.322245499	-2.322686247	-2.323984923	-2.321814298	-2.322486174	-2.321563478	-2.323397984	-2.314372259	-2.322775683	-2.318352563	-2.319237959	-2.323173794	-2.327226361	-2.327333102	-2.326744685	-2.328824081	-2.290991421	-2.295567576	-2.319150266	-2.326703122	-2.322916357	-2.321367528	-2.320311148	-2.326612562	-2.319864469	-2.324429791	-2.320329694	-2.32086232
ENSG00000227875	-1.980525735	-1.993393545	-1.991359743	-1.991785028	-1.984401746	-1.986813902	-1.990025915	-1.987467772	-1.993952137	-1.994323062	-1.995024537	-1.987545931	-1.989152277	-1.993885417	-1.985974381	-1.988423094	-1.985060247	-1.991746265	-1.95885121	-1.989478236	-1.973357782	-1.976584687	-2.01455038	-2.029320317	-1.900020196	-2.027564809	-2.03514335	-1.296106287	-2.043626219	-1.999886274	-2.027413327	-2.013612127	-2.007967282	-2.004117213	-2.027083275	-2.00248925	-2.019127974	-2.004184804	-2.006126007
ENSG00000028137	6.290762909	8.213099095	5.142818913	7.393457058	7.420993876	7.503596329	7.978533406	8.286761949	5.497568132	6.244537327	4.860451056	5.920432006	6.712355015	5.229724137	4.422747002	5.319346302	3.161930595	2.155607822	5.987402639	5.066660358	4.292109053	5.313671773	3.662426698	8.034132226	4.227743446	2.683085267	2.599744214	2.209358103	4.016884717	9.534408853	3.939750631	4.875869843	5.819085755	2.717180966	8.741445853	5.754990085	2.778710822	4.76174531	3.292432234
ENSG00000048707	11.09110509	11.39228357	11.15920288	11.31735324	11.52459177	11.31424084	11.23467264	11.22873437	11.31644	11.35241215	11.27864839	11.14887369	11.19689322	10.89376899	11.16583833	11.27001556	11.31782444	11.53482901	11.24380007	11.48545391	11.42397016	11.71392304	11.3919124	11.68248028	11.12755143	11.18172878	11.73000734	11.39799248	11.83243165	11.91497267	11.64526009	11.2933099	11.81359878	11.13115565	11.63865894	11.48323301	11.42670114	11.15671955	11.75237697
ENSG00000239149	2.463094849	2.696706822	0.81970845	1.941153903	2.023612759	2.534986687	1.352039551	0.837729798	0.807914699	1.913209985	2.110418104	2.37458732	2.179726084	1.918013575	0.844743456	2.188406774	0.849063241	2.60221719	3.050318871	3.040654152	2.849294775	3.594868725	2.890596926	3.644709052	2.863134914	3.349605092	2.866589744	3.05237618	2.888294661	3.763135647	3.403947252	2.555093119	2.875115952	2.525751635	2.387021481	2.9495065	2.173929297	3.301398809	3.273420661
ENSG00000229484	-0.633028227	-0.719635927	-0.705947281	0.061945115	-0.659115992	-0.675351178	0.077658256	-0.679752095	-0.723395571	0.521325538	-0.730613434	-0.680278145	-0.691089775	-0.722946508	-0.669700718	-0.686181952	-0.663548076	0.062290333	-0.487146308	-0.693283661	0.23110073	0.200773716	-1.177010295	5.544857445	-0.113634358	1.127289357	-1.253350093	-0.083734932	-0.657763269	1.195507973	-1.229976257	-1.170695313	-1.132702287	1.600581549	-1.228957663	-1.095832007	-1.203588	-1.107244055	2.86717485
ENSG00000162496	3.306690853	4.654002414	7.845282021	7.922294768	7.745768587	7.773425984	7.711366438	7.999249289	7.662914797	7.609035006	7.864683357	6.355457955	6.891918634	6.483382363	7.133147357	7.495043847	7.592265984	6.847766807	4.673488623	5.466342599	4.585865464	4.640388177	6.403885147	7.970588914	4.464271543	5.687515765	6.568866485	5.339125488	7.655742281	7.023169808	5.207227502	2.185687762	4.677782807	7.148595549	5.537243899	3.266480523	3.342564237	2.861404043	8.194455858
ENSG00000221340	-1.563331757	-1.609352257	-1.602078558	-1.603599547	-1.577193942	-1.585820789	-1.171954441	-1.588159293	-1.611180131	-1.192774506	-1.612075361	-1.588438819	-1.594183765	-1.611111391	-1.58281832	-1.591575909	-1.579549007	-1.603460914	-1.485814876	-1.595349524	-1.537696251	-1.549236971	-1.771002132	-0.716541382	-1.783554081	-1.781788107	-0.878259253	-1.781279566	-0.925701171	-1.020237912	-1.781663237	-1.770220328	-1.757736113	-1.743966706	-1.781391109	-1.738144452	-1.774808719	-1.744208441	-0.703484984
ENSG00000272482	-0.966720396	-1.017656355	-0.537581184	-1.011289197	-0.982063204	-0.991611486	-1.004325923	-0.515504632	-1.019867487	-1.021335758	-0.557892337	-0.994509148	-1.000867714	-1.019603383	-0.506896042	-0.997981312	-0.984669814	-1.011135757	-0.880923919	-1.002157988	-0.431170035	-0.951120142	-0.281618105	0.25616519	-1.300303816	-0.609910266	-0.457321948	-1.298313183	-0.107431813	0.055618329	-1.298652521	-1.281629649	-1.259285086	-0.764880447	-0.606500156	-1.237600835	-1.292370764	-1.24431252	-0.449090753
ENSG00000179172	3.979926579	4.169972323	4.692633589	3.969680466	4.311326173	4.095348118	4.262990188	4.451993183	3.717424825	4.195465475	4.144500336	4.485058892	4.151268513	4.314605924	4.244514156	4.327232861	4.021621466	3.62173105	3.573041935	3.843759063	3.365834089	3.915642166	3.806091104	3.940394044	3.511746105	3.841738262	3.4385936	3.914442461	3.735828854	3.329273874	3.35373942	3.899196428	3.812570845	3.954979025	3.456895051	3.689509198	3.656576079	2.337041104	3.395706365
ENSG00000179412	2.745146278	2.731285377	2.884349072	2.878842192	3.196027959	2.293104178	3.525905518	3.33630428	2.963987243	3.394422614	2.710898254	3.690893887	3.225707749	3.815655606	3.438440389	2.024906557	2.688933756	1.992794873	3.022002769	3.126760743	1.818561072	2.406623168	2.899145202	2.612616284	2.51039857	2.955529549	2.706565137	2.180615424	2.920894131	2.900122002	1.609496127	2.172281327	2.237028112	2.843269042	2.179058555	3.064906092	2.645657477	2.077747822	2.920004478
ENSG00000162494	1.51785856	4.688180689	1.424773581	1.421172411	1.484266396	1.463521265	1.436094781	1.457919552	1.402886992	4.566504038	1.393879083	1.959231316	1.443531802	1.403448319	1.470727125	1.449752206	1.986343679	7.944986965	6.324530081	6.764671107	7.287614952	7.991894928	7.539496039	8.903995289	7.848861571	5.597140384	7.444337169	6.727882663	10.0457163	6.277920634	6.899253843	7.161710782	8.193972475	7.014722724	1.856587157	7.881118611	9.366811155	2.046470374	9.780906365
ENSG00000259961	-1.014182233	-1.050643025	-1.045954607	-1.046938398	-1.02634921	-1.033934658	-1.042857623	-1.035992459	-1.051923439	-1.052771923	-1.054372676	-1.036238475	-1.040819811	-1.051770669	-1.031293557	-1.039000095	-1.028419023	0.276409268	0.313998518	-1.041580985	0.831357142	0.428917595	-0.144504181	1.462371904	0.101113309	-0.233236024	-0.823799042	0.124669541	1.545405634	-0.741440932	-0.807898624	-0.777751966	0.292082846	0.327121983	-0.807203412	-0.058280028	1.218256193	-0.754954752	1.484297332
ENSG00000215909	-2.320319302	-2.323849963	-2.32329193	-2.323408619	-2.321382799	-2.322044645	-2.322925955	-2.322224054	-2.32400323	-2.324105004	-2.324297474	-2.322245499	-2.322686247	-2.323984923	-2.321814298	-2.322486174	-2.321563478	-2.323397984	-2.314372259	-2.322775683	-2.318352563	-2.319237959	-2.323173794	-2.327226361	-2.327333102	-2.326744685	-2.328824081	-2.290991421	-2.295567576	-2.319150266	-2.326703122	-2.322916357	-2.321367528	-2.320311148	-2.326612562	-2.319864469	-2.324429791	-2.320329694	-2.32086232
ENSG00000253085	-2.193979562	-2.204276945	-2.09886649	-2.202989739	-2.197081315	-2.199011628	-2.20158202	-2.199534883	-2.204723955	-2.205020785	-2.205582136	-2.199597428	-2.200882897	-2.204670562	-2.198339806	-2.200299373	-2.197608276	-2.099175801	-2.176634661	-2.097360825	-2.188243452	-2.190825763	-2.160124152	-2.171943701	-2.172255018	-2.170538866	-2.176603545	-2.170045283	-2.183391907	-2.148389294	-2.170417644	-2.159373321	-2.154856069	-2.151775076	-2.170153521	-2.150472309	-2.163787342	-2.048046248	-2.153382601
ENSG00000116731	10.24009097	10.69208827	10.79602585	10.63904004	10.38040665	10.65332626	10.48705856	10.10808721	10.7613443	10.95028265	10.52240852	10.55742715	10.54325533	10.52428864	10.70816261	10.30642928	10.60497109	11.03807037	10.55920932	11.16330258	11.03688952	10.93100425	10.59767911	11.35528577	11.07089446	10.53597923	10.74774741	10.82255068	10.91362752	10.95600436	10.75863376	10.96900434	11.18302876	10.76630218	10.95428485	10.92986803	10.71344112	11.08878979	10.90940494
ENSG00000234593	-1.48693675	-1.519675273	-1.516546165	-1.517200134	-1.505876598	-1.509568668	-1.514496376	-1.510570789	-1.52053542	-1.521106753	-1.522187582	-1.51069061	-1.513154873	-1.520432666	-1.508282816	-1.512035864	-1.506883734	-0.662397688	-1.380011705	-1.513655292	-1.451575708	-1.467494718	-1.661039672	-1.683902219	-0.339238847	-1.68117961	-1.692938158	-1.680223261	-1.285706782	-1.633835451	-1.680944722	-0.236368813	-1.650898969	-0.359034709	-1.680432969	-1.642495736	-1.16318084	0.189536267	-1.092085431
ENSG00000189337	0.785191424	2.05942778	2.431198059	2.996553923	2.532416721	2.638009123	1.242339388	1.917373762	2.532541821	2.388392992	1.187546306	3.508285586	3.542303955	2.870606218	3.470225211	2.739153195	3.101210159	6.703871678	4.965233744	5.370353658	6.889028062	5.978749278	4.663665205	8.725554994	8.808938629	5.122623452	3.399247556	7.307442342	4.050376329	6.418833506	4.617100845	9.082017302	4.585650132	4.002701379	2.205498424	4.933639767	5.212976656	3.31330349	9.905099499
ENSG00000235829	-0.230125235	-0.64542679	-0.634204419	-0.636562927	-0.014124998	-0.28079548	-1.105295624	0.313290147	-0.648484008	-0.650508135	-1.122835674	-1.095214083	-0.058201967	-0.101264451	-1.088825476	-1.098779893	-0.598541166	-0.319488663	-0.978565368	-0.62369529	-1.037536945	-1.05065484	-0.946769854	-0.565080651	-0.958613761	-0.957044338	-0.962438114	-0.276348874	-0.967982904	-0.898340742	-0.956932178	-0.945978504	-0.454222731	-0.915540197	-0.956687204	-0.908922264	-0.950532332	-0.915814968	-0.923706272
ENSG00000175147	-1.973825762	-1.990672207	-1.988009568	-1.988566347	-1.978900208	-1.982058185	-1.98626333	-1.982914227	-1.991403512	-1.991889125	-1.99280749	-1.643440315	-1.985119569	-1.991316163	-1.98095909	-1.984164927	-1.979762312	-1.988515599	-1.945449627	-1.985546312	-1.964441527	-1.798878051	-1.975755346	-1.995092044	-1.995601357	-1.992793745	-2.002715516	-1.991986245	-2.013821228	-1.956557202	-1.992595426	-1.295374518	-1.9671368	-1.962096317	-1.992163323	-1.959965	-1.981748299	-1.962184807	-1.964726216
ENSG00000171729	-1.12228518	-1.173677143	-1.165554466	-0.688159193	-1.137765345	-0.319556371	-0.345505315	-0.663204306	0.486759325	-1.177389486	0.048871141	-0.663661716	-0.338486244	-0.376163971	-1.144046193	-1.153825959	-1.14039529	-1.16709817	-1.035720611	-0.674904308	-1.093657524	-1.106545265	-1.172943828	0.291160433	-1.195756027	-1.194143952	-1.199688542	-0.768856421	-1.205400915	-1.114377745	-1.194028783	-0.380472512	-1.146651991	-1.131275433	-1.193777254	-1.124773612	-1.187465657	-1.131545383	-1.139298233
ENSG00000215720	-2.321988139	-2.327021078	-2.326225604	-2.326391944	-2.323504149	-2.324447607	-2.325703909	-2.324703352	-2.327239558	-2.276659798	-2.327659002	-2.324733922	-2.325362206	-2.276488624	-2.324119248	-2.325077004	-2.323761706	-2.326376783	-2.313510662	-2.325489697	-2.319184564	-2.320446691	-2.321216847	-2.326993758	-2.327145917	-2.326307132	-2.329271299	-2.326065889	-2.332589172	-2.315481329	-2.326247884	-2.320849871	-2.318642024	-2.31713616	-2.326118791	-2.316499421	-2.323007264	-2.317162597	-2.317921853
ENSG00000142621	-1.676870316	-1.710507102	-1.705190692	-1.706302396	-1.687002309	-1.693307747	-1.701704031	-1.695016979	-1.711967276	-1.712936884	-1.714770558	-1.695221287	-1.699420319	-1.711792869	-1.691113215	-1.697514214	-1.688723646	-1.706201069	-1.281201769	-1.700272383	-1.6581331	-1.327557533	-1.713245559	-1.751854556	-1.752871487	-1.185041985	-1.767076112	-1.420960581	-1.774300225	-1.674913207	-1.422952483	-1.71079294	-1.69603717	-1.68597299	-1.746006868	-1.681717453	-1.725211506	-0.473081691	-0.848146894
ENSG00000233485	-2.325601803	-2.331806507	-2.330825832	-2.331030899	-2.327470769	-2.328633881	-2.330182676	-2.32894917	-2.332075853	-2.332254709	-2.332592951	-2.328986857	-2.329761418	-2.332043681	-2.328229074	-2.329409814	-2.32778829	-2.331012208	-2.315150606	-2.329918591	-2.259610942	-2.323701476	-2.31657729	-2.323699178	-2.323886763	-2.322852692	-2.326506974	-2.322555283	-2.330597312	-2.309506434	-2.32277965	-2.316124876	-2.313402999	-2.311546542	-2.322620502	-2.310761557	-2.318784551	-2.249044575	-2.312515158
ENSG00000228140	-0.391855883	-0.467585247	-0.947182157	-0.948954469	-0.415254844	-0.928238009	-0.941623617	-0.930962919	-0.470745087	-0.472837403	-0.962454667	-0.931288633	-0.443244501	0.093618128	-0.924739421	-0.934944085	-0.920929898	-0.94879293	-0.81170745	-0.939341241	-0.872161531	-0.885609202	-1.276222706	-1.288775896	-0.380294742	-1.287375085	-0.634281652	-0.356779485	-1.299304385	-0.366281652	-0.579733863	-1.275365794	-1.252638945	-1.236594327	-0.864496067	-1.229810023	-0.822956893	-0.151348626	0.666811758
ENSG00000142634	11.04107995	10.97527263	11.71857626	11.55805043	11.62761199	11.54549823	11.92501142	11.8122251	11.74113596	11.50751292	11.9031712	11.81257596	11.57535179	11.4863598	11.43615741	11.62922608	11.4482632	10.35016522	11.32070213	10.85213894	10.66996601	10.35805797	10.40911851	10.79892696	10.76850817	11.57823495	10.06118819	10.59923371	10.27931837	10.66843215	10.29852306	10.21554829	10.3244462	11.00981186	11.28683968	10.61455595	10.13311201	11.26365815	11.59593583
ENSG00000162438	0.16361308	0.120400047	0.707406678	0.125643838	0.150298284	0.142139614	0.71753087	1.112890786	0.118589931	1.314418301	0.115130683	0.139683397	1.370047057	1.319092498	0.144967869	0.136752431	0.755710307	0.125770778	1.712698612	1.915919085	2.265051942	1.220328893	0.937351438	2.22172068	1.406555428	2.657921022	1.344548864	1.70841232	0.680462358	1.764090976	1.815194616	0.031139111	1.485922246	1.036812024	1.070928183	0.673072823	1.152600003	2.846958261	2.623225882
ENSG00000142615	-1.90403474	-1.920459114	-1.917863185	-1.918406015	-1.90898205	-1.912060908	-1.916160697	-1.912895503	-1.921172097	-1.921645543	-1.9225409	-1.912995263	-1.915045592	-1.921086936	-1.910989349	-1.914114867	-1.909822556	-1.918356538	-1.87636954	-1.915461643	-1.894885618	-1.733470168	-1.76137658	-1.945763063	-1.946259617	-1.943522346	-1.953195537	-1.77720083	-1.655413137	-1.908193673	-1.943328995	-1.925713247	-1.752973963	-1.913594011	-1.777373472	-1.911516092	-1.932753633	-1.913680285	-1.750623773
ENSG00000215704	-0.772482568	-0.825486171	-0.817108768	-0.818860551	-0.788448187	-0.798384063	-0.811614617	-0.801077409	-0.82778706	-0.829314932	-0.832204366	-0.801399349	-0.808016028	-0.827512235	-0.794926001	-0.805012458	-0.791160607	-0.818700883	-0.683203355	-0.809358678	-0.742957156	-0.756249053	-1.417811706	-0.529590025	-1.025357235	-1.014704691	-0.408344699	-0.727300141	-0.346277031	-0.862800218	-0.336545961	-0.941451972	-0.909888029	-0.887731028	-1.012290488	-1.373178346	0.033486868	0.203129297	-0.569350404
ENSG00000132906	8.10747423	8.076662551	6.82940937	6.621451515	7.418300587	7.066182524	7.337691557	7.14980937	7.122069376	7.581006111	6.931895472	7.506824345	7.331909762	7.662684068	7.207030352	7.166488129	7.664074771	7.424004244	7.415976156	7.074787226	7.392827343	7.529088474	7.017260128	7.338030767	7.138088888	6.764589672	6.935933512	7.382652646	7.430849213	7.223247561	7.075025649	7.884498121	6.999150903	7.325033016	8.351078884	7.135347208	7.319041777	8.025921805	7.56674897
ENSG00000116138	9.139876817	9.338176049	8.803862457	8.683843453	8.71068727	8.757188378	8.669522206	8.506115371	8.729853517	9.127847085	8.582056535	8.655984654	8.824974813	8.809660046	9.027394863	8.578353339	9.051947537	9.229520761	9.297609616	9.273431251	9.290899974	9.178992498	8.951732107	9.098185409	9.282898456	8.835949009	9.347706562	9.395439078	9.361629438	9.541309217	9.246184266	9.354600019	9.276339266	8.930192393	9.307588533	9.198108764	9.352265575	9.705232087	9.099501705
ENSG00000251866	-1.96570171	-1.980655973	-1.9782924	-1.978786642	-1.970206198	-1.973009473	-1.976742298	-1.973769365	-1.981305138	-1.981736207	-1.982551423	-1.973860196	-1.975727004	-1.9812276	-1.972033827	-1.974879587	-1.970971471	-1.978741594	-1.940512765	-1.976105815	-1.806653885	-1.961121639	-1.82985535	-1.997737784	-1.998189891	-1.995697628	-2.004504992	-1.542827961	-2.014363318	-1.963531152	-1.995521584	-1.979482585	-1.972922456	-1.968448116	-1.995138015	-1.966556187	-1.684457557	-1.968526668	-1.970782627
ENSG00000272510	-1.569724833	-1.596779154	-1.592503125	-1.593397277	-1.577874071	-1.582945582	-1.589698777	-1.584320331	-1.597953583	-1.326064514	-1.600208283	-1.584484657	-1.58786197	-1.597813306	-1.581180504	-1.586328876	-1.579258555	-1.593315778	-1.251485631	-1.588547291	-1.554654348	-1.561438854	-1.115528345	-1.201799182	-1.683003408	-1.408613739	-1.694428296	-1.677197768	-0.881578343	-1.620300975	-1.678176073	-1.109741165	-1.637291138	-1.629196442	-1.677482144	-1.625773682	-1.660756277	-1.35666962	-1.633419892
ENSG00000116771	4.002540513	4.36756907	3.156906234	4.025938584	4.507253177	4.262604792	4.5388389	3.999472006	5.04288637	4.928851273	4.75588357	3.671165609	4.934413464	2.660623661	3.226518005	3.886708969	3.826968066	1.860037969	5.148980205	3.357778259	5.192500177	4.339967324	2.835496478	4.601791513	5.831968613	4.117653458	2.650824596	2.859690393	6.087870029	5.521430878	3.409968468	4.432383339	3.527559282	3.826905951	5.760045525	4.846317722	3.64329764	6.105679679	1.559674458
ENSG00000237301	-0.349278527	-0.456553032	-0.439597926	-0.443143375	-0.381591498	-0.401700813	-0.428478259	-0.407151902	-0.461209823	-0.464302098	-0.470150053	-0.407803481	-0.421195041	-0.460653603	-0.394702009	-0.415116087	-0.38708119	-0.442820221	-0.168585463	0.496849107	1.983896479	-0.31642336	-1.389343763	1.879242767	1.083892928	-1.465964729	-1.507090817	-0.614396982	3.587011175	5.806035452	0.238231666	0.722974381	1.795004241	-1.302366031	-1.463332545	-0.359037646	-1.419567758	6.546086393	-1.319112656
ENSG00000235084	8.145664764	7.664797801	8.339529247	8.354735031	8.325890618	8.405835681	8.514322124	8.536538339	7.943567862	7.927571167	8.004985671	8.283442855	8.26580417	8.404839124	8.381189571	8.252625148	8.246203006	7.715908971	7.598723327	7.895689703	7.572483987	7.701616688	7.806512144	7.599054316	7.634079894	8.110531241	7.455343771	8.289933215	7.430660206	7.317723877	7.803594139	7.363139015	7.712651992	8.134386403	7.893159632	7.624377554	7.644072515	7.518349267	7.511850089
ENSG00000252417	-2.325071993	-2.33042174	-2.329576194	-2.329753004	-2.326683431	-2.327686276	-2.329021659	-2.32795812	-2.330653973	-2.330808184	-2.331099819	-2.327990614	-2.328658448	-2.330626234	-2.327337248	-2.328355292	-2.3269572	-2.329736889	-2.316060884	-2.328793964	-2.268174124	-2.323433515	-2.317136698	-2.269359432	-2.323438986	-2.322547402	-2.325698154	-2.322290973	-2.329224877	-2.311040146	-2.322484424	-2.316746622	-2.314399798	-2.312799145	-2.322347206	-2.312122325	-2.319039817	-2.312827246	-2.313634294
ENSG00000236500	-2.320278091	-2.324108481	-2.323503074	-2.32362967	-2.321431872	-2.322149904	-2.323106031	-2.322344543	-2.324274758	-2.324385172	-2.324593982	-2.322367808	-2.322845973	-2.324254897	-2.321900001	-2.322628915	-2.321627889	-2.323618131	-2.313826187	-2.322943002	-2.318144391	-2.319104951	-2.323307753	-2.250494641	-2.327820156	-2.327181787	-2.329437708	-2.326998185	-2.331962822	-2.318942656	-2.327136695	-2.323028461	-2.321348148	-2.320202089	-2.327038448	-2.31971749	-2.324670375	-2.320222209	-2.320800051
ENSG00000197312	10.07831179	10.50957435	10.38772274	10.58438076	10.59878857	10.52374263	10.43043895	10.23026953	10.80424134	10.54553117	10.6596621	10.36658015	10.57996605	10.25146242	10.57314822	10.58741122	10.72476137	10.61014869	10.53280206	10.38644777	10.65310809	10.19312082	10.31683112	10.74887494	10.6589869	10.26472092	10.63031785	10.60937405	10.83698578	10.55296744	10.13706741	10.50620623	10.70749253	9.926862689	10.53690444	10.65072492	10.67457595	10.7594066	10.33086805
ENSG00000271742	-2.040401759	-2.054766658	-2.052496236	-2.052971	-2.04472872	-2.047421515	-2.051007225	-2.048151459	-2.055390239	-2.055804319	-2.056587406	-2.04823871	-2.050031945	-1.910538085	-2.04648432	-2.049217926	-2.045463833	-2.052927727	-2.016205539	-2.050395827	-1.887622187	-2.036002194	-2.042795045	-2.059283372	-2.059717662	-2.057323622	-1.921006207	-1.911857399	-2.075253676	-1.881647191	-2.057154516	-2.041747632	-2.035446045	-1.886370373	-2.056786064	-2.029330678	-2.047905213	-2.031223499	-2.033390549
ENSG00000116786	11.31440104	11.33530488	11.44772433	11.18699157	11.55942594	11.62098298	11.7100968	11.66742151	11.57736042	11.59309338	11.44493457	11.59202474	11.56891824	11.41803988	11.37833826	11.39235569	11.4622399	11.15808553	11.23271038	11.49133177	11.40042686	11.28935869	11.21548751	11.2882308	11.46386723	11.24611195	11.2548635	11.32937119	11.06854361	10.97117825	11.46044415	11.19588638	11.41972958	11.57802992	11.5232778	11.10343617	11.14767947	11.24818376	11.32739281
ENSG00000237938	1.399536007	1.326025793	1.337495879	1.335092436	1.377169602	1.363343205	1.345050494	1.359608156	1.322886117	1.320803836	1.316871607	1.359162075	1.35001211	1.323260884	1.368146902	1.354161332	1.373387789	2.031899973	1.527280789	1.348159677	1.441334123	1.422451858	1.514849117	1.452222161	1.723088609	1.911045299	1.675823194	1.257740929	1.45944133	1.541423426	1.629668708	1.804005631	1.680037502	1.31385021	0.681522788	1.15112692	1.502657964	2.330983577	2.147413483
ENSG00000162461	4.556747816	4.307341747	4.489286792	4.276342666	4.130983537	4.774934385	4.600574966	3.754016164	3.664412551	4.489841616	3.441741748	4.3958667	4.130637829	5.209407251	4.107864986	3.997962635	4.377817146	4.910138272	5.630806787	5.752952588	6.461401591	5.611197681	6.133783808	6.256971829	6.355001955	4.859169442	5.352451422	4.988418912	6.066223696	5.560402335	5.740021565	5.256861608	6.283834912	6.479277103	4.580867056	5.189283066	4.85611023	4.89085297	6.410713056
ENSG00000162458	1.960462462	2.865114155	7.097079107	8.271213964	9.596776185	9.544559866	9.394241981	9.423615983	6.745329289	8.800799319	6.323335808	5.623205783	6.59316893	5.665934179	6.294652468	5.902431501	6.913453766	1.882515878	7.314621172	9.127537497	9.193241696	3.066863284	6.257255653	5.319967923	4.114340312	5.995074731	5.342358025	7.434212818	5.066099045	5.32267391	5.795795588	3.480513799	5.122539473	4.569305334	3.395583058	5.584206246	9.579350274	9.984319478	5.147547507
ENSG00000224321	3.023857201	2.488187183	3.062927986	2.657700538	3.07342667	3.183356266	3.084315184	3.262088249	2.690190361	2.861915455	2.673572308	3.26081732	2.552753778	2.400867616	3.446980154	2.955219654	2.615389041	2.433073964	2.641681973	1.805927125	1.666101535	1.386329311	1.558692927	1.475582442	1.47346165	2.380500565	1.958307554	1.488593726	2.215454078	2.280455753	1.486031066	3.0340449	1.597251806	2.239998272	1.487848277	1.629982268	2.964541969	1.6197917	1.608190124
ENSG00000233954	9.583278978	9.325747997	9.516910743	9.776705968	9.483767781	9.761459194	9.962595653	10.00591206	9.589084459	9.565332456	9.510834315	9.959908591	9.92750346	9.946662722	9.706157111	9.74916095	9.834207736	9.112752066	8.976084587	9.01462091	9.006623775	8.831345743	9.093757415	8.999359971	9.045512357	9.219709954	8.694321462	9.339407054	9.407604301	8.585611131	8.698428811	9.247044208	8.483537774	9.331663951	9.140005113	9.126165478	8.972291031	9.226740294	8.525580824
ENSG00000178715	7.78688791	8.119481047	9.391669142	9.278878634	9.174041514	9.474025931	9.711803937	9.653339832	9.156541929	9.987206861	8.983274575	9.522959799	9.533161521	9.605607658	9.371595197	9.27889994	9.318074176	7.010938464	7.176088874	8.605988143	8.412114411	8.585862476	8.874715869	8.869850877	8.679103608	6.990256884	8.587313931	8.712961654	8.649765967	8.508243284	7.178477507	8.451996686	6.38577551	7.768119434	7.859263449	8.949849656	9.227911466	7.152585208	6.521213312
ENSG00000179743	8.529646722	8.405341356	7.785976797	8.059190898	8.029145882	7.910135156	7.941353571	8.052470549	7.686443841	8.060637132	7.663379323	8.315204569	8.000432963	8.19722107	8.06765545	7.899968798	8.002807945	8.028270772	8.264436881	8.327415748	8.110473709	8.304473979	8.46834521	8.05786784	8.628882222	8.526558451	7.993130827	8.631493682	8.498408271	8.261064849	8.466022968	8.201549942	7.942871361	8.802754264	7.559284243	8.072469247	8.024391398	8.064581465	8.24694967
ENSG00000065526	12.62028973	12.96483797	12.79732347	12.67134113	12.832073	12.77414683	12.67201855	12.37225471	12.88108613	12.74838543	12.62871867	12.65778061	12.76517513	12.46087479	12.72668995	12.50571421	12.84311122	13.13673932	12.74628892	13.06436485	12.9213953	13.12005589	12.751954	13.06858037	13.1149875	12.86315276	13.25427832	13.05675879	12.89053803	12.91187119	12.78348783	12.85384486	13.04671122	12.93853947	12.80955363	12.87554359	13.03472386	13.06154578	13.18331029
ENSG00000238818	-1.102479072	-1.431972543	-1.427271795	-1.428254759	-1.4111897	-1.416764943	-1.424188903	-1.418276239	-1.433263624	-1.434120947	-1.435742273	-1.418456888	-1.422169654	-1.433109413	-1.414824547	-1.420484284	-1.4127117	-1.428165166	-1.352134465	-1.123171085	-1.385663663	-1.393122044	-1.227542236	-1.066313117	-1.562331283	-0.88306526	-1.300589077	-1.271388201	-0.858957904	-1.193648926	-1.273104779	-1.525125602	-1.51207861	-1.503179902	-1.271887914	-1.499417174	-1.24146643	-1.503336128	-1.50782285
ENSG00000270620	-1.188452539	-1.223846405	-1.218252282	-1.219422058	-1.199113795	-1.205748609	-1.214583489	-1.207547127	-1.225382854	-1.226403111	-1.22833257	-1.207762107	-1.212180483	-1.225199336	-1.203439443	-1.210174809	-1.20092505	-1.219315438	-1.128835149	-1.213077056	-1.16873655	-1.177612393	-1.50095896	-0.987115134	-1.219515758	-1.5337594	-1.021154447	-1.208527261	-0.903719616	-0.79342022	-0.634655551	-0.888222269	-1.126132022	-1.472261758	-1.209071529	-1.111064289	-0.924121448	-1.472447673	-1.477787094
ENSG00000116809	10.48300529	10.70336468	10.64697552	10.29060381	10.56720036	10.66476883	10.79172036	10.65752452	10.48675165	10.57219453	10.39313405	10.70673941	10.76788054	10.6144386	10.45707974	10.39157512	10.4701426	10.38626151	10.59527714	11.03756856	10.67526796	10.81916518	10.67621643	10.6276294	10.87036617	10.40468373	10.68239285	10.78877613	10.29879561	10.48729318	11.04877332	10.52929574	10.83591632	10.92908745	10.73443398	10.65936542	10.53913943	10.48204638	10.59315137
ENSG00000234607	0.040850903	-0.581817808	-0.578981391	-0.579578118	-0.567102122	-0.572484483	-0.577097519	-0.573432283	-0.582589189	-0.583099587	-0.051598501	-0.573545278	-0.575853489	-0.582497226	-0.571261069	-0.57480904	-0.569920628	-0.579523807	-0.43747358	-0.576318578	0.089076688	-0.527442914	-0.110589697	-0.06198221	-0.782803806	0.249280576	-0.52151994	1.033479383	-0.856163941	0.246364852	-0.770040908	-1.213955261	-1.206172463	-0.630220511	-0.460253992	-0.257833533	-0.397284182	0.199380588	-0.028642328
ENSG00000173641	-2.252458075	-2.259788525	-2.258629922	-2.258872195	-2.254666135	-2.256040277	-2.257870075	-2.256412769	-2.26010674	-2.260318046	-2.260717658	-2.256457294	-2.257372387	-2.260068731	-2.255562023	-2.25695699	-2.255041266	-2.258850113	-2.240110672	-2.183677606	-2.248374681	-2.250212964	-2.246123298	-2.25453734	-2.254758959	-2.253537274	-2.257854567	-2.253185904	-2.262687033	-2.237769546	-2.253450978	-2.2455888	-2.242373082	-2.240179799	-2.179382486	-2.239252392	-2.248731032	-2.166337834	-2.241324156
ENSG00000186510	-1.981857094	-2.001577522	-1.799706877	-1.999112405	-1.987797234	-1.991493958	-1.996416495	-1.99249604	-2.002433586	-1.804248281	-2.004077082	-1.992615821	-1.995077611	-2.002331335	-1.990207358	-1.993960108	-1.988806412	-1.999052999	-1.749886262	-1.200562104	-1.97087192	-1.97581728	-1.812951379	-1.835586894	-1.836183096	-1.832896508	-1.844510921	-1.83195125	-1.857511254	-1.790478055	-1.832664356	-1.811513469	-1.80286252	-1.796962137	-1.633404774	-1.794467219	-1.819966723	-1.797065723	-1.800040693
ENSG00000232456	-2.320934953	-2.325696727	-2.324944112	-2.32510149	-2.322369283	-2.323261909	-2.324450525	-2.275511991	-2.325903436	-2.326040698	-2.326300281	-2.323532799	-2.324127232	-2.325878746	-2.322951241	-2.323857395	-2.322612963	-2.325087146	-2.312914226	-2.324247854	-2.318282429	-2.319476555	-2.322601133	-2.328066795	-2.328210757	-2.327417164	-2.330221627	-2.327188918	-2.33336074	-2.317174634	-2.327361108	-2.322253929	-2.320165036	-2.318740306	-2.279247086	-2.318137873	-2.324295086	-2.318765318	-2.319483667
ENSG00000184908	-1.11623052	0.242225462	0.053178214	-1.165944403	-0.532940047	0.099321977	-0.202234581	0.307331806	-0.596005029	-0.239751249	0.89127275	-1.152781717	-1.161145286	-1.169155275	-1.144599318	-0.5598525	-1.139839809	-1.165884705	-0.350453297	1.056048364	-0.456433942	-1.095711141	-0.651801882	-0.186327911	-0.672932213	-0.176051867	-0.679888786	-0.669271975	-0.690098551	-0.606004892	-0.669894673	-0.650411289	-0.641845141	-0.628033605	-0.669453229	-0.61955749	-0.658448972	0.832470223	-0.638492549
ENSG00000185519	-1.585625271	-1.620114991	-1.614663771	-1.615803665	-0.675101101	-1.254872371	-1.611088698	-1.604232082	-1.621612191	-1.274999248	-1.624486556	-1.604441571	-1.608747078	-1.621433361	-1.60022933	-1.60679264	-1.597779168	-1.615699768	-1.527530823	-1.609620748	-1.566412932	-1.575062039	-1.696841826	-1.736429838	-1.737472555	-1.731724531	-1.75203737	-1.730071338	-1.76383641	-0.312892752	-1.731318512	-1.694327015	-1.679197081	-1.321270564	-0.658929343	-1.664514256	-1.709111196	-1.669058868	-1.674261892
ENSG00000142627	1.842116935	4.972433711	-0.510725492	-0.512147023	-0.48710176	-0.49536808	-0.50625	-0.497595086	-0.519349088	-0.520574755	-0.52288698	-0.497860885	0.198755037	0.159968408	-0.492500095	-0.500838054	0.668498578	-0.512017567	1.308341446	1.174267286	1.385217537	-0.459791383	0.663172501	0.516480344	-0.453343036	-0.446873572	-0.469372059	-0.444998076	0.381943741	1.38370374	-0.446413567	1.405612281	0.30857259	-0.371210845	2.5807938	0.788512127	0.908413475	1.532570552	1.681103811
ENSG00000142632	7.724124877	7.476218801	7.778550926	6.926544579	6.944056121	7.318546153	7.379820096	7.054858176	7.097144558	7.824871089	6.958120495	7.43310324	7.400365159	7.351456351	7.190032174	7.165043723	6.971077674	7.339158111	8.157540245	8.361411896	8.22110121	8.231851009	7.708406743	7.928995486	7.971934781	8.379012827	7.921101129	7.769425064	8.195702138	8.270173373	7.846406922	7.958442795	8.506909294	7.598904876	8.081345395	7.966807146	7.760851033	8.201592765	7.894596986
ENSG00000237276	0.244835665	1.533283683	0.211293665	0.740403257	0.232568202	1.133318548	0.21529637	0.223073903	0.203618049	1.52289279	0.200483249	0.771290278	0.217937649	0.725324731	0.782893461	0.220154006	0.230513338	1.871110298	1.408498109	1.750608635	2.794904634	1.726025358	1.853621222	2.150010099	1.10087821	1.842898447	1.465309434	1.711514982	2.565935957	2.02817277	1.706284061	1.695767763	2.323423529	1.592607301	1.970619009	2.147039682	1.800546286	2.256662828	1.310209239
ENSG00000204377	4.98346101	4.459116888	4.266298857	4.041079227	4.088864524	4.336010843	4.182390526	3.976778111	2.83141215	4.117501619	3.992891053	4.104491661	3.881629992	3.479317929	3.771608391	3.817129148	4.079014293	3.843819429	3.866975202	3.876870035	4.732753268	3.907614466	3.713207481	4.302730277	3.990192076	4.186690275	4.670729749	4.43615729	5.068132881	3.481110529	4.024629595	3.861183873	4.637656887	2.115086119	3.78237377	3.813100917	4.677666751	4.424527767	4.149371142
ENSG00000132881	5.967004274	6.328920818	6.152777197	5.601357184	6.108551436	5.918216849	6.10507336	6.088392265	5.746771549	5.989656723	5.765753003	6.008337232	5.428271169	5.589047991	5.914076069	5.385805328	5.929133992	5.837181297	5.772535656	5.396421905	5.597899494	5.486965486	5.360169773	6.109452535	5.04492974	5.696047442	5.946675613	6.148941003	6.593661937	5.669946749	4.689515176	5.822263717	5.783185191	4.06351798	5.655128713	5.440017749	5.864774107	5.824631318	5.544897537
ENSG00000233929	2.669950286	1.680192889	2.81588037	3.346031913	2.896614543	3.259104455	3.217873198	3.250687825	3.167866811	3.163165163	2.175822711	3.072322249	3.513922951	2.99475341	3.091731101	3.523829015	2.888912475	2.550712372	3.204789871	3.37647108	2.371125175	3.392280933	2.676289847	3.175831783	3.363292492	3.092070689	2.236840321	3.02080851	2.767566271	2.894794488	3.240375216	2.879943944	3.129190347	3.863322688	3.544788616	3.106885093	2.382504365	3.459197984	2.729034016
ENSG00000037637	10.44756618	10.47549187	10.12828826	10.06251705	10.40464161	10.51967998	10.41315253	10.20916625	10.50587446	10.311274	10.2798045	10.37686031	10.41654829	10.27674728	10.22874043	10.06332881	10.37591598	10.23530915	10.04526662	10.29429648	10.10196207	10.11636946	10.02185055	10.0427291	10.15506136	10.01048789	10.15187119	10.37117481	10.0936187	9.804761062	10.19260378	9.897532185	10.32474973	10.0258225	10.44531597	10.18845417	10.42076427	9.910692308	10.14437115
ENSG00000055070	12.08219381	12.24621528	12.41983239	12.4189136	12.48306214	12.42763992	12.45606991	12.67365371	12.54701975	12.47529227	12.56780772	12.68615787	12.55817058	12.33800802	12.36977035	12.56646444	12.48641685	11.84192451	11.80071185	12.1248488	11.79904121	11.89787315	12.01362943	11.67150381	12.00240658	11.77238196	11.71320186	11.75781284	11.8583659	11.54563883	12.0075269	11.70341725	11.83619641	12.07707568	12.43467736	11.99737343	11.85534917	11.43215549	11.70022951
ENSG00000226457	3.731001468	3.844281922	3.738781252	3.404519515	3.833926496	3.254106613	3.215326375	3.638111954	3.168346624	3.372464419	3.363637586	3.245241526	3.903278989	3.837468644	3.657990563	2.971095431	3.670187061	3.58148429	4.336901551	2.95944006	4.362485697	3.784273339	4.08114963	3.855583389	4.125811403	3.96535577	3.580486262	4.355112622	3.970775763	4.190357867	4.148014164	3.688327822	3.33603209	4.043246912	3.556048518	3.931989197	4.337878341	3.746891656	2.53441803
ENSG00000187144	0.253034185	0.220433318	0.225413307	0.224366489	1.198270888	0.236781309	0.228715108	0.235126175	1.111444618	0.218179366	0.755368374	0.234928779	0.230892998	0.219238863	0.238916128	0.232719982	0.241253082	0.224461783	1.022569039	1.151722225	0.2722799	1.271659951	1.044986299	0.573319999	0.987572899	1.393935793	1.02970818	1.31914898	0.709256385	1.58049236	1.223068328	0.91054046	0.976397105	-0.569029037	0.596624453	0.651479047	0.482166694	0.845413238	0.823625133
ENSG00000157191	11.1603451	11.14024227	11.00521906	11.15607651	11.36752872	11.28119488	11.30862557	11.46719341	11.15959466	11.1968404	11.22075462	11.51237432	11.21308198	11.33427269	11.29936653	11.3733027	11.22681075	10.81447853	10.69126488	10.59142845	10.66737361	10.64772341	10.75716366	10.91889472	10.84808892	10.46685996	10.8304035	10.76310309	10.56675839	10.600836	10.52143115	10.90713363	10.60044826	10.64913829	11.35066127	10.79593079	10.69469351	10.25056204	10.67927409
ENSG00000226029	4.318031712	4.734884461	3.753155419	3.926381028	4.113854081	3.997984617	4.031667879	4.280313984	4.412233107	3.804580774	4.39590103	4.067816972	3.681540948	4.184536972	3.175018314	2.718264516	3.936231684	4.941970879	5.545175771	5.192244407	5.48516418	5.701727535	5.492953508	5.54097979	5.874974824	5.166104341	5.42991554	5.911933186	5.315942157	5.775247564	4.75308568	5.543792566	5.888562663	4.872444947	4.984929724	4.898500824	4.913152362	5.719808197	5.947878472
ENSG00000080947	6.582597506	7.263822371	6.12080526	5.834810762	5.626057684	5.988684895	6.509363825	5.003798247	6.364600262	6.162928102	6.151808834	5.656042215	6.091896406	6.329123223	5.797632734	5.454697259	5.997229525	7.697107708	7.942772016	8.05060646	8.257022696	8.447145783	7.446536756	8.734921447	8.376651327	7.730637106	7.985673292	7.367226588	8.382352108	8.582572925	7.09112503	8.622819968	8.289295743	7.191057927	7.25254415	7.612440205	7.242979365	8.510360505	9.137619845
ENSG00000206652	0.759566575	-0.350292156	-0.348777796	0.531497734	-0.343330904	0.06591413	0.049032552	0.356260609	-0.350702045	-0.350972797	-0.351481724	-0.345843821	-0.347094698	0.029278762	-0.344598533	-0.346529618	-0.343864319	-0.349068265	0.896761771	-0.347345831	0.140837172	0.122270794	-0.396545766	-0.406054692	-0.102147236	0.152624978	0.104333697	-0.090160008	0.578273057	0.699374223	0.345378357	-0.395884185	0.493893489	0.020634887	-0.404720157	-0.387483565	0.816299775	0.522841135	0.507999355
ENSG00000261135	2.686625999	3.134316788	1.875810349	2.538907268	1.950978123	2.200838543	0.968455234	0.982754188	2.331703389	2.327114285	1.836798325	0.982314889	2.391436618	2.117648176	1.933865245	1.907361981	0.996359674	2.539410069	3.645182975	2.724537991	3.52168255	3.640026836	3.32322834	2.811074464	3.428242066	3.361019797	2.549872369	3.726465243	4.418143948	4.11799538	3.13150852	4.14973688	1.738317576	4.165896052	2.4404526	2.896391441	1.620697954	4.236106803	3.794114999
ENSG00000224174	-1.797394302	-1.818942927	-1.815537093	-1.81624928	-1.586705753	-1.590745185	-1.813303444	-1.591840166	-1.819878354	-1.820499511	-1.821674211	-1.591971051	-1.594661063	-1.819766624	-1.806518684	-1.810619335	-1.804987863	-1.599004992	-1.761097821	-1.595206918	-1.785390741	-1.790794564	-1.753287836	-1.778021792	-1.561493891	-1.557902618	-1.787773129	-1.774049104	-1.59409657	-1.728731107	-1.774828318	-1.751716623	-1.742263682	-1.735816299	-1.774275607	-1.733090089	-1.760953542	-1.735929489	-1.739180255
ENSG00000233421	-1.34411518	-1.379826812	-1.374182465	-1.375362744	-1.354872152	-1.361566534	-1.370480733	-1.363381199	-1.381377056	-1.382406473	-1.384353254	-1.363598109	-1.368056153	-1.38119189	-1.359236636	-1.366032472	-1.356699668	-1.375255166	-1.283962543	-1.009038501	-1.32422218	-1.33317771	-1.521141336	-0.987944651	-1.563211544	-0.784473805	-1.253209149	-1.555548114	-0.425753356	-1.480444497	-1.556839473	-0.674324909	-1.502871467	-1.492186489	-1.555923489	-1.487668455	-0.718852912	-1.492374074	-0.611875062
ENSG00000225710	-1.585689534	-1.635213363	-1.627385951	-1.629022726	-1.600606984	-1.609890553	-1.622252499	-1.612407076	-1.168543125	-1.63879076	-1.641490498	-1.612707881	-1.618890164	-1.637106413	-1.606659519	-1.616083784	-1.603141329	-1.156200131	-1.003142148	-1.620144667	-0.263277127	-0.098101508	-1.146754742	-1.189045134	-1.189489164	-1.187037414	-1.193571355	-1.186330455	-0.379728433	-0.01958994	-1.186863862	-1.143143722	0.219442799	-0.62506737	-1.186485554	-1.100335547	-1.164372344	-0.625477847	-1.114332188
ENSG00000219481	9.139888057	9.805899726	9.529370045	9.810638282	10.00657735	10.09521059	9.994091164	9.986074109	9.809457994	9.000738461	9.971279174	9.320610107	9.181324107	9.325395387	9.198650692	9.13473857	9.320155037	10.79631282	10.5424999	11.10193133	11.07183825	10.73728942	9.933939996	11.35306713	10.94610641	10.89451757	10.79422744	11.65036203	10.97148745	9.470230939	10.44481413	11.12122193	11.37977357	10.13664398	10.5543615	10.95336367	11.14957244	10.32291794	10.62970909
ENSG00000271732	-0.847090569	-0.895318208	-0.887695663	-0.889289598	-0.861617583	-0.870658173	-0.882696569	-0.873108831	-0.897411772	-0.898801973	-0.901431051	-0.873401763	-0.879422237	-0.89716171	-0.867511705	-0.876689308	-0.864085597	-0.889144317	-0.765855984	-0.880643906	-0.820225585	-0.832319798	-0.975371133	-0.783572789	-1.425103354	-0.564393539	-0.822080026	-0.767483109	-0.402607259	-0.567813784	-0.770657265	-0.10810717	-1.38908276	-0.91976783	-0.768406698	-0.910751203	-1.418190909	-0.601473732	-0.379945393
ENSG00000215908	9.683346961	10.29354898	9.488737876	9.272642451	9.396169244	9.763328532	9.91581577	9.206921369	10.18030927	9.757779998	9.751404658	9.522311584	9.794080754	9.926601115	9.578371562	8.988074708	9.693724833	10.59951419	10.76152572	11.2867108	10.994897	10.90529444	10.65369181	11.05311097	11.35625114	10.89074513	10.51778391	10.88277413	10.66415068	10.9762259	10.87735957	11.06777826	10.87961979	11.08630171	10.16929238	10.85482414	10.47481181	11.30904239	11.00779954
ENSG00000186301	3.354931397	3.709096259	3.896122095	3.445401433	3.92375545	3.717055015	3.758392876	3.113043032	2.861868124	4.111410519	2.415866634	2.741643431	3.090913224	3.858463702	3.63290518	3.37677667	3.292899293	6.358838763	6.080634912	6.043619276	5.447434123	5.367731383	5.490525898	5.750325445	5.985203431	6.6020913	5.293100306	6.454436346	6.848710925	6.416697076	5.531244357	5.175506297	5.074836386	5.497243653	4.927949649	5.264931182	4.203504474	7.258323971	6.30804997
ENSG00000236698	9.98212587	9.732477555	10.07055142	10.34810399	10.14701887	9.962153552	9.871286625	10.03451646	9.786326071	10.03948984	9.849692055	9.573525015	9.629036981	9.532254015	9.828548615	9.953809326	9.774817658	9.137171846	9.20343481	9.338820328	9.126068961	8.998775274	9.163401775	9.172387553	9.107444335	9.870073317	8.779362899	8.884893344	9.413857561	9.047827011	8.33287997	9.236085399	8.679407779	9.453414308	9.338892475	9.570627773	9.425236601	9.250417993	9.849426037
ENSG00000268869	0.05153944	-0.103080255	-0.929520318	-0.933127844	-0.870608565	-0.891006035	-0.918210473	-0.896540241	-0.951520561	-0.954670237	-0.960627892	-0.897201891	-0.910806605	-0.950954062	-0.883903568	-0.904629457	-0.003092931	-0.932799004	5.474160787	2.382169865	5.129571518	5.71949466	0.827150378	1.481156239	1.476577246	3.307110789	2.22409499	0.721659129	6.77984437	6.560662542	6.11332275	0.835125313	6.26855038	2.301200264	0.72050796	2.323382566	0.788216644	4.665682543	6.979921642
ENSG00000058453	9.974894304	10.27664082	9.697221461	9.62057662	9.747723549	9.74749662	9.866489346	9.784277113	9.669357014	9.418104101	9.386934385	9.761479951	9.732240133	9.70196926	9.39278547	9.292965874	9.547962919	10.45259848	10.73691388	10.63686877	10.92113172	10.58940469	10.44833421	10.72876258	10.55772132	10.89783782	11.09745452	10.07359018	10.57961201	11.17533711	10.87099539	10.16770297	11.04841098	10.22494723	9.911081125	10.44530179	10.44687961	11.20495878	10.59890119
ENSG00000227684	-1.348122213	-1.392956859	-1.385870588	-0.421615383	-1.361627198	-1.370031749	-0.639466754	-0.383098889	-1.394903133	-1.396195528	-1.398639641	-1.372582317	-1.378179228	-1.394670664	-1.367106647	-1.375638571	-1.363921578	-0.652411844	-0.385504493	-0.946972491	-1.323147281	-0.534390321	-1.020845461	-1.047929252	-1.048144585	-0.665712036	-1.051059632	-0.39583979	-0.502784149	-0.52450104	-1.046860689	-1.017576352	-0.568475635	-0.984493713	-1.046673542	-0.978821486	-1.036794934	-0.984729219	-0.246414101
ENSG00000186715	3.015022021	2.010580848	1.134644799	2.518472073	2.114535189	3.299674421	3.141665585	1.71156432	1.646558963	3.079470878	1.108915422	1.161784401	2.736204564	2.827665952	2.373163391	2.067779302	1.735988614	5.121508138	5.041420423	4.805880686	4.422347019	4.319708208	4.543171833	4.407183085	5.388398829	5.60957101	4.746204787	5.82184541	5.541057745	5.431471808	4.533645002	3.146649921	4.256880619	3.516188941	3.367985482	4.53800548	3.788178543	6.115164807	4.788219849
ENSG00000230239	-1.911674107	-2.013859828	-1.997709022	-2.001086285	-1.942454246	-1.961609635	-1.987116839	-1.966802141	-2.018295715	-2.021241302	-2.026811847	-1.967422811	-1.980179115	-2.01776588	-1.954942834	-1.974388528	-1.947683524	-2.000778461	5.097333252	-1.982767613	3.378617371	4.957856347	0.618113752	0.500822873	0.497733522	0.514763697	0.468504224	0.519661758	1.692040423	5.232304178	4.653991582	0.625564602	5.425808433	0.700965519	0.518587654	0.71389348	0.581762212	0.700428761	1.600498224
ENSG00000228549	-0.565668372	-0.609646658	-0.604053254	-0.60522576	-0.579464614	-0.588077267	-0.599574867	-0.590415233	-0.611176717	-0.612191226	-0.614106495	-0.590694785	-0.596444505	-0.610994105	-0.585077525	-0.593833495	-0.58181385	-0.605118953	-0.445490275	-0.597612193	-0.540313676	0.229563108	-0.804285215	0.941144183	0.93879177	0.609330406	-0.131514084	-0.517397944	1.341618278	-1.446301657	-0.255058567	0.833600095	-1.475137643	-1.461400653	-1.526217473	-0.289759183	0.689305595	-1.461642354	-0.32440554
ENSG00000238142	4.448032899	2.280781871	3.450250791	5.028151016	4.649705908	4.610638535	4.951420693	5.100200486	1.45354319	4.073503089	2.516834418	3.92726068	3.123065557	4.571737422	3.300329119	1.992802733	3.730227513	3.863588626	2.67613788	4.030212578	5.201184005	4.4600692	4.323215779	4.344006275	4.83080988	4.60639228	4.82232572	3.90352834	6.127173584	4.158577631	3.845688842	4.807726004	4.247666508	3.116107233	1.3177849	5.046342975	4.439794913	4.149574686	1.451496165
ENSG00000235241	0.614619935	0.554936729	0.564238109	0.562288719	0.596443659	0.585214429	0.570366794	0.582181952	0.552391494	0.550703652	0.547516721	0.581819808	0.574392934	0.552695287	0.589115159	0.577760461	0.593371674	0.562466303	0.718610489	0.57288967	1.462321658	0.63325545	0.996263535	1.35945636	1.692613714	1.248267208	1.391423618	1.181747038	3.082548114	0.176128703	1.250593202	1.796242457	0.524027998	-0.195584912	-1.497014324	1.476294764	0.685487073	1.535071664	-1.403357322
ENSG00000207005	-1.557456775	-1.269313996	-1.584179128	-1.585228102	-1.567017053	-1.572966697	-1.580889207	-1.574579483	-1.590573333	-1.591488229	-1.593218434	-1.574772263	-1.258852802	-1.590408766	-1.570895995	-1.576935807	-1.568641261	-1.265250937	-1.503996013	-0.569709583	-1.539776836	-1.227854523	-1.392222997	-1.428653419	-0.899903637	-1.424323414	-1.148611362	-1.117251898	-1.443528275	-1.356053609	-1.42394978	-1.38990877	-1.375985619	-1.366489326	-1.423135697	-1.362473915	-1.085215528	-0.736060547	-1.051562511
ENSG00000272426	-0.51116095	0.044257313	-0.537114548	0.055414065	-0.52061708	0.467294207	-0.534000864	0.731859879	-0.543098341	-0.543947111	-0.545547152	0.731057826	0.073843297	0.04086137	0.096363238	-0.530228274	-0.522205029	0.055683894	-0.448903595	1.359271897	0.593012883	0.562392815	-0.419439536	0.375633295	0.372402246	0.827455283	0.014368989	1.533386458	0.484721244	2.109067939	0.062609929	-0.417331502	-0.404395449	-0.395328906	0.638463841	0.610640737	-0.429548335	1.076870499	0.577443246
ENSG00000117122	1.323401447	1.163126395	2.568067309	-0.400229845	-0.374631529	0.294215171	0.971170845	-0.385362164	1.347057903	0.233591195	-0.411193002	1.597450151	0.981204396	0.927147132	1.254868446	0.281081861	0.726379547	-0.400097647	-0.280409212	4.522134346	-0.334881357	-0.346664946	-0.097979641	2.234784653	0.413879855	0.793963929	1.191650089	0.799830093	-0.186820458	0.647793787	-0.139190658	-0.094862125	-0.075802573	0.612950907	1.987051892	-0.056827516	-0.112976579	1.324812255	-0.069475948
ENSG00000226526	-1.746210014	-1.765514213	-1.762463118	-1.763101126	-1.752024779	-1.755643479	-1.760462118	-1.75662441	-1.57179344	-1.766908669	-1.767961016	-1.756741662	-1.759151493	-1.766252117	-1.754384034	-1.563498806	-1.753012657	-1.763042974	-1.713694041	-1.759640493	-1.735456699	-1.74029768	-1.616542264	-1.833258792	-1.452207193	-1.830625191	-1.647435695	-1.635141114	-1.854720407	-1.789102043	-1.830397939	-1.809693472	-1.606666345	-1.795449268	-1.440785256	-1.793007009	-1.817968308	-1.795550668	-1.798462847
ENSG00000159363	10.57107492	10.56425113	10.76248295	10.54003703	10.88372548	10.8410593	10.85260535	11.13784291	10.86801458	10.57147452	10.82612652	10.91960977	10.77643227	10.70518192	10.66479596	10.82014427	10.75622842	10.4369903	10.37724095	10.80983475	10.58162363	10.59403153	10.43828676	10.26468422	10.48626916	10.49925406	10.71507112	10.77542207	10.15172667	10.62017271	10.30358953	10.06266166	10.7520694	10.58053894	10.847633	10.33210939	10.42970225	10.71650764	10.80487164
ENSG00000117118	11.03599485	10.77015435	10.96062022	11.06381032	10.96378622	10.90276352	10.90676803	11.13623044	10.97187561	10.87471617	11.0204767	11.19453822	11.00700298	10.8880281	11.1052488	11.10182533	11.02257298	10.28830018	10.39262343	10.34462766	10.09064836	10.33593082	10.35439335	10.43633132	10.51613739	10.48502799	10.1468294	10.30860946	10.38990661	10.29143302	10.1605731	10.3621901	10.04858037	10.65023734	10.41818606	10.31082568	10.16203441	10.23205246	10.08085212
ENSG00000117115	2.010613062	-0.629280511	2.172413942	-0.621461979	-0.566755609	0.294353421	2.627283632	0.287850551	1.360230757	4.085897376	2.107536732	0.80271427	-0.604716517	-0.631667159	-0.579322336	-0.598889699	-0.572017606	-0.62127331	-0.362584422	-0.60732121	-0.478504646	0.397233921	-0.978896529	-1.048875993	2.06868851	-1.040693131	-1.075721047	-1.037808726	7.008720616	-0.884435983	-1.039985178	-0.974373047	-0.946996529	-0.918244893	-1.038441664	-0.022409343	-1.000843332	1.128207259	-0.934296918
ENSG00000204362	-1.616707023	-1.644860612	-1.64041084	-1.641341323	-1.62518738	-1.630464956	-1.637492546	-1.631895564	-1.64608276	-1.64689431	-1.648429073	-1.632066567	-1.635581106	-1.645936783	-1.62862816	-1.633985719	-1.626628119	-1.641256513	-1.569285148	-1.636294273	-1.033528238	-1.60808437	-1.371625031	-0.622780192	-1.688539439	-1.683847388	-1.700428541	-1.682497904	-1.263431111	-1.33954131	-1.400814032	-1.653320197	-1.640969794	-1.632546195	-1.682793835	-1.345236382	-1.665388365	-1.632694079	-1.353193273
ENSG00000142623	-2.32005491	-2.324680576	-2.323949473	-2.324102353	-2.321448242	-2.322315354	-2.323469994	-2.322550404	-2.324881376	-2.325014715	-2.325266878	-2.3225785	-2.323155943	-2.324857392	-2.322013566	-2.322893819	-2.321684957	-2.324088418	-2.312263444	-2.323273117	-2.317478204	-2.318638199	-2.323774181	-2.282463509	-2.329223461	-2.328452552	-2.331176854	-2.328230831	-2.33422624	-2.31850279	-2.328398098	-2.323436901	-2.321407716	-2.32002371	-2.328279452	-2.319438497	-2.325419715	-2.320048007	-2.274125717
ENSG00000159339	4.229565365	3.855780548	4.05209584	2.217986781	2.90252635	2.867825149	4.171552242	2.69483638	4.152901368	6.512321108	4.57765042	3.949964387	3.800180319	3.657971191	2.879888604	3.114259454	3.479199517	0.97423041	3.103435328	4.432692876	3.564062101	2.414865933	2.773308025	3.772433491	3.422294365	2.041112153	0.852605491	0.906480403	6.461576851	2.391124225	3.584731572	5.986024692	2.704485796	3.675519109	0.905574091	2.357411544	0.959810293	5.661282546	1.052234555
ENSG00000227751	-2.250325551	-2.258013895	-2.256798726	-2.179565295	-2.252641416	-2.254082647	-2.256001782	-2.254473325	-2.258347647	-2.25856927	-2.258988391	-2.254520024	-2.177992262	-2.18082025	-2.253581044	-2.255044117	-2.253034861	-2.257029667	-2.237375312	-2.25567455	-2.246042795	-2.247970827	-2.249323712	-2.258148552	-2.258380992	-2.25709966	-2.261627736	-2.256731135	-2.266696137	-2.240562105	-2.257009151	-2.248763118	-2.245390399	-2.243090034	-2.256811949	-2.242117348	-2.252058763	-2.243130419	-2.244290262
ENSG00000179051	13.05220355	13.21328224	13.46018704	13.34986394	13.33044381	13.28630713	13.3443677	13.35317695	13.1461906	13.28856066	13.31047534	13.44101334	13.21643181	13.19476273	13.33552704	13.33846386	13.14236514	13.00267658	13.1236595	13.14011005	13.05864192	13.10263088	12.95383574	13.35828411	13.38022513	13.10866671	13.07248991	13.12068433	13.46607572	12.70560526	12.77714989	12.98622251	13.01250889	13.12210691	13.63793902	13.1508905	13.11849586	13.14568407	12.87824843
ENSG00000074964	-2.760500257	-2.846017917	-2.832501555	-2.835327935	-2.786259682	-2.802290533	-2.82363712	-2.806636061	-2.849730242	-2.852195358	-2.856857262	-2.80715549	-2.817831045	-2.849286831	-2.796711189	-2.812984992	-2.790635985	-2.835070321	-0.140064791	6.440257593	-0.311118383	-0.469309759	0.295639893	0.197480958	0.194895528	0.20914782	0.158781902	0.213246932	0.102405943	0.393095489	0.210154548	0.301875395	0.339390243	0.364977263	0.212348031	0.375796476	0.265217848	0.364528059	0.3516271
ENSG00000117148	-1.049695111	-1.109872542	0.435250162	-0.557692913	-0.510982991	-1.07910227	-1.094123528	-0.530597244	-1.112484847	0.786898158	-0.577617701	0.095321388	0.60820884	0.23700509	-0.155938321	0.295490664	-1.070901148	-1.102168892	-0.948332308	-1.091562257	-0.437836882	-1.031264454	-1.026844035	-1.043392868	-1.043800687	-0.262299389	-1.049347687	-0.569236291	-1.057455487	-0.965092966	-1.041373	-1.025722605	-1.002884502	-0.984879319	-1.041019905	-0.977266009	-1.032195269	-0.985195417	-0.994273619
ENSG00000117154	-1.245428623	-1.946767356	-1.942748137	-1.943587694	-1.929084373	-1.933805272	-1.940118167	-1.935087985	-1.947873111	-1.948607804	-1.949998149	-1.935241394	-1.938398219	-1.947740995	-1.93216022	-1.936964298	-1.930371382	-1.943511152	0.102169411	-0.735225084	0.077900293	-1.886404509	-1.190765009	-1.220360881	-1.221145473	0.771983737	-1.232126228	-1.21558133	-1.246116503	-0.140716817	-0.663520239	-1.188899783	-1.177723148	-1.170148523	-1.215853604	-1.166958536	-1.199893024	-1.170281138	-1.174095433
ENSG00000179023	-2.143206318	-2.156586556	-2.154471763	-2.154913983	-2.147236681	-2.149744895	-2.153084818	-2.150424804	-2.157167392	-2.157553089	-2.158282498	-2.150506075	-2.15217639	-2.157098016	-2.014018246	-2.016564473	-2.147921405	-2.154873676	-2.120668659	-1.882807938	-2.135752918	-2.004254631	-2.067719678	-2.083077791	-2.083482312	-2.081252374	-2.089132711	-2.08061102	-2.097953389	-2.052471611	-2.08109486	-2.066744061	-2.060874425	-2.056871036	-2.080751664	-2.055178244	-2.072479563	-2.056941319	-2.058959825
ENSG00000235282	-2.320336155	-2.323797128	-2.323250109	-2.323364495	-2.321378661	-2.322027443	-2.322891358	-2.322203311	-2.323947369	-2.324047135	-2.324235806	-2.322224332	-2.322656381	-2.323929424	-2.321801642	-2.322460257	-2.321555774	-2.32335407	-2.314506495	-2.322744052	-2.318408235	-2.319276156	-2.323135287	-2.292226192	-2.327212499	-2.326635696	-2.328674048	-2.326469802	-2.29607396	-2.319191175	-2.326594953	-2.322882931	-2.321364673	-2.320329144	-2.326506181	-2.319891281	-2.324366494	-2.320347324	-2.320869437
ENSG00000009709	-1.661592068	-1.688578023	-1.684312799	-1.685204692	-1.669720713	-1.674779408	-1.681515538	-1.404170784	-1.689749484	-1.690527376	-1.691998487	-1.404334695	-1.679683373	-0.939052127	-1.673018791	-1.678154152	-1.671101699	-1.1411636	-1.616136953	-1.680366962	-1.374579767	-1.653327028	-1.586621564	-1.617596599	-1.136289582	-1.124278423	-1.629808475	-1.612621488	-1.641854585	-1.283888574	-1.613597321	-1.584653888	-1.572815702	-1.564741461	-1.612905146	-1.56132735	-1.596221545	-1.564883212	-1.568954239
ENSG00000255275	-1.531743938	-1.56125921	-1.55659422	-1.557569707	-1.540634458	-1.546167291	-1.553534779	-1.547667092	-1.56254047	-1.563391271	-1.565000265	-1.250374559	-1.55153089	-1.562387432	-1.246769849	-1.54985834	-1.244673073	-1.260008988	-1.482028444	-1.55227855	-1.515302592	-1.225232433	-1.553853794	-1.587732032	-1.588624358	-1.583705371	-1.324528174	-1.294394164	-1.353059976	-1.222746497	-1.583357912	-1.551701694	-1.241282141	-1.232451124	-1.582600861	-1.526188825	-1.564353554	-0.935134355	-1.237058754
ENSG00000159423	7.231067771	7.208047558	7.894894527	8.069499029	7.86467167	7.869440365	7.782989583	7.95315414	7.721072109	7.133911568	8.031204974	8.813424458	8.417420566	8.74826856	8.448172981	8.391363314	8.568337662	6.633396928	7.358558173	8.306374663	6.937635565	7.687015819	6.840502735	7.895888288	7.74270391	7.175278293	6.746596118	7.701410271	6.506628052	6.847033904	7.164062429	7.867105616	7.698177932	6.808181908	8.198668973	7.452631229	6.884524004	7.571423565	7.431319161
ENSG00000221662	-1.838158387	-1.856632046	-1.85371222	-1.854322779	-1.843722978	-1.847185988	-1.851797311	-1.848124716	-1.857433988	-1.857966507	-1.858973579	-1.848236924	-1.850543074	-1.857338202	-1.659792616	-1.849496222	-1.844668354	-1.854267129	-1.807041374	-1.851011036	-1.82786772	-1.832500424	-1.896478247	-1.917682694	-1.918241203	-1.915162401	-1.926042525	-1.235110174	-1.938220949	-1.689237623	-1.914944926	-1.895131244	-1.887027228	-1.881499879	-1.728282973	-1.879162696	-1.716861952	-1.881596917	-1.698195689
ENSG00000169991	7.822910684	8.317356442	7.584865384	8.716299674	9.141285432	8.857022253	8.598494123	8.732928241	8.002422769	7.875285494	7.878119611	7.923384969	8.019848142	8.034068199	7.680483019	7.924176715	7.900717389	5.802219993	7.24429895	7.661252758	7.378510276	8.284435965	8.001108431	8.535200566	7.10033257	6.384776219	7.105954049	6.3282455	6.374472676	8.699857247	6.459436858	7.948387109	7.365733853	7.273210365	8.30545218	7.257310742	8.043066793	6.531427782	8.02486369
ENSG00000272084	3.021002783	3.86458337	3.448613535	3.197679206	2.76632031	2.738145504	3.073444724	2.480482456	2.854962963	3.6068103	3.155066825	3.105349705	3.479216483	3.781740351	2.952935381	3.69105909	3.642515858	4.408104914	3.911213907	4.729243342	4.744817177	4.115119491	4.404971563	4.691034822	4.428291018	4.262801809	4.341391174	4.867886559	3.520599975	4.739596345	4.742990067	4.485394898	4.6080166	4.261494316	4.360496119	4.373453487	4.298084033	4.669471324	4.727922057
ENSG00000127481	12.8164508	13.09319888	12.76387803	12.72579346	13.01968816	12.83010438	12.69266302	12.55879964	12.86619824	12.88550748	12.79202469	12.95421857	12.81474019	12.56882329	12.83028035	12.815508	13.13674716	13.40249276	13.1566867	13.51207548	13.24853652	13.62466828	13.18229721	13.35510615	13.34368443	12.96215477	13.65486141	13.32276088	13.23516192	13.35530427	13.66291111	13.2129224	13.57469348	13.17406995	13.64941442	13.11023481	13.28511347	13.29906462	13.52692782
ENSG00000266098	1.877098422	2.620347377	2.291198605	0.601567119	1.196636711	1.175796937	1.768121093	1.17017861	1.463095877	1.928431973	1.711889577	1.796306608	1.77802866	0.591387088	1.544897166	1.786315967	1.55439788	3.363132783	2.370043113	3.678822303	4.093329569	3.134152016	3.301886235	3.794380484	3.093070171	3.207735808	3.504116934	3.50396353	2.720566795	2.710266904	3.672100228	2.717562999	3.963700836	2.989923844	2.821532844	3.796422286	2.276764568	3.123090322	3.593092798
ENSG00000230424	3.883367632	3.956908598	3.523505162	3.652774391	2.793448916	2.599330032	3.678735582	3.650443712	3.741089011	3.48067883	3.666757827	3.893196124	3.625688733	3.850554166	3.045423751	3.323865446	3.17234145	4.41042917	4.215298233	4.308580892	4.446129229	3.879400011	3.591339868	4.347145222	4.052788383	4.137724779	4.584874163	4.036072386	4.423786434	4.65633319	4.375782544	4.541118988	3.875415882	4.430607354	4.337408437	4.039752286	4.088774982	3.346264351	3.98786463
ENSG00000127463	10.54971641	10.60612459	10.90858016	10.67189119	10.79991061	10.81273317	10.81469882	10.85803022	10.88652738	10.67451471	10.70881656	10.81251564	10.71827517	10.60883633	10.72454519	10.78414787	10.77729889	10.56662381	10.63611298	10.7845194	10.47636814	10.82109469	10.64426252	10.64976712	10.67215891	10.49902345	10.69281899	10.66981575	10.50428793	10.88604343	10.62021033	10.65292958	10.75572317	10.55370635	10.78689622	10.57192664	10.73195322	10.86672029	10.81590315
ENSG00000053372	10.57417728	10.45534495	11.17453604	11.182599	10.92400574	10.89657585	10.97082439	11.1296245	11.04020849	11.1106535	11.00968344	11.32509209	11.10922588	11.01229115	11.11813328	11.24719645	11.10316531	10.20488389	10.24981096	10.06226693	10.15079629	10.23672013	10.15918457	10.35823181	10.40092681	10.23556291	10.01074847	10.45729128	10.69343557	10.32277217	9.855167956	10.28218859	9.795758292	10.25224804	10.14712119	10.22027484	10.1746537	10.11894056	10.06342988
ENSG00000211454	3.803219596	2.992776568	2.87160696	2.490578378	2.579222536	2.931390803	2.716522648	1.955382076	3.679244306	3.992407302	2.82382125	2.541272404	3.502264031	3.522049267	2.560204246	3.059860239	3.651907932	5.46451827	5.170940987	5.384073441	4.822714356	5.272104085	5.836416439	4.766955637	5.179912231	5.52303959	4.581594749	5.116966383	5.300352926	5.11599422	5.844087241	4.892681186	4.241477159	6.030657752	4.372577394	4.562723054	4.250950707	5.648085221	5.950749745
ENSG00000162482	3.488976817	3.400286144	3.675022005	3.327902823	2.92941022	2.897948785	3.352863057	2.889451738	3.479808167	3.768429198	2.936460991	2.518061607	3.365288063	3.561921938	3.304802728	2.707544038	3.423736345	5.458759875	5.153167566	5.199192629	5.120833995	5.355380218	5.427399221	4.868358022	5.082486124	5.618484	4.834817099	5.049238166	5.335303161	5.492009656	6.149189394	4.469892582	4.23854731	5.600801064	4.368439262	4.695733534	4.143773187	6.140092541	6.19310885
ENSG00000270728	2.388148381	2.28479008	2.30103508	2.297634959	2.356881288	2.337476788	2.31170945	2.332224479	2.280335149	2.277378585	2.271790975	2.331596889	2.318709417	2.280867101	2.344225287	2.324556905	2.351579675	2.297944799	2.564304199	2.316096932	2.446207072	2.420036222	2.511755642	2.288129732	2.371117407	2.355941146	2.842922903	2.535818856	2.841785503	2.410115301	2.244652238	2.029530937	1.527104064	2.484271878	2.400192701	1.996113446	2.541570687	3.162603046	2.737828196
ENSG00000053371	10.34650027	10.18432226	10.50883555	10.50283535	10.48079934	10.56221572	10.57886157	10.79578851	10.40827325	10.32085629	10.60682834	11.00674881	10.67790107	10.65500652	10.58365377	10.65685839	10.52642538	9.783288283	9.789879518	9.812305055	9.65104941	9.796393822	9.796103285	9.82044115	10.10996224	10.09382562	9.789063573	9.848659558	10.19062333	9.17128146	9.170016007	9.558997331	9.598272745	10.07322274	9.848437896	9.402945463	9.484054647	9.443045429	9.982645173
ENSG00000200403	-0.242484859	0.264172782	0.278509288	-0.274240963	-0.253653563	0.67362337	0.28798585	-0.262313785	0.608230857	1.068415367	0.252775237	-0.262532505	0.29422454	-0.279928776	0.317127867	-0.264980153	0.323776584	1.664896231	1.675842842	0.912806024	1.085224502	2.47293767	0.962554648	2.129918382	1.172283109	0.405301358	1.127531901	1.433794599	1.605711747	1.437384716	2.252817304	0.96901788	2.006308722	1.397852619	1.194316281	0.470865055	1.510690325	2.55723101	2.028174404
ENSG00000040487	6.853749007	6.912872994	7.264301288	6.823038643	6.547250229	6.794418731	6.962446459	7.020772479	6.665852127	7.196258687	6.824526039	7.05590135	6.93143563	6.962389775	6.693997939	6.570199173	6.719266842	6.138166708	6.11068452	7.065245039	6.974902602	7.02950828	6.583434084	6.800670292	6.222371364	7.000036282	6.845289113	6.333038052	6.691254904	5.536158513	7.305234867	5.905114367	6.569667843	7.416783021	7.117981357	6.913155544	5.67366957	5.870096267	7.160872296
ENSG00000265192	-2.246083895	-2.253197272	-2.252072978	-2.252308077	-2.248226569	-2.249560019	-2.251335632	-2.249921481	-2.253506064	-2.253711113	-2.254098891	-2.249964687	-2.250852682	-2.253469181	-2.249095928	-2.250449586	-2.248590591	-2.252286648	-2.234102131	-2.251032873	-2.242121422	-2.243905268	-2.25466397	-2.26282885	-2.263043907	-2.261858398	-2.266047846	-2.261517433	-2.270737209	-2.246557593	-2.190081977	-2.254145299	-2.107639445	-2.248896473	-2.261592204	-2.247996529	-2.257194482	-2.248933838	-2.250006942
ENSG00000077549	13.12411829	13.04113968	13.5389361	13.6247945	13.70482978	13.67383211	13.65957541	13.86125228	13.40759759	13.6291301	13.58467053	13.78613002	13.52565445	13.52189157	13.50501395	13.6844364	13.43129813	12.48048961	12.73625791	12.81770583	12.3100589	12.76922334	12.91803436	12.64559216	12.7941712	12.49959334	12.3786886	12.34948131	12.46402719	12.81309987	12.52391041	12.39297142	12.77126929	12.79903444	13.04947135	12.87968336	12.35358705	11.93346231	12.27538423
ENSG00000240490	-1.642565975	-1.665526987	-1.66189792	-1.662656787	-1.649482236	-1.65378643	-1.659517868	-1.654953179	-1.666523725	-1.667185595	-1.66843729	-1.655092643	-1.65795897	-1.666404672	-1.652288407	-1.656657832	-1.650657249	-1.662587619	-1.60389047	-1.658540602	-1.629775649	-1.635533662	-1.754779571	-1.781134695	-1.781828868	-1.546587986	-1.378196561	-1.172500734	-1.806112971	-1.728613291	-1.777731907	-1.080511344	-1.280204404	-1.736162876	-1.777142969	-1.733257979	-1.76294772	-1.504869263	-1.73974732
ENSG00000201609	-2.319869893	-2.325438861	-2.324558666	-2.324742722	-2.321547364	-2.322591304	-2.323981408	-2.322874288	-2.32568061	-2.32584114	-2.326144726	-2.322908113	-2.323603313	-2.325651735	-2.322227973	-2.323287735	-2.321832352	-2.324725946	-2.310489529	-2.323744382	-2.316767725	-2.318164274	-2.324243548	-2.330635724	-2.330804089	-2.32987597	-2.333155833	-2.329609033	-2.336827073	-2.317897173	-2.329810411	-2.323837487	-2.321394495	-2.319728251	-2.32966757	-2.319023697	-2.326224652	-2.207503009	-2.320597623
ENSG00000235185	-2.101686979	-2.114906299	-2.11281694	-2.113253841	-2.105668871	-2.10814692	-2.111446675	-2.108818652	-2.11548015	-2.115861208	-2.116581845	-1.975667079	-2.110549172	-2.115411607	-2.107284465	-2.109800069	-2.10634536	-2.113214019	-2.079420372	-2.110884035	-2.094323219	-2.097638273	-2.12300711	-2.138180518	-2.138580173	-2.136377054	-2.144162618	-2.135743414	-2.152877213	-1.841478692	-2.136221434	-2.122043226	-1.983012315	-2.11228894	-2.135882366	-2.110616506	-2.12770975	-2.112358378	-1.981120742
ENSG00000173436	8.235545162	7.922087338	7.617702921	7.996447681	7.865224153	7.684292604	7.657985001	7.876517307	7.661727023	7.667484195	7.608796493	7.678907478	7.504889129	7.620883914	7.85642481	7.975804377	7.74487067	7.630398991	7.950607254	7.79273136	7.579864746	7.797778847	7.868895615	7.685747638	7.765427521	8.019922294	7.56480185	8.179186519	7.885008619	7.959893666	7.673732435	8.328884847	7.89135669	7.664104602	7.492155994	7.592348077	7.462499835	7.54212267	7.830657646
ENSG00000226396	6.463256166	6.624446552	7.059838189	6.263849001	6.248575035	6.992318179	7.117717128	6.786693126	6.323115026	6.754630137	6.371189544	6.909227898	6.838273445	7.018283438	6.708123563	6.595087293	6.569475315	6.938775122	6.496119142	6.274879716	6.419774481	6.640734494	6.225913768	5.985751868	7.326088773	7.079214047	6.397790381	7.000919222	7.865524995	7.842615276	6.480115244	5.713041591	5.703140166	7.420155287	6.510969291	5.792985071	6.193981243	6.401729455	6.755972416
ENSG00000158747	-0.433467533	1.271887116	1.299011487	-0.490450713	0.801859792	1.103588974	1.062970733	0.766473623	0.692432918	-0.503097864	0.233739771	-0.46915626	1.073991544	1.265343966	-0.461210723	0.755496852	0.327929806	1.293847925	0.58584865	2.976156022	-0.396563761	1.499365582	1.120893442	2.778508927	-0.122401235	2.155883179	0.494149767	-0.109377653	-0.185993962	1.28847148	0.562373543	-0.044815783	-0.016746576	0.002617364	7.252191169	0.010854556	-0.07183647	2.847109695	-0.007506911
ENSG00000158748	-1.973313987	-1.197978182	-1.682320811	-2.000880124	-1.982803628	-1.988709313	-1.996573287	-1.990310183	-2.006185861	-2.007093997	-2.008811419	-1.990501538	-1.994434358	-1.688504421	-1.986653911	-1.992649097	-1.984415836	-2.00078522	-1.920248223	-1.995232403	-1.955764677	-1.963665113	-2.004830989	-2.040992243	-2.041944702	-2.03669423	-1.580641431	-2.035184138	-2.047851805	-1.651410752	-2.036323356	-2.002533861	-1.988713582	-1.979287453	-2.035515288	-1.97530171	-2.016038316	-1.979452938	-1.984205585
ENSG00000162542	8.467441441	8.561661969	8.231926225	7.981897439	8.204674659	8.298384726	8.386131171	8.534139697	8.188159659	8.504302827	8.068672594	8.224485705	8.300238721	8.203090019	8.186046437	8.164264802	8.102940623	8.318939611	7.394545155	7.989904458	8.473147415	8.17908689	8.087597142	8.514822412	7.711033007	7.569838562	8.021663407	7.61918417	8.545742007	8.221723212	8.363264935	8.19700546	8.431717038	8.308777359	8.112840087	7.101961737	7.853459789	7.456923135	8.599530227
ENSG00000169914	8.878685295	9.290101827	8.993904715	8.707935537	8.860915197	9.103652847	8.92472012	8.25210246	9.430316401	8.6948319	8.687151536	8.715334137	9.309291721	9.443465026	9.155172697	8.464941479	9.303774982	10.15811007	10.08408036	10.03493271	10.15157626	10.43225374	10.29176775	10.310169	10.14496794	10.30196019	10.4313029	10.44811606	10.0526097	10.49480504	10.40260147	10.08216332	10.45699034	10.38584106	9.472163364	10.05509819	10.03283585	10.12241209	10.46628054
ENSG00000117215	-1.198024032	-1.231628623	-1.565003602	-1.566114242	-1.546832628	-1.55313203	-1.222833978	-1.554839627	-1.571773701	-1.57274238	-1.235887998	-1.216357439	-1.559238752	-1.57159946	-1.5509396	-1.557334472	-1.548552318	-1.566013012	-1.141420495	-1.56009	-1.517991051	-0.576728971	-1.082110897	-1.45936924	-1.460385198	-1.454784689	-1.473357871	-1.453173922	-0.984712724	-1.382501535	-1.132600152	-1.418346926	-0.542611467	-1.393550732	-1.45352715	-1.389299269	-1.432751692	-1.393727249	-1.398796745
ENSG00000227066	-2.174418486	-2.079335722	-2.183236459	-2.183582605	-2.177573234	-2.179536526	-2.182150835	-2.180068721	-2.18534645	-2.185648352	-2.186219294	-2.180132336	-2.181439767	-2.185292146	-2.178853226	-2.180846273	-2.178109198	-2.183551055	-2.156777242	-2.18170507	-2.168584373	-2.171210803	-2.186719095	-2.198740584	-2.199057221	-2.197311748	-2.203480044	-2.196809731	-2.210384387	-2.174783744	-2.197188454	-2.185955436	-2.181361006	-2.178227373	-2.196919819	-2.176902348	-2.190444872	-1.861614144	-2.179862363
ENSG00000187980	2.808623667	1.825395768	-0.038742952	0.398350548	0.027061306	1.695898603	1.768011672	-0.748226497	-0.78143685	0.683461038	-0.786875702	0.44644034	-0.017989562	0.374696983	-0.740503615	-0.75315276	-0.735763375	0.715387738	0.783463061	0.42446187	1.423284649	5.700636894	1.801182791	0.595847258	2.159380531	1.253558065	0.568274896	1.259036911	0.529266088	1.509156261	2.688508519	0.673112995	2.192436441	0.721584002	1.663843099	4.409321409	1.329398356	2.490421852	0.711231881
ENSG00000225986	4.978615149	5.147449271	2.546069956	2.96345265	3.470191313	3.906823537	4.189117692	3.026600717	1.453837398	4.118679485	2.916332388	3.24076934	1.881357215	3.324680046	2.431078925	2.17296968	3.175271175	2.540795791	3.173118917	1.877566376	3.235682558	5.664679707	4.537737759	1.050671709	3.150962334	4.137822272	1.013001649	3.648447983	0.959847185	3.108155132	5.20359008	3.286868123	4.715112641	1.223548022	2.189361674	6.181592608	3.206157659	5.408330171	1.785540722
ENSG00000162543	5.460517787	6.237640334	5.136698494	4.741462105	4.007368251	4.083905872	4.741782072	3.688292991	1.729881358	4.88419308	3.410801529	4.518966775	3.407455684	4.07485132	3.454945067	2.952230524	3.725376653	3.544216983	3.86839559	2.783206997	4.243240754	6.904945237	5.519965352	2.821515003	4.816844722	4.219867745	1.571336513	4.118545149	1.928736298	4.656423252	5.716294376	2.811904374	6.165607312	2.30942872	3.926610699	6.996147477	3.897699396	6.297508241	2.288923869
ENSG00000158816	-1.095632423	-1.152800172	-0.030065472	-0.626440022	-1.112852356	-0.596330522	-0.271798476	-1.126473773	-0.639304667	0.140630414	0.13334643	-1.126821006	-0.610597265	-0.303478934	0.54879371	-0.606168074	0.23852352	-1.145481808	-0.999339126	-1.135405648	-1.063787392	0.1154999	-0.960124023	-0.974705334	-0.975063373	-0.97307319	-0.979926986	-0.972493324	-0.987014478	-0.901854872	-0.972931087	-0.959132279	-0.937756322	-0.920651641	-0.97262077	-0.913419099	-0.964850122	-0.920951929	-0.060405712
ENSG00000226664	-1.96357518	-1.980693658	-1.977988023	-1.978553793	-1.968731567	-1.971940539	-1.976213587	-1.972810404	-1.981436772	-1.636870583	-1.982863421	-1.97291438	-1.975051357	-1.981348012	-1.798293874	-1.9740813	-1.969607592	-1.978502225	-1.934740833	-1.97548499	-1.95403941	-1.95833227	-1.990561373	-2.010210315	-2.010727853	-2.007874904	-2.01795689	-2.007054365	-2.029241935	-1.971053221	-2.007673382	-1.989313183	-1.981803657	-1.97668178	-2.007234302	-1.801986226	-1.996651099	-1.9767717	-1.461764683
ENSG00000162545	1.67656194	2.304999136	1.301610861	2.210648334	1.008887709	0.990353457	1.781381976	1.601245608	1.907338408	0.933908222	0.419557167	1.600406641	1.583208849	2.582997746	1.617314816	1.591004936	1.838676751	2.836148948	1.625451018	0.43834749	1.755946673	2.409107609	1.11265167	2.033598124	1.006574066	2.559009989	2.288426738	2.483774629	0.52916688	0.664314359	1.330749178	2.747471178	1.765993946	0.649295262	2.481997787	2.03572226	1.649665682	1.189895185	3.312131626
ENSG00000090432	10.00917706	9.973783206	9.597885801	9.522311051	9.569916439	9.687951396	9.657574212	9.862371247	9.57513534	9.699152683	9.527865037	9.758940877	9.711570172	9.636287463	9.623522773	9.68074474	9.763734892	9.105179167	9.273557596	9.016496095	9.094829092	9.372369783	9.18150276	9.263836092	9.401155239	9.066795288	8.873123642	9.38672647	8.333195886	9.018208313	9.283618375	9.260339598	9.021004835	9.48863243	9.764654901	9.190856447	9.260987824	9.313403181	7.605162755
ENSG00000183114	-2.251748897	-2.258309728	-2.257272766	-2.257489603	-2.253725135	-2.254955006	-2.256592695	-2.255288391	-2.258594534	-2.258783655	-2.259141312	-2.255328241	-2.256147259	-2.258560516	-2.254526964	-2.255775474	-2.254060881	-2.257469839	-2.240697841	-2.190189649	-2.248094217	-2.249739499	-2.246470932	-2.254001588	-2.25419994	-2.253106518	-2.256970542	-2.120544431	-2.261295649	-2.238994235	-2.253029283	-2.24599255	-2.243114448	-2.241151437	-2.252861001	-2.240321398	-2.248804881	-2.2411859	-2.242175649
ENSG00000158825	-1.565129699	-1.607711996	-0.938127472	-1.604104163	-0.892690226	-1.593006601	0.691055983	-0.912916239	-0.204443178	1.669086689	-0.603579088	-0.913427611	-1.598216611	-1.608816813	-1.591140712	-1.596589964	-1.589111844	-1.604017318	-1.436562082	-1.598944323	-1.522611271	-1.541752429	-1.544097321	-1.577701866	-1.578593078	-1.573683619	-1.591067794	-1.572273179	-1.610623603	-1.50648007	-1.573337153	-1.541980367	-1.529297743	-1.520704879	-1.572582415	-1.517086661	-1.554458851	-1.520855304	-1.525182118
ENSG00000158828	8.609007174	8.767571864	8.116856	8.079065958	8.450305698	8.419634922	8.586266681	8.565418354	8.194083574	8.453322827	8.170641961	8.017930678	7.990438829	7.928329347	7.911129382	8.055336667	7.901631975	8.051325932	7.898269727	8.397896978	7.854514415	7.67644709	7.581339925	7.816554086	7.810372632	8.087996607	7.955767722	8.063366599	7.392677406	7.742973442	8.278739638	7.312056759	7.606298817	8.229746445	8.702666623	7.563074011	7.864164606	8.00420488	8.404827254
ENSG00000117242	7.548945388	7.626489892	7.609574601	7.52995062	7.655233262	7.637429049	8.040038953	7.756602229	7.55237983	7.73761069	7.623637355	7.519275662	7.319190188	7.387142495	7.081492721	7.34299085	7.520301531	7.359952357	7.719589754	7.801558797	7.765633407	7.939383497	7.729247552	7.608019652	7.50691373	7.438113998	7.240519902	7.739864249	7.518172568	7.87721622	7.884599907	7.428368735	7.440022536	7.529408053	7.753304133	7.608565462	7.428875524	8.700294473	7.678663379
ENSG00000244038	12.32189804	12.07772684	12.59028785	12.53724386	12.6691335	12.64382346	12.76337087	12.99901933	12.53511073	12.67501969	12.61018552	12.71379745	12.55205751	12.45053466	12.33877138	12.56686596	12.45255517	11.86212539	12.17888604	12.16556184	11.87249865	11.98993765	12.05358745	11.73267388	12.12371196	12.09571798	11.92710916	12.04292727	11.80870283	12.05849473	11.91451527	11.58620048	11.88749112	12.21884254	12.32733474	11.74773901	11.91526322	12.33983739	11.81624904
ENSG00000117245	-0.166899528	0.440265609	-0.207061802	0.861638024	-0.18146965	-0.190425848	0.879825308	0.489158902	0.839370844	1.361515324	0.426993237	1.446195698	1.622261483	0.840054102	0.922091639	0.481206297	0.509318237	1.90119014	1.217909537	0.885508106	-0.139409283	-0.151869255	-0.27120317	5.86250694	-0.322527551	0.262333064	-0.339886431	0.637324125	0.480717005	0.912015745	0.263486964	-0.26789297	-0.247668824	1.775708037	0.909715908	-0.227556159	0.327741762	1.774770307	1.895554689
ENSG00000189410	1.537038075	0.060724543	1.832579156	1.990510647	1.190162784	1.697833732	0.72709698	1.158043596	1.380517397	1.087296048	1.368262559	1.157228634	0.077054871	0.695239021	1.903106582	1.870924162	0.768730635	0.712841592	0.201439214	0.075789142	1.308215814	0.841408698	-0.279337709	0.224748398	-0.333892604	1.417416997	-0.352358488	0.242890871	0.900594612	0.462405633	1.086362356	-0.27582088	0.394530625	1.562882399	0.241851478	-0.232977319	0.683697029	5.727985823	1.701321675
ENSG00000233069	-2.246186432	-2.252288698	-2.251324213	-2.251525895	-2.248024542	-2.249168452	-2.250691676	-2.249478535	-2.252553597	-2.2527295	-2.253062159	-2.2495156	-2.250277373	-2.252521957	-2.248770328	-2.249931574	-2.248336821	-2.251507512	-2.235907781	-2.250431951	-2.242787193	-2.244317479	-2.253674506	-2.260678812	-2.2608633	-2.259846303	-2.263440253	-2.198051675	-2.26746306	-2.246720387	-2.259774466	-2.25322956	-2.250552621	-2.248726813	-2.198115817	-2.247954789	-2.194343197	-2.248758867	-2.249679438
ENSG00000127483	13.39599791	13.48889473	13.37681496	13.27551057	13.29397578	13.23587892	13.24393352	13.26991418	13.400708	13.37438856	13.40195338	13.17946913	13.50251498	13.42125043	13.2369158	13.28795607	13.26594326	13.77535564	13.80262533	13.84201775	13.77587434	13.63909491	13.68340203	13.8368872	13.92960501	13.88884416	13.77191286	14.06009874	13.525537	13.31125424	13.66668869	14.02299786	13.9370131	13.78587999	13.67375134	13.77644276	13.70086928	13.34496855	13.6238939
ENSG00000203394	-2.322041764	-2.327526375	-2.326659513	-2.326840781	-2.323693825	-2.324721952	-2.326090999	-2.2697236	-2.327764462	-2.32792256	-2.328221548	-2.325033962	-2.270441582	-2.327736024	-2.324364125	-2.325407833	-2.323974496	-2.326824259	-2.312803491	-2.325857563	-2.318986586	-2.320361981	-2.321239953	-2.327535303	-2.327701118	-2.326787057	-2.330017238	-2.326524164	-2.333632868	-2.314989712	-2.326722492	-2.320840044	-2.318434057	-2.316793053	-2.326581814	-2.316099171	-2.323191048	-2.316821862	-2.317649256
ENSG00000075151	11.03584729	11.1375504	11.04297771	10.99865834	10.83157274	10.83376379	10.83546947	10.54741722	10.60038129	10.9376201	10.83670278	10.83029057	10.91170275	10.71023101	11.0549913	10.83554255	11.12666216	10.9033866	10.6779731	10.59076053	10.73526808	10.96465238	10.39073704	10.9182407	10.33944129	10.63333146	10.95824403	10.84463296	11.10783481	10.518931	10.84822048	10.8097908	10.98472557	10.33268158	11.4169444	10.61469833	10.77917759	10.79137607	10.67207637
ENSG00000251914	-2.320319302	-2.323849963	-2.32329193	-2.323408619	-2.321382799	-2.322044645	-2.322925955	-2.322224054	-2.32400323	-2.324105004	-2.324297474	-2.322245499	-2.322686247	-2.323984923	-2.321814298	-2.322486174	-2.321563478	-2.323397984	-2.314372259	-2.322775683	-2.318352563	-2.319237959	-2.323173794	-2.327226361	-2.327333102	-2.326744685	-2.328824081	-2.290991421	-2.295567576	-2.319150266	-2.326703122	-2.322916357	-2.321367528	-2.320311148	-2.326612562	-2.319864469	-2.324429791	-2.320329694	-2.32086232
ENSG00000221808	-1.825066545	-1.844660359	-1.841563489	-1.84221107	-1.830968547	-1.834641537	-1.839532469	-1.835637185	-1.845510928	-1.846075735	-1.847143871	-1.835756197	-1.838202181	-1.845409333	-1.833363197	-1.837091853	-1.831971246	-1.842152045	-1.792062745	-1.838698518	-1.616674228	-1.81906551	-1.664147326	-1.68663751	-1.884707558	-1.486486723	-1.892981915	-1.880502883	-1.90589878	-1.839295965	-1.88121141	-1.860196321	-1.851600916	-1.648260741	-1.683231165	-1.645781842	-1.868595302	-1.648363663	-1.848797206
ENSG00000233072	-0.405593403	-1.185818221	-1.688935115	-1.690809901	-1.658262087	-1.668895626	-1.683055183	-1.152515387	-1.698922618	-1.699446013	-1.70043543	-1.672122635	-1.679203914	-1.698828457	-1.143970683	-1.675989444	-1.138710577	-1.176658035	-0.2330582	-1.163922708	-0.354209189	-0.748401188	-0.954617633	-0.973963436	-0.974276503	-0.972537369	-0.978537615	0.234215582	-0.984775516	-0.376987493	-0.526855924	-0.953296834	-0.938091975	-0.921119665	-0.972142381	-0.913943096	-0.961046694	-0.92141763	-0.929975057
ENSG00000236073	-1.526451766	-1.557636444	-0.941345309	-1.23944123	-1.53584514	-1.541690914	-1.549475112	-1.543275545	-1.558990172	-1.245592067	-1.561589095	-1.22916793	-1.547357882	-1.558828479	-1.225359334	-1.545590732	-1.223143964	-1.553644318	-1.159627299	-1.548147831	-1.194783457	-1.516900775	-1.501738478	-1.537532894	-1.538475691	-1.533278482	-1.551644805	-0.994786883	-1.290443684	-1.151903511	-1.532911371	-1.499464654	-1.485784574	-1.476454068	-0.995602055	-1.472508759	-1.512832112	-1.476617874	-1.481322309
ENSG00000235112	-1.247456897	-1.28603063	-1.279933918	-1.28120879	-1.259075985	-1.266306886	-1.275935512	-1.268266987	-1.287705117	-1.288817037	-1.290919843	-1.268501282	-1.273316615	-1.287505112	-1.263790259	-1.271130746	-1.261049967	-1.28109259	-1.182483342	-1.274293738	-1.225969578	-1.235642847	-1.172665779	-1.595334082	-0.990871468	-1.590071608	-1.264966664	-0.234966779	-1.298749549	-0.353354591	-1.589617512	-1.54824576	-1.531324253	-1.51978293	-0.973925325	-0.801503948	-0.92085037	-1.131217392	-1.525804676
ENSG00000266867	-1.488213121	-1.526395793	-1.52036089	-1.138560692	-1.114887594	-1.122045189	-1.131576199	-1.508812238	-0.862707469	-1.15102243	-1.531235439	-1.124217337	-1.513810672	-1.527855326	-1.119554075	-0.822896344	-0.79807485	-1.138368635	-1.039071449	-0.8305894	-1.08211682	-1.476518841	-1.154146769	-1.193875071	-1.194035206	-1.192764505	-1.196199731	-1.190934297	-1.199318045	-1.110633943	-1.192315012	-1.151362687	-1.13461273	-1.123188414	-1.191335647	-1.118357758	-1.167729869	-1.123388979	-1.129149112
ENSG00000117298	11.27626646	11.48101337	11.71729095	11.62856857	11.9512717	11.89096427	11.84611045	11.96411169	11.54521361	11.59065077	11.72231105	12.22789628	11.94329225	11.74231578	11.65247003	11.81940244	11.82544722	11.36138154	10.67553302	10.90793993	10.69009597	11.26797348	10.93382755	10.72620397	11.23866358	11.05655178	11.12840679	10.69323412	10.09403663	10.99166514	10.91311892	10.38022485	11.45709703	10.82975851	10.48871851	10.93800322	11.19824605	11.20940295	11.55489503
ENSG00000236936	-1.342588203	-1.377099616	-1.371644968	-1.372785579	-1.352983649	-1.359453041	-1.368067646	-1.361206718	-1.378597758	-1.379592578	-1.381473931	-1.361416338	-1.365724553	-1.378418816	-1.357201448	-1.363768886	-1.354749745	-1.372681617	-1.284457215	-1.366598773	-1.32336378	-1.332018327	-0.972260385	-1.629284109	-1.630327482	-1.056233612	-1.328706092	-0.568148358	-1.641067948	-0.458163424	-1.297766063	-1.587154805	-1.572015354	-1.213863711	-1.623284369	-1.557323294	-1.262343578	-1.214044991	-1.219251288
ENSG00000231105	3.114090569	4.029680788	1.79825533	1.794401746	3.43009342	3.494904853	2.65113912	3.155569716	2.12524436	3.287952202	1.254293189	3.154486027	2.662106387	2.602944057	1.847569407	2.454996495	1.856033333	2.629604738	3.416783172	2.442473319	3.953916298	3.738462176	3.940764156	3.047257986	3.103737965	2.598990828	3.866343683	3.204008495	3.516132274	4.985035003	3.699425992	3.570357286	4.009663007	2.562838432	1.944141455	2.721603865	2.493588428	4.915013575	3.459859745
ENSG00000236216	-0.717623107	-0.243575421	-0.732876822	-0.234088515	0.405907875	-0.726633636	-0.223610929	-0.727545686	-0.736334935	0.807482961	0.065490142	0.375558323	0.112998826	-0.246458516	0.390681311	-0.21397141	-0.724164324	0.695384552	-0.636718492	0.35709213	-0.119119105	-0.140072733	-0.373264363	0.019024839	-0.391388772	0.028205637	-0.01063916	0.03145739	0.200557311	0.18731661	0.029002999	-0.372059621	-0.36460598	-0.359320174	1.218630486	-0.357035974	0.37699126	-0.359414382	-0.362098485
ENSG00000228823	-2.319941144	-2.325206904	-2.324374632	-2.324548667	-2.321527284	-2.322514385	-2.323828804	-2.322781962	-2.325435491	-2.32558728	-2.325874338	-2.322813946	-2.323471294	-2.325408188	-2.322170837	-2.323172898	-2.321796755	-2.324532804	-2.311071505	-2.323604683	-2.317007877	-2.31832839	-2.324080979	-2.330125126	-2.330284324	-2.329406738	-2.332508025	-2.329154334	-2.335979381	-2.318080139	-2.329344748	-2.323697027	-2.21524437	-2.319811522	-2.329209684	-2.319145328	-2.325954219	-2.319839182	-2.32063356
ENSG00000236009	-2.252567457	-2.260374433	-2.259140514	-2.259398536	-2.254919056	-2.256382525	-2.258331272	-2.256779232	-2.260713335	-2.260938377	-2.261363966	-2.256826651	-2.257801231	-2.260672855	-2.255873183	-2.257358831	-2.255318572	-2.259375019	-2.239417395	-2.17931582	-2.248218618	-2.2501764	-2.246381539	-2.255342547	-2.255578573	-2.25427747	-2.258875415	-2.253903259	-2.264022022	-2.237484739	-2.254185565	-2.245812295	-2.08502119	-2.240051675	-2.25398532	-2.23906398	-2.249158792	-2.240092683	-2.241270422
ENSG00000227001	1.736738464	0.788336432	0.064093986	0.805235938	0.112109589	1.910345217	0.073270839	0.09090905	0.046299788	2.340508767	0.038955785	1.900151454	2.884454474	2.986585424	1.664011573	1.887949975	3.041697908	2.634582768	2.031271057	0.07704294	0.188907456	4.263897423	0.060938818	4.64890629	2.237784495	-0.026888058	2.27291288	0.656218919	4.099723199	0.161839601	1.9941973	0.067340907	2.564206234	0.132561055	0.654844245	2.511455212	0.029830625	4.012893491	5.624100633
ENSG00000187952	5.885987793	6.084658532	7.968350444	7.408209039	7.797753357	7.786943137	7.982011028	7.759456785	7.647884119	7.738849122	8.070165289	7.506396369	7.15923679	6.75452664	7.378133758	7.362040409	7.310147764	6.391013233	6.593325675	7.116964693	6.679964313	6.42148734	5.948070162	6.93012162	6.901754988	5.728293342	6.836827334	6.990075316	7.051019584	5.93786881	6.602050649	5.516435215	6.68861354	6.101295197	8.252108699	6.395224231	6.862017446	4.953075237	6.598276935
ENSG00000142794	8.294737644	8.26539607	6.461332866	6.317688834	7.149518341	7.067838292	6.716392959	6.659976573	6.252967525	6.154225675	6.860952404	6.916098625	7.019709953	6.58691906	6.469983501	6.200269761	7.184963117	6.346978008	6.110492604	4.190938875	7.545408045	8.732341626	3.416600545	9.401485705	4.569620839	7.319356865	6.591043134	3.972384419	8.279291201	3.308566253	6.853820852	8.256646709	6.965762844	7.547145903	5.167469951	7.581120294	2.86228321	9.182381262	11.27340664
ENSG00000176378	-1.951714693	-1.984199099	-1.979064827	-1.980138444	-1.961499569	-1.967588985	-1.975697617	-1.969239661	-1.985609248	-1.986545638	-1.988316491	-1.969436969	-1.973492144	-1.985440816	-1.965469638	-1.971651341	-1.963161934	-1.980040588	-1.896997994	-1.974315016	-1.933619405	-1.941765632	-2.045990197	-1.441336215	-2.08425856	-2.078844739	-2.088005881	-2.077287667	-2.091550631	-2.008971094	-2.078462328	-2.043621604	-2.02937136	-2.019651973	-2.07762912	-2.01554223	-2.057546197	-1.236788614	-1.172560001
ENSG00000162551	-1.430882717	-1.468524398	-0.775995225	-1.463819068	-0.488009487	-1.069902832	-0.537743331	-1.451189976	-0.571695647	-0.574870364	-0.58085864	-1.451418609	-1.45611759	-1.469963252	-1.446821418	-1.453984538	-1.064772935	-1.463705676	-1.367479109	-1.457071103	-1.409914593	-1.419354128	-1.427160246	-1.470366144	-1.471504154	-1.465230827	-1.479485942	-1.463426551	-1.482658507	-1.384263932	-1.464787703	-1.424415611	-1.407902976	-1.396640525	-1.463822214	-1.391878311	-1.440550895	-1.396838248	-1.402516768
ENSG00000076864	4.261479061	2.39441589	3.612428129	2.723657545	2.487506391	2.462311733	2.429013589	3.220504083	3.136457788	2.6945178	4.04269448	2.454697592	2.754077068	2.699529394	3.038320868	3.00780084	2.480612568	8.169708666	10.76477996	7.495500782	2.940519018	7.230278705	10.36467789	9.649959121	10.17388135	9.212085685	4.876922881	4.38190463	6.450599005	7.78153279	4.748893757	4.731177101	6.128951313	9.862469293	10.61720267	5.866988488	7.169857403	9.187551962	3.588323862
ENSG00000090686	11.14681361	11.10781408	11.48976545	11.38034857	11.3509254	11.30834265	11.27138735	11.31627323	11.34829081	11.07228093	11.4671876	11.20495031	11.40981361	11.46353328	11.37438781	11.34438625	11.49094817	11.56062586	11.22450299	11.36652479	11.22466746	11.37709805	11.3158958	11.60516417	11.24507199	11.30941894	11.51915165	11.35746833	11.27389043	11.48889307	11.51106756	11.45324954	11.41708555	11.19929059	11.2935222	11.11258544	11.23960483	11.27641189	11.62209448
ENSG00000231978	-1.810266133	-1.829817988	-1.82672775	-1.827373944	-1.816155496	-1.819820621	-1.824701079	-1.820814136	-1.830666735	-1.831230333	-1.832296182	-1.820932893	-1.823373639	-1.830565358	-1.818545018	-1.822265689	-1.817156048	-1.827315046	-1.777333007	-1.823868913	-1.799374862	-1.804277948	-1.688033911	-1.907530728	-1.908121833	-1.904863339	-1.916378472	-1.509816576	-1.736302323	-1.665752692	-1.904633172	-1.883663085	-1.875086086	-1.475126553	-1.904131677	-1.866762549	-1.89204408	-1.475229255	-1.87228838
ENSG00000187942	-2.246046732	-2.253402169	-2.252239617	-2.252482716	-2.248262319	-2.249641145	-2.25147718	-2.250014907	-2.253721468	-2.253933495	-2.254334469	-2.250059583	-2.250977795	-2.25368333	-2.249161261	-2.250560983	-2.248638728	-2.252460558	-2.233657243	-2.251164118	-2.241949421	-2.243793969	-2.254914145	-2.18922457	-2.263579242	-2.262353392	-2.266685401	-2.262000824	-2.271534338	-2.246531919	-2.262266802	-2.254377825	-2.251151146	-2.248950388	-2.262078139	-2.248019819	-2.257530768	-2.100724431	-2.250098645
ENSG00000142798	1.019976705	0.330451487	2.507363343	1.57266558	3.456876312	3.315235688	3.591568585	2.841081059	0.900780362	2.739868019	2.949305034	1.62213783	3.038113742	2.104922113	2.685178876	1.611858449	1.366616491	0.338653694	2.214247601	3.678525854	2.218322146	2.338332476	1.84409345	3.30078883	1.945510432	1.370189675	1.309380414	2.504266598	1.796262065	1.607925972	1.371425022	0.924243039	3.313358103	2.460039538	4.251247193	0.979975767	1.440141206	2.644726854	0.961448228
ENSG00000232037	-0.9215265	-0.970343032	0.318067409	0.477708055	-0.41447955	-0.94951564	-0.963812569	-0.432926061	-0.470888137	-0.47301617	0.703238242	-0.952773957	-0.442925589	0.097563681	0.172273379	-0.438608833	-0.941709978	-0.968597204	-0.825051433	-0.961374803	-0.345445705	-0.903984573	-0.989077834	-1.003099545	-0.08554932	-1.00153312	-1.00810566	-0.28309358	-0.399568047	-0.946771331	-0.286496305	-0.988121919	-0.982205185	-0.965603582	-1.001098779	-0.958357388	-0.99362931	-0.965904437	-0.457635818
ENSG00000228397	0.444290861	0.411032132	1.511215197	1.706681887	0.975064685	1.301694808	1.524592687	1.295864277	0.910052931	1.235669461	0.407023615	0.953319465	1.280914521	1.486060427	1.309203253	1.28737336	1.317407629	0.41512851	1.564784113	0.94012123	0.464038764	1.030548627	1.543886784	0.557718155	0.777668619	1.590231148	0.231588167	0.28013633	1.203831876	1.840764499	1.679994128	-0.124660553	-0.110754195	1.981324028	1.275125522	0.785151103	1.488439793	1.228367277	0.752755827
ENSG00000218510	7.952090131	7.941725186	7.426799917	7.676110647	7.568471659	7.500559307	7.670078641	8.054577097	6.904112389	7.617044079	7.139336065	7.630959775	7.455343619	7.840924806	7.351447982	7.495818004	7.499809636	7.749073313	8.11564616	8.385550589	8.298265246	8.329067823	8.22293696	8.164551084	8.126721045	8.510306102	8.555275884	8.677169922	7.989053208	8.105990207	8.097799676	8.324731757	8.126932916	8.338206935	7.954245545	8.662155809	7.859064785	7.778770848	8.101525895
ENSG00000070831	12.2718092	12.12772162	12.21774891	12.48449868	12.52747191	12.37052337	12.37031676	12.56579952	12.26733063	12.44135105	12.60507902	12.37343507	12.31201864	12.3375182	12.32089505	12.50775969	12.20320161	11.68009925	11.73750906	11.72437063	11.75141775	11.5376877	12.03935744	11.91640298	11.77711078	11.69035351	11.39308572	11.50075575	11.52443952	11.7727858	11.48146354	11.67612443	11.69465103	11.6931173	12.17544493	11.87849209	11.71581035	11.49261235	11.77877616
ENSG00000230068	0.088349013	1.014117234	0.056292578	0.05507112	0.076676771	0.069525807	0.667237178	0.067602623	0.048891779	1.005376959	0.045861856	0.06737318	0.062678459	0.638690116	0.697703425	0.064804625	0.704646955	0.055182332	0.157348907	0.671325919	1.92996577	0.770213705	2.016677551	0.68833457	0.236264434	1.147050956	1.722866261	2.457729069	0.694494556	1.365492098	0.507815187	0.863013921	-0.544456965	0.471417187	0.259331215	-0.528444781	0.592389776	1.446466383	1.130615713
ENSG00000271428	-0.47480472	-0.502110508	-0.498655753	-0.499381793	-0.48439687	-0.490362812	-0.496366324	-0.491923609	-0.503051669	-0.503674788	-0.504849162	-0.492060346	-0.494856703	-0.502939429	-0.48828682	-0.493590627	-0.486025851	-0.499315696	-0.35663643	-0.495420878	-0.438732266	-0.456994023	0.073306035	-0.415335862	-0.418851058	-0.399415964	-0.286551825	0.566178401	-1.049557375	0.455389546	-0.211653723	-1.440062795	-1.43056472	-1.423759916	-0.208421713	0.038798641	0.025969117	0.021426614	-0.458064358
ENSG00000271840	1.191138764	1.099335437	1.445491645	1.110499362	0.632991641	0.625746133	1.122811929	0.623802626	1.42238902	1.419103566	1.85442277	1.479921866	1.128966702	1.866837993	0.628254334	0.62097895	1.502641963	1.442031539	1.754960371	1.71379621	1.883281569	1.58173454	1.628809177	1.464014112	1.593071297	2.108405448	1.931425685	1.946808816	2.043547405	2.077369865	0.920189381	2.291524348	1.337047709	1.749759728	1.149146407	1.768955988	1.946942575	2.022891145	1.871201567
ENSG00000162552	-0.428780861	-0.465847516	-0.462773339	-0.4634199	-0.449072052	-0.455740195	-0.460732787	-0.456765506	-0.466683946	-0.467237477	-0.468280161	-0.456887757	-0.459385827	-0.46658422	-0.454417089	-0.458255289	-0.452519349	-0.46336105	-0.31531319	-0.459889347	-0.391256116	-0.408149193	-0.03794253	0.43330682	-0.61886724	-0.601957057	-0.43355132	0.637566592	-0.052853803	0.122037687	-0.916496241	-1.376094923	0.355453298	-0.405708895	-0.007821728	-1.359134584	-0.086317405	-0.773046317	-0.785727241
ENSG00000234397	-0.253562495	-0.005306944	-0.832142187	0.451874146	0.068913951	0.504084734	0.022133155	0.811538247	-0.009816622	0.230356835	-0.341781008	-0.297169026	-0.306912918	0.735889068	0.055713951	-0.302500674	-0.281918569	-0.322461614	-0.715374282	-0.308879405	-0.787644388	-0.228362688	-0.09553172	-0.595422022	-0.595834881	-0.593539813	-0.601441905	-0.164067199	-0.609608771	-0.55964908	-0.593375924	-0.577451064	-0.570366913	-0.565344894	-0.593018027	-0.563175148	-0.584052525	-0.565434387	-0.567984369
ENSG00000184677	10.73549716	11.21949395	10.80207757	10.79561389	10.66093642	10.71986231	10.78213658	10.41606357	10.82289237	10.80736373	10.64939302	10.79627954	10.75983802	10.48108678	10.83902291	10.6308518	10.85118959	11.37907809	11.33440227	11.41243778	11.00876487	11.64748573	11.24679242	10.93785599	11.20434364	10.98307296	11.22269345	11.30741056	11.21341889	11.84695352	11.65758437	11.45372877	11.3512277	10.86706737	11.2591464	11.23441828	11.04694334	12.06337942	11.33832678
ENSG00000237200	3.968887009	3.571252283	2.583478394	2.578255367	2.2009052	2.431746064	2.141306332	2.168268828	3.317073253	2.344859159	2.985594745	2.630567682	3.182756906	2.7233726	2.650100894	2.619697721	2.837080359	4.328776344	4.976373891	4.284842346	3.792231827	4.447889009	4.282307673	4.538864972	4.209126018	4.478949046	4.087288779	4.457820814	3.879274954	4.64098391	4.511453715	4.382240335	5.118327728	4.250574093	3.672538355	4.038912973	3.498306558	4.444938121	4.725813577
ENSG00000070886	-2.320323743	-2.323836047	-2.323280915	-2.323396997	-2.32138171	-2.322040115	-2.322916843	-2.322218591	-2.323988516	-2.324089761	-2.324281231	-2.322239924	-2.322678381	-2.323970305	-2.321810965	-2.322479348	-2.32156145	-2.323386417	-2.314407621	-2.322767352	-2.31836723	-2.319248022	-2.323163654	-2.327195149	-2.327301335	-2.291316966	-2.328784561	-2.326547623	-2.295700972	-2.319161045	-2.32667463	-2.322907555	-2.321366779	-2.320315892	-2.326584542	-2.319871535	-2.32441312	-2.320334341	-2.320864198
ENSG00000173369	-2.325007161	-2.330263428	-2.329432657	-2.329606378	-2.326590441	-2.327575763	-2.328887812	-2.327842857	-2.330491603	-2.330643119	-2.330929659	-2.327874783	-2.328530947	-2.330464349	-2.327232834	-2.328233089	-2.326859426	-2.329590544	-2.316153509	-2.328664095	-2.322079181	-2.270421641	-2.317205434	-2.323238686	-2.323397597	-2.322521592	-2.325617289	-2.269293972	-2.329082388	-2.311215411	-2.322459715	-2.316822174	-2.314516357	-2.312943673	-2.322324894	-2.31227868	-2.319075298	-2.312971283	-2.313764229
ENSG00000133216	0.530535719	1.005774207	0.400178644	0.748506391	0.483459326	4.591758212	5.600761598	3.338796194	-0.924650503	-0.926251502	0.356957781	-0.887710878	-0.899847127	-0.924362349	0.464497666	-0.894338007	-0.868931072	-0.915095586	-0.670916902	3.123173826	-0.780516759	-0.804896632	-0.399401181	-0.460965846	0.254340163	-0.453820446	-0.484303607	0.278909391	-0.517241284	-0.312085645	-0.453201566	-0.395386974	-0.371006621	-0.344051177	0.724244678	-0.331751614	1.152062877	-0.344561844	-0.359227991
ENSG00000272796	-2.32204087	-2.327517741	-2.326652103	-2.326833114	-2.3236906	-2.269518241	-2.270885356	-2.32499558	-2.327755492	-2.327913367	-2.328211933	-2.325028846	-2.325712548	-2.327727094	-2.324359954	-2.325402189	-2.323970875	-2.326816616	-2.312815636	-2.325851285	-2.318990005	-2.320363459	-2.321239521	-2.327525986	-2.327691566	-2.326778796	-2.330004418	-2.326516274	-2.333614945	-2.3149981	-2.326714321	-2.320840176	-2.318437585	-2.316798896	-2.326573843	-2.316105994	-2.323187862	-2.316827665	-2.317653891
ENSG00000227868	-1.619948613	-1.652631251	-1.647465647	-1.648545816	-1.629793199	-1.635919776	-1.644077889	-1.30818619	-1.654050006	-1.654992109	-1.656773769	-1.637779037	-1.312464624	-1.653880546	-1.633787495	-1.310612587	-1.631465709	-1.319053029	-0.906109343	-1.642686852	-0.942954232	-1.280544505	-1.355959258	-1.393473064	-1.082581875	-1.389014291	-1.103883906	-0.825956764	-1.13514407	-1.31871425	-1.388629546	-1.35357621	-1.339239006	-1.329460308	-1.387791254	-1.325325485	-1.367585777	-1.329631982	-1.005168061
ENSG00000004487	12.38120742	12.42840715	12.67689392	12.60369436	12.62402103	12.54741907	12.55416123	12.64973816	12.63860406	12.61438461	12.66601803	12.589175	12.63637558	12.59771567	12.62380693	12.73905051	12.74209161	12.41333418	12.28489278	12.6700273	12.40997378	12.25209871	12.28996437	12.34854388	12.44539969	12.48758429	12.49063065	12.6390967	12.2989522	11.95488994	12.38933591	12.41611744	12.34365161	12.38794291	12.55686247	12.43728581	12.5648557	12.33520605	12.16409382
ENSG00000240553	-1.04717427	-1.076389033	-1.072760977	-1.073519724	-1.060343659	-1.064648794	-1.070381044	-1.065815788	-1.077385279	-1.078046764	-1.079297598	-1.06595528	-1.068822047	-1.07726629	-1.063150437	-1.067520743	-1.061518914	-1.073450569	-0.937932916	-1.06940373	-1.011047205	-0.436864354	-1.484806533	-1.04308161	-1.045119063	-0.532416039	-0.591145532	0.215009466	-0.382383453	-1.458645929	-1.50314974	-1.48313446	-1.473067583	-0.569564918	-0.737521757	-0.174573585	-1.492957712	0.052264498	-0.203079149
ENSG00000263793	-1.562633369	-1.583183751	-1.787054206	-1.787733402	-1.77594202	-1.779794325	-1.577805518	-1.78083858	-1.791194358	-1.584668226	-1.792907022	-1.780963402	-1.783528799	-1.791087804	-1.778453577	-1.782364265	-1.776993671	-1.787671496	-1.735136841	-1.576930853	-1.758304388	-1.763457878	-1.78152387	-1.805112023	-1.805733316	-1.802308409	-1.814411627	-1.38768051	-1.827959092	-1.758104734	-1.390350574	-1.780025443	-1.771010411	-1.764861704	-1.594420866	-1.762261785	-1.788834461	-1.76496965	-1.768069824
ENSG00000266802	-0.782406685	-0.832737076	-0.824782184	-0.826445616	-0.797567085	-0.80700185	-0.819565127	-0.809559358	-0.83492192	-0.836372735	-0.839116442	-0.809865062	-0.816148031	-0.834660956	-0.803718194	-0.813295945	-0.800142705	-0.826294	-0.697630226	-0.817422966	-0.754370373	-0.766991899	-0.649905584	-0.548112001	-0.382259623	-0.742956049	-0.43096616	-1.011113823	-1.415438267	-1.344630603	-0.741912419	-0.944039931	-1.37623818	-0.570449495	-0.358284039	-0.557670201	-0.683411497	-0.1376866	-0.586077685
ENSG00000169641	10.10053226	10.51798809	10.58899079	10.39892278	10.69186965	10.58188738	10.3474999	10.2558973	10.77598806	10.31843254	10.59004511	10.7183415	10.75280014	10.43243153	10.67291723	10.53235115	10.69955421	10.53505694	9.438121999	10.45457869	9.939191151	10.25847303	9.768517856	10.51490609	10.31879914	10.08458103	10.12229599	9.987466241	9.726259639	9.616430732	9.825035573	10.1885928	10.53285439	9.849925739	10.55527192	10.53490644	10.34403119	9.595184346	10.3079804
ENSG00000229010	-1.287939248	-1.329885421	-1.323255683	-1.324642015	-1.300574174	-1.308437262	-1.318907703	-1.310568731	-1.331706306	-1.332915439	-1.335202089	-1.31082351	-1.316059839	-1.331488814	-1.305700609	-1.313682864	-1.302720738	-1.324515656	-1.217285158	-1.317122391	-1.264573326	-1.275092314	-0.950244494	-1.287510685	-1.643443644	-1.641734991	-0.901210983	-0.310335757	-0.822566788	-1.145547607	-1.03219622	-1.611347608	-1.59294668	-1.168641055	-1.03016196	-1.575089525	-1.629328032	-1.580616652	-0.893722682
ENSG00000206935	-2.099325087	-2.11064519	-2.108856009	-2.109230141	-2.102734902	-2.10485693	-2.10768261	-2.105432154	-2.111136596	-2.111462907	-2.112080011	-2.105500912	-2.106914051	-2.111077901	-2.104118384	-2.106272572	-2.1033142	-2.10919604	-2.080257518	-2.107200804	-2.093019277	-2.095858058	-2.122356176	-2.135349623	-2.13569186	-2.133805263	-2.140472276	-1.905081711	-2.147934847	-2.10945583	-2.133672	-2.121530773	-2.116564875	-2.113177883	-2.133381646	-1.883564781	-2.012292715	-2.113237344	-2.114945064
ENSG00000252578	-1.766095701	-1.784365114	-1.781477571	-1.782081379	-1.77159877	-1.775023493	-1.779583833	-1.775951842	-1.78515819	-1.785684821	-1.786680759	-1.776062809	-1.778343462	-1.600933862	-1.77383156	-1.777308184	-1.772533694	-1.782026344	-1.735322721	-1.77880625	-1.755918809	-1.760500293	-1.648026369	-1.853125979	-1.339676655	-1.326955478	-1.861393383	-1.665628243	-1.873437161	-1.811336218	-1.85041848	-1.83082386	-1.822809442	-1.817343205	-1.665820278	-1.815031861	-1.83865513	-1.81743917	-1.820195243
ENSG00000215381	1.401579227	2.073280776	2.534306442	2.402294659	2.346565215	2.592355019	2.4239876	2.801803541	2.0670439	2.496803864	2.362601568	2.582965409	2.28959368	2.716368209	2.474316284	2.789011077	2.614913611	2.529399536	2.253271656	1.333231939	2.481721922	0.883246234	2.281404867	1.635300055	2.422317637	2.245706204	1.579648702	2.628172677	1.943482867	1.935802738	1.993363339	0.758512553	0.778682125	2.537919505	1.657026701	2.282986569	2.087306876	2.755003462	1.28579401
ENSG00000261326	5.06579622	6.199815843	5.482913044	4.714191605	4.792879599	3.960106047	4.740684701	4.018045981	3.795958274	4.768069487	4.144394698	3.633542156	3.518547309	4.210556073	5.008547438	4.698351713	4.173726889	8.799904574	8.871722477	8.308794468	8.805363581	8.62222068	8.383902372	8.845144358	8.21429122	8.492530958	9.210662642	9.50740927	8.82381435	9.752208759	8.454773977	9.085090207	9.133374576	6.919607284	7.325286561	7.319805889	7.529964726	9.162423959	8.394059377
ENSG00000125944	13.79048325	13.76932001	13.92721023	13.95813365	13.92702333	13.82187806	13.7570983	13.81855827	13.90821397	13.86307297	13.95182903	13.87349785	13.94159516	13.74338782	13.86280121	14.02725407	13.93097598	13.67337398	13.63231797	13.69444628	13.45085614	13.29574358	13.60487725	13.62860074	13.73298069	13.64526723	13.47089334	13.43829379	13.61253509	13.31619076	13.43640582	13.35398834	13.3832728	13.94020015	13.60654923	13.60347854	13.44496567	13.37600972	13.43518716
ENSG00000125945	7.821439234	8.142515034	8.127749519	7.964483229	7.70049397	8.11178127	7.892906378	7.749695625	8.218188087	8.010912954	7.693976196	7.692189694	7.632525731	7.85794233	8.352450929	7.745466382	8.214266074	8.166524844	8.279416643	8.369223203	8.482916207	7.806612513	8.122807861	8.231858053	8.111985732	7.745491124	8.639225923	8.116800266	8.348972055	8.09755548	8.215553982	8.109066549	8.286865995	8.081266966	8.64317496	8.347331221	8.169705604	8.221515307	8.095290018
ENSG00000249087	3.293214859	3.74594633	3.364091179	3.253510256	3.649428227	3.975614953	3.278033525	2.294390286	2.467935424	3.417225267	2.820736272	2.542801065	3.290241662	3.328399199	3.626336519	3.053726046	3.639752385	5.129094278	5.394663145	4.827230378	5.150228936	5.068691395	4.560769479	5.112254979	4.638537052	5.309040002	4.767930822	5.713788272	5.083626899	6.103113092	5.165791781	5.347250919	5.052446894	5.179350866	3.997129473	3.656882132	4.577425027	5.637916436	5.44765249
ENSG00000271420	-1.360341538	-1.399724326	-1.396978601	-1.397552906	-1.377572943	-1.388296555	-1.395176912	-1.391203435	-1.400478115	-1.400978572	-0.914278244	-1.3915509	-1.393996461	-1.400388088	-1.384564332	-1.393010988	-1.380500409	-0.598170555	-0.696410591	-1.394436926	-1.328475292	-1.342820997	-0.983346032	-0.109697892	-1.058655174	-0.265756168	-1.484913375	-1.477558306	-1.490715192	-0.258865046	-1.478180852	-1.45964393	-1.452027305	-1.445494876	-0.775983995	-1.438257516	-1.467069059	-0.928300976	-0.097501923
ENSG00000204219	2.874980078	4.937455242	4.78437892	3.757049115	5.246829911	5.588624022	5.748162002	5.244898969	4.344608906	7.681517089	5.67752846	4.943548906	5.566841327	3.806246402	5.245483698	6.273392168	5.157879311	8.054586248	7.027157624	5.001609362	3.619318344	5.648185	6.529845836	9.110333569	6.769743811	8.120096657	2.698068446	2.769584619	3.244293821	8.689078441	2.402141759	4.239340653	2.533235916	5.274346366	6.872372589	5.797564955	4.062106362	7.102313006	10.00113012
ENSG00000232482	-2.099415234	-2.111755755	-2.109805293	-2.11021315	-2.103132416	-2.105445729	-2.108526122	-2.106072805	-2.112291457	-2.112647183	-2.113319913	-2.10614776	-2.107688283	-2.112227472	-2.104640608	-2.106988979	-2.103763933	-2.110175976	-2.078628874	-2.108000885	-2.092541004	-2.095635679	-2.12434119	-2.138505894	-2.138878981	-2.012447492	-2.144090313	-2.136230804	-2.152225577	-1.98590315	-2.136677047	-2.123441383	-2.118027849	-2.114335546	-2.136360519	-2.112774293	-2.128731205	-2.114400368	-1.743137536
ENSG00000088280	4.057019337	5.133083403	3.907060943	4.060188363	4.650256231	5.267007134	4.863081558	5.228460762	5.352469776	6.133844267	5.38005563	5.609086412	5.803546176	5.789272023	5.068415927	5.594551157	5.474657308	5.793081893	5.606289447	5.303751539	5.668027039	4.819586413	6.26972372	7.500499176	4.451478837	6.692116876	4.713138544	4.240746071	4.159863249	6.906523571	5.331598516	4.862973361	5.406514088	5.547057674	4.056149228	4.907477333	5.465552833	4.925576956	6.183371935
ENSG00000007968	12.4584696	12.18040135	12.53220869	12.66007929	12.66714926	12.62612888	12.60787678	12.89904445	12.89445339	12.38383475	12.68433897	13.0048968	12.71597375	12.59250663	12.57807118	12.62272214	12.62069811	12.23923113	12.07980296	11.66599602	11.97432322	12.1024762	12.25517251	12.72060309	12.65592393	13.04287136	12.64902278	11.57811355	12.16057561	12.54141487	12.0611036	10.36718385	12.12861844	12.98536196	11.80448654	11.62449238	11.91445984	11.20634801	12.08985969
ENSG00000235052	1.391619506	1.268118357	1.755657559	0.395131921	1.353837631	0.971529157	0.947071807	1.324302563	1.262884221	1.516387567	0.90968042	0.965925975	1.308209751	1.263508833	1.338649292	0.959234584	0.985021908	1.751238386	2.336125834	1.77723839	1.744335863	1.70833666	2.070804709	0.39840998	0.854555182	2.036143178	2.319840645	1.920538979	2.209367719	3.099144748	2.247612246	1.308252222	2.915222462	1.66313416	0.405312475	1.051992555	2.141029891	3.458126419	1.378581246
ENSG00000117318	6.699967549	8.002599509	8.783659715	8.331151946	8.155746682	8.411224146	8.24277296	8.072642254	9.038727333	8.353095605	9.199887567	9.437938991	7.717546296	9.380281914	8.67241505	8.881113648	8.189518513	8.9541595	7.931688326	7.447943418	8.407276508	8.378748844	7.793180652	7.716865516	7.192093409	7.48934168	8.764388582	8.26358092	8.048934024	9.225576049	7.915162084	7.403305682	8.869119985	6.587651383	9.414264706	7.705320661	9.404750863	10.46021282	8.405087652
ENSG00000197880	0.315303113	-0.984747202	-0.964830529	-0.968995265	-0.896692052	-0.920313884	-0.951768577	-0.926717121	-0.9902174	-0.993849806	0.138774216	-0.927482512	-0.943213191	-0.989564024	-0.912092591	-0.936072419	-0.903140635	-0.968615666	-0.646480012	-0.946405246	-0.788540389	-0.820140922	-2.119830983	-2.264470459	-1.171405362	-2.247279066	-0.607807585	-2.241238929	-0.727606124	2.226697766	0.265395105	-0.975164307	-2.055363823	-0.859478401	-0.056957624	-0.839660342	-2.164658574	10.25370574	-2.037332529
ENSG00000229239	-2.20176557	-2.227587414	-2.223506182	-2.2243596	-2.209543564	-2.214384039	-2.220829588	-2.215696161	-2.228708341	-2.229452677	-2.230860327	-2.215853001	-2.219076458	-2.228574454	-2.21269937	-2.217613205	-2.210864977	-2.224281815	-2.158271283	-2.219730559	-2.187381631	-2.193857064	-2.238069865	-2.26770871	-2.268489374	-2.26418593	-2.279393794	-2.262948214	-2.296416374	-2.208643391	-2.263881951	-2.236187071	-2.224859556	-2.217133619	-2.263219635	-2.213866785	-2.247255726	-1.285204176	-2.221164668
ENSG00000142676	14.83873896	14.16894402	14.34714097	14.41795007	14.46067528	14.41700474	14.52672069	14.57496937	14.4123944	14.5511168	14.50394414	14.62222169	14.40591575	14.48027473	14.42898731	14.55266076	14.51528663	14.03983399	13.89818552	13.67228731	13.93110948	13.67392684	13.92786096	13.51263576	13.95042205	13.76195165	13.93910207	14.33653027	14.23676844	14.11756952	14.35142671	14.04542175	13.52619135	14.18125367	13.37921056	13.76791221	13.96669198	13.93206909	13.07357114
ENSG00000203589	-1.143320307	-1.187626109	-1.185147657	-1.185900337	-1.1582846	-1.167597321	-1.179998085	-1.170121746	-1.188224622	-1.188621827	-1.189372496	-1.170423496	-1.176625192	-1.188153156	-1.164356141	-1.173809999	-1.160826903	-1.185858707	-1.059640474	-1.177883634	-1.115646659	-1.12810492	-1.160222157	-0.799928202	-0.983455668	-1.220344444	-0.593906699	-0.334083381	-1.06509666	-0.790109326	-1.219673646	-1.586329388	-1.579137603	-1.108449208	-1.218209716	-1.557988314	-0.91752023	-0.81933199	-1.572028907
ENSG00000244609	-0.552657003	-0.583861982	-0.580663906	-0.581336135	-0.565686233	-0.571235096	-0.578543703	-0.572738431	-0.58473294	-0.585309514	-0.586396022	-0.572918103	-0.576609572	-0.584629078	-0.569304397	-0.574934165	-0.567201472	-0.58127494	-0.434395787	-0.577358344	-0.513546991	-0.531153731	-1.454078077	0.121722676	-0.446310368	-0.093019875	0.233779568	0.4873426	-0.130060198	-0.431631107	-0.977187783	-1.452649139	-0.500910374	-0.832853427	-1.472269833	-0.193632343	-0.007792695	0.144486652	-0.845951883
ENSG00000011007	10.72284424	10.97928897	11.0448776	11.14600992	10.92176844	11.00864263	10.98450413	10.91368863	11.21904676	11.0341001	10.95333423	11.1335419	11.07124402	10.89402158	11.18422259	11.11933586	11.14087441	10.73924342	10.47744837	10.62438288	10.56307078	10.53369529	10.53294442	10.56755712	10.55587302	10.28585078	10.60256786	10.51086632	10.59808518	10.25066469	10.40947106	10.68960454	10.60413102	10.63423663	10.8974376	10.71281986	10.67661308	10.45202918	10.58207691
ENSG00000236810	5.666266073	5.54551257	5.005037849	5.243108641	5.213469038	5.053105577	5.422404551	5.230390401	5.124746591	5.351392391	5.190172555	5.229112752	5.065232843	5.376044045	5.040813501	5.170671235	5.001983664	5.358181322	5.871118198	5.843361182	5.78704893	5.387157612	5.33105888	5.897639024	5.024171035	5.784745678	5.706489881	6.291601004	6.21875382	6.296661904	5.697857958	4.920931167	4.943094692	4.549454259	5.179916417	5.246656757	5.651744937	5.943397356	5.800347038
ENSG00000057757	10.61722397	10.28622072	10.80492432	10.78557118	10.79776363	10.72215544	10.72291271	10.92109052	10.9596537	10.60977836	10.87666675	10.9063578	10.89320417	10.94855463	10.73931446	10.90311504	10.96960476	10.29650945	10.33500696	10.40098006	10.30212286	10.15622818	10.37293782	10.36564121	10.26097813	10.45607346	10.17670544	10.51823879	10.24496905	9.994017947	10.43105206	10.39712402	10.0702836	10.55423079	10.74295944	10.27550905	10.56802948	10.06091518	10.21160385
ENSG00000011009	10.39492122	10.27063647	10.61633462	10.55274094	10.59816876	10.56194528	10.62808519	10.7068046	10.53870888	10.5065695	10.5170005	10.92298025	10.63180943	10.63715973	10.57707613	10.7401177	10.55917806	9.933921194	10.2318168	10.24714511	10.08568021	10.12433487	10.11988977	10.19655172	10.39935173	10.17330117	9.829204191	10.239909	9.966351201	9.908668209	10.03576815	9.74269429	10.19412208	10.26671096	10.60012411	10.01576487	9.857244493	10.2534547	9.944409091
ENSG00000117308	8.178874329	8.131187095	8.812131997	8.863546642	8.687680012	8.680569598	8.875277274	8.913119689	8.638396939	8.639244812	8.727609917	9.004434109	8.821736562	8.787947176	8.865305317	8.763723581	8.823794016	8.25552555	8.134710151	8.606448057	8.262550895	8.31688152	8.300487873	8.559795466	8.501294104	8.743013097	8.19157486	8.629387435	8.218876399	7.770732646	8.092971044	8.396720482	8.170806937	8.206577186	8.242411341	8.356328821	8.246500243	7.772432027	8.214446384
ENSG00000117305	9.1700677	9.393079665	9.295945036	9.38074956	9.154773218	9.21933299	9.309687376	9.539646605	9.018766638	9.34543434	9.234620923	9.574494816	9.165369469	9.347378601	9.065263244	9.285401651	9.043952413	8.820376363	8.850897811	8.846978647	8.856132788	9.089972466	8.914022461	9.265852558	8.942855105	8.692579723	8.81086329	8.815690092	9.324688652	8.662043169	8.665609003	8.871939407	8.420476541	8.943482723	9.241691781	8.874207912	8.571488526	8.256039651	9.130483461
ENSG00000179163	7.257702849	7.425250204	7.52176527	7.956944362	7.823837079	7.724446422	7.916526996	7.795399587	7.349829604	7.593132669	7.427029705	7.344899208	7.203239575	7.445949409	7.314538352	7.377429598	7.300346507	7.114673349	8.261824454	8.142753516	7.847118743	7.971219606	8.099515643	7.141263502	7.705548502	8.125069959	7.1370841	7.711769268	8.291428024	7.999086808	7.786273152	7.605748606	7.536215518	8.265525788	8.414399501	7.84984415	7.434152066	8.677743951	6.837181388
ENSG00000188822	8.517605822	9.154583071	10.61688273	10.21546594	10.32331454	10.4709447	10.66076259	10.47358123	10.86147063	10.81143684	10.68538421	10.61102709	10.59202399	10.45642645	10.36153623	10.29816736	10.20641217	8.619067109	11.12301965	9.305037843	7.840252429	9.184630023	10.43973613	8.385153496	8.977004463	7.418026747	7.534735854	8.001828725	9.740971555	10.94362259	9.81489231	9.481389905	9.443997972	10.16810105	10.52904491	9.55621544	8.675549743	10.88392369	6.328544488
ENSG00000264347	-1.431685672	-1.464296171	-1.130474693	-1.460219754	-1.441508529	-1.447621583	-1.127094413	-1.449278665	-1.465711794	-1.466651819	-1.468429545	-1.44947674	-1.453547655	-1.465542708	-1.445494008	-1.451699707	-1.443177347	-1.131454243	-1.376756581	-1.454373722	-1.413520144	-1.093030716	-1.488924558	-1.526355562	-1.220143789	-1.521906631	-1.536036697	-1.209238283	-1.068877361	-0.57087175	-1.521522734	-1.486546771	-1.472241212	-1.462484098	-0.788483662	-1.129691126	-1.500525414	-0.825596598	-1.467574924
ENSG00000238538	-1.121529551	-1.154479107	-1.151338361	-1.151995204	-1.139921636	-1.144315368	-1.149278032	-1.14532571	-1.155341522	-1.155914141	-1.156996924	-1.145446476	-1.147928368	-1.155238517	-1.143018123	-1.146801778	-1.141605564	-1.151935337	-1.018681616	-1.148431949	-1.087516845	-1.102828854	-0.292234342	-1.203383267	-0.732860659	-1.64473525	-1.651247637	-0.712549376	-0.83340331	-0.074603647	-1.644600884	-1.624279262	-0.779408428	-1.069184646	-0.71354655	-1.059950396	-1.632782119	-0.19964952	-1.612720393
ENSG00000229106	4.356431981	4.996119398	6.110335647	6.284679375	6.229434085	6.652269016	6.743178833	6.092794592	6.35140801	6.380654895	5.847391413	6.443977262	6.496405843	6.177249625	6.29184369	5.902507527	5.89997641	4.830606905	7.252950806	5.222923888	4.173622777	5.708243767	5.857359453	4.80333255	5.234205999	3.656650571	4.290889876	4.838249894	5.88258972	7.454541889	5.175191852	6.227960329	5.211389109	5.180960612	5.697862947	5.378814713	4.512669456	7.155946671	3.36323283
ENSG00000232557	-1.502455956	-1.53895573	-1.536857927	-1.5372966	-1.518114162	-1.527858726	-1.535482122	-1.530500213	-1.539531877	-1.539914451	-1.540637929	-1.530815955	-1.53458102	-1.539463062	-1.524467249	-1.533828946	-1.520774355	-1.537256616	-1.414895784	-1.534917221	-1.473499046	-1.486535012	-0.730065273	-1.17149899	-1.797758542	-1.795555517	-1.803332061	-1.40191268	-1.809627557	-0.580075816	-1.795399838	-1.781188012	-1.775365988	-1.023297605	-0.735013345	-1.761683865	-1.786873502	-0.628941446	-1.773466796
ENSG00000230228	2.379928146	2.100344293	2.384013668	2.862521756	2.408373247	2.595162921	2.938347338	2.585228926	2.183322832	2.481613204	1.458280458	1.369333901	2.337998182	2.671883256	2.385021365	1.358464823	1.745882863	1.097399597	2.254339094	1.82427929	2.391845316	2.002639657	2.640719154	2.221789644	2.217983359	1.381799903	1.837130119	2.245110339	1.312704485	1.515026738	1.898580216	2.013087592	2.061605154	1.493615832	1.901247937	1.501813127	1.966607147	1.493276617	1.483573423
ENSG00000189266	11.88750454	11.82877926	11.75976635	11.94699994	11.67714324	11.57417581	11.53001449	11.51642065	11.89261844	11.59960319	12.00319915	11.4004503	11.67367243	11.52743117	11.76828274	11.8246567	11.66909168	11.50965436	11.68452218	11.56264517	11.43185237	11.27219071	11.61750232	11.56430629	11.44479232	11.39891593	11.22197456	11.28255229	11.57609718	11.49390709	11.45826841	11.7059051	11.464892	11.63682814	11.54398941	11.66478643	11.65442258	11.60840212	11.57014357
ENSG00000188529	13.01199881	12.85087516	13.0573968	13.06689807	13.00812847	13.06526533	12.89207633	12.77111994	13.37706298	12.8869522	13.22782806	12.86101815	13.23494781	13.25456175	13.18840425	13.10717702	13.46411585	13.34363187	13.41246992	13.2119229	13.29749223	13.43943106	13.35215265	13.62659702	13.17562935	13.52208847	13.09527594	13.3306413	13.20892553	13.55155724	13.26963057	13.34440847	13.24499939	13.73528458	12.93878314	13.40103913	13.53516854	13.66984205	13.49554459
ENSG00000142661	-1.963418424	-1.980649867	-1.977926377	-1.804827536	-1.968608838	-1.971838986	-1.976140232	-1.972714591	-1.80772954	-1.981894595	-1.982833948	-1.799150909	-1.974970332	-1.981308539	-1.970714772	-1.973993873	-1.969490644	-1.978443973	-1.934393799	-1.975406827	-1.953819728	-1.958140917	-1.991074546	-2.010853152	-2.011374105	-2.008502329	-2.018650846	-2.007676376	-2.030010361	-1.97143766	-2.008299478	-1.989818119	-1.982259038	-1.629766673	-2.0078575	-1.974923337	-1.997204458	-1.803525531	-1.806125019
ENSG00000142677	-1.437501375	-1.542512157	-1.52591484	-1.529385473	-1.469132472	-1.488817438	-1.515029822	-1.494153497	-1.54707068	-1.550097701	-1.555822252	-1.494791326	-1.507900295	-1.546526197	-1.481966324	-1.50194962	-1.47450632	-1.529069138	-0.202262551	-1.510560355	-1.379005604	-1.405339522	-0.955820558	-2.069778528	-2.072953289	-2.055452291	-1.167322054	-2.050418817	-1.253014563	-1.829575103	-2.054216087	-1.941588147	-1.895522065	6.975116672	-2.051522615	-1.850817299	-1.986601513	-1.864654268	2.775087213
ENSG00000185436	1.772449335	3.02011489	0.585339622	4.627781101	5.039060185	4.996625956	5.021163014	4.985132342	2.344075128	3.837325412	2.4965766	1.685705131	2.412352666	0.566769943	1.705033248	1.981353502	2.025837671	0.582489657	3.328710818	4.184271243	4.187621132	0.696256102	0.743819841	3.196056705	1.870892494	1.229233295	1.152937774	0.655708713	1.427426658	0.852248135	0.652474625	1.778607106	2.758760704	4.61137558	5.679976074	3.9057749	1.712349935	6.445950029	4.84992651
ENSG00000230023	-2.320955801	-2.325384943	-2.324684901	-2.324831286	-2.322289936	-2.323120208	-2.324225793	-2.323345272	-2.280937788	-2.325704885	-2.325946335	-2.323372175	-2.323925084	-2.325554247	-2.322831242	-2.323674097	-2.322516594	-2.324817943	-2.313495359	-2.32403728	-2.318488568	-2.319599279	-2.322500743	-2.327584603	-2.283079084	-2.326980351	-2.329588909	-2.326768049	-2.33250874	-2.31745331	-2.326928211	-2.322177793	-2.320234819	-2.318909613	-2.326814605	-2.318349263	-2.324076365	-2.318932878	-2.319601046
ENSG00000158055	-1.524706788	-1.553089247	-1.548603302	-1.549541349	-1.533256085	-1.538576564	-1.545661284	-1.540018802	-1.554321331	-1.555139479	-1.556686718	-1.540191195	-1.543734306	-1.554174167	-1.536724836	-1.542125949	-1.534708536	-1.54945585	-1.476899403	-1.54445327	-1.50889647	-1.516014038	-1.401688859	-1.44109477	-1.721179579	-1.716449385	-1.733165331	-1.206598105	-1.743172229	-1.083289648	-1.20929828	-1.685674027	-1.673223223	-1.664731146	-1.715387267	-1.375085688	-1.697840302	-1.378825563	-0.69666527
ENSG00000001460	6.697362744	7.128920737	5.397020101	5.306065851	5.478026808	5.353158563	5.724951051	5.536646479	6.246019166	6.677711827	5.581789247	5.069965073	5.607275285	5.761920389	5.5344244	5.791353387	5.252134832	6.873053824	6.863118911	7.033016248	7.112508445	5.78399252	6.594057257	6.246656606	5.530377266	6.389637795	7.862861633	7.11023862	4.423809602	6.531331355	7.03536642	6.66412942	7.25649961	7.43664338	7.119690208	7.225205135	6.877366217	6.44547483	6.304777347
ENSG00000001461	9.890431269	9.959027267	8.966343125	8.821483316	9.148956767	9.315643741	9.270246345	9.183957514	9.351268015	9.565924152	9.304402226	9.27596939	9.116854713	9.163627669	8.903177394	9.057407975	9.10024295	9.924914495	9.830326991	9.941108542	10.05595903	9.950026372	9.794355837	9.864416801	8.873110521	9.782127341	10.32360352	10.04313738	9.009741308	10.31479613	9.873978352	9.91752154	10.03464253	9.755416731	10.3980455	10.0960355	10.30372604	10.43170988	10.10418696
ENSG00000117602	7.867778655	7.328045361	7.79348089	7.210387699	8.170224707	7.898061028	8.317518928	7.825989872	8.780938148	9.129048421	8.95814535	7.374497434	7.473028162	7.523818503	7.83771588	8.39491114	7.673168479	8.038285248	8.833041466	8.817224633	8.089783139	6.751458856	8.627426516	8.91147945	7.23403137	9.298983197	8.92131071	6.744597608	3.689521075	10.00932039	7.9694684	6.792792146	8.926299912	8.614621979	9.921502934	8.374981787	7.958814791	9.452168054	9.278352613
ENSG00000266551	-1.80903104	-1.828608025	-1.825513815	-1.826160839	-1.814927973	-1.818597808	-1.823484539	-1.819592601	-1.829457863	-1.830022186	-1.831089404	-1.81971151	-1.822155394	-1.829356356	-1.817320567	-1.821046019	-1.815929811	-1.826101866	-1.776055587	-1.822651304	-1.798125771	-1.80303516	-1.686218865	-1.511381672	-1.906589659	-1.706018916	-1.91485691	-1.902388595	-1.92776268	-1.663909009	-1.903096514	-1.882099475	-1.873511452	-1.867653987	-1.902594375	-1.865177217	-1.890491242	-1.670448759	-1.278785967
ENSG00000184454	-1.325103611	-1.361716741	-1.355929909	-1.357139982	-1.336132131	-1.342995504	-1.352134731	-1.344855978	-0.490291785	-0.995353445	-1.366357447	-1.345078364	-1.349648946	-1.363116278	-1.34060679	-1.347574179	-1.33800578	-1.357029689	-1.263432494	-1.350576404	-1.304708436	-1.313890038	-1.528748151	-1.230930009	-1.571880371	-0.974395518	-1.254817958	-1.564023487	-1.28756756	-1.48702397	-1.565347446	-1.526078513	-1.510017082	-0.11853009	-1.221444974	-1.494430288	-1.186319105	-0.815005254	-1.135769974
ENSG00000133226	12.76284069	12.71486223	12.86232216	12.89715875	12.89349571	12.89614046	12.8250704	12.75531049	12.9294616	12.90459956	12.83483179	12.91878619	13.01306996	12.90818878	13.01365081	12.86566673	13.06586195	12.65369841	12.59202515	12.59015978	12.54520049	12.65880413	12.49220462	12.65021804	12.47070593	12.62117242	12.60985332	12.40819705	12.50891124	12.55605778	12.56905831	12.41556687	12.48887759	12.77633736	12.66146664	12.80331764	12.75898596	12.56135218	12.64456542
ENSG00000238986	-1.264346992	-1.299246785	-1.293730752	-1.294884199	-1.274859424	-1.281401621	-1.290113172	-1.283175033	-1.300761786	-1.301767801	-1.303670326	-1.283387012	-1.287743711	-1.30058083	-1.279124689	-1.285766034	-1.276645395	-1.294779067	-1.205561817	-1.288627768	-1.244906223	-1.253658165	-0.930657742	-1.024420472	-1.582373878	-1.577373796	-1.058886036	-1.249449409	-1.312908441	-0.418169238	-1.251346704	-1.539531634	-1.524221809	-1.162039646	-0.821953895	-1.50936441	-0.960687859	-1.162222967	-1.519227943
ENSG00000169504	8.636063865	8.549354971	10.21192993	10.15908586	10.55132445	10.17238765	9.805132221	10.21500025	7.136950755	10.64917741	8.083566198	9.879993375	10.26089813	10.18613294	10.12629454	10.50208957	10.1664486	9.713709418	6.776719446	10.8105951	10.12876108	8.579468757	10.36001622	10.99846885	10.69892152	9.297863726	10.78910598	9.941254479	5.08301265	5.819190487	9.142141022	9.761372718	9.806060496	10.65345846	11.56558394	8.713962091	10.69127303	6.18127339	8.602033292
ENSG00000238482	-2.026255101	-2.037150693	-2.035428607	-2.035788709	-2.029537045	-2.031579496	-2.034299211	-2.032133149	-2.037623671	-2.037937745	-2.038531707	-2.032199328	-2.033559474	-2.037567177	-2.030868646	-2.03294205	-2.030094619	-2.035755887	-2.007902577	-2.033835473	-2.020185762	-2.022918087	-2.052939785	-2.06544597	-1.846151351	-2.063959525	-1.960564509	-1.734001233	-2.077559241	-2.040523211	-2.06383126	-2.052145335	-2.047365662	-2.044105684	-2.063551794	-2.042727235	-2.056815782	-2.044162916	-2.045806595
ENSG00000020633	10.63446478	10.77682129	11.47272282	11.71872654	11.85451388	11.65589827	11.60021499	11.83517621	11.91441222	11.62639034	11.76508271	12.08785057	11.93452281	11.77139489	11.47888886	11.57382683	11.43193781	9.023272264	8.072648227	8.416319318	7.760775979	9.864687193	8.471714558	10.24022568	8.268733521	7.931044046	9.401425839	7.415290024	6.612133084	7.292939568	9.150962903	7.9231118	9.916283052	8.255762419	10.84471633	9.229872843	10.12576469	8.269154456	9.060531845
ENSG00000229162	-0.576281761	-0.650413807	-1.152433129	-1.153112951	-0.599108044	-0.288229335	-0.631472444	-0.293175131	-0.653523484	-0.655583336	-1.158283859	-0.617313047	-1.148900973	-0.341135473	-0.608248872	-1.147732959	-0.602944069	-1.153050997	-1.020554762	-1.149422899	-1.088170873	-0.209525415	-1.150690778	-0.739224527	-1.1658818	-1.163987513	-1.170519208	-1.163435948	-1.17729814	-1.121237599	-1.16385233	-1.149197835	-1.140191104	-1.134025607	0.392995419	-1.131413622	-0.389971126	-1.134133993	0.09601674
ENSG00000261025	-2.248636775	-2.255703659	-2.254586714	-2.254820276	-2.179541349	-2.252090179	-2.253854187	-2.252449279	-2.184786336	-2.256214141	-2.256599385	-2.252492202	-2.253374393	-2.255973791	-2.251629122	-2.252973932	-2.251127088	-2.254798988	-2.236733324	-2.253553407	-2.244700201	-2.246472388	-2.251125017	-2.259236532	-2.259450183	-2.258272422	-2.191210392	-2.257933686	-2.267093202	-2.243071624	-2.25818923	-2.250609737	-2.24750964	-2.245395217	-2.258007968	-2.244501154	-2.253638989	-2.245432337	-2.246498428
ENSG00000264371	-0.671649808	-1.19781933	-0.177670932	-0.181538031	-1.163679118	-1.172837632	-0.725829928	-1.175320256	-1.199940202	-0.438710362	-0.210756302	-0.711984284	-0.157482381	-0.010952632	-0.703101019	-0.716905636	-0.119546484	-0.735309975	-1.066668415	-1.182953618	-1.121747207	-1.133999175	-1.106987962	-1.125382809	-1.125637245	-1.124221838	-1.129084811	-1.123808934	-1.134079478	-1.051311038	-1.124120672	-1.103425585	-1.081993144	-1.067375137	-0.723425658	-1.061194061	-1.118345232	-1.06763177	-1.075002159
ENSG00000233755	-2.24608251	-2.253205179	-2.252079417	-2.252314823	-2.248227983	-2.249563175	-2.251341108	-2.249925109	-2.253514375	-2.253719692	-2.254107976	-2.249968372	-2.250857527	-2.253477444	-2.249098478	-2.250453904	-2.248592481	-2.252293367	-2.234085093	-2.251037953	-2.24211486	-2.243901036	-2.254673531	-2.262849078	-2.263064415	-2.261877358	-2.266072278	-2.261535947	-2.270767768	-2.246556564	-2.261793509	-2.254154183	-2.107456935	-2.248898499	-2.189824477	-2.247997379	-2.257207349	-2.248935913	-2.250010419
ENSG00000231953	-1.954065187	-1.970678594	-1.968052787	-1.968601865	-1.959069438	-1.962183731	-1.966330705	-1.963027931	-1.971399782	-1.971878677	-1.972784339	-1.96312884	-1.965202766	-1.971313642	-1.961099839	-1.96426133	-1.959919616	-1.968551818	-1.926081582	-1.965623605	-1.944810765	-1.948976967	-2.00187167	-2.020940881	-2.021443149	-2.018674374	-1.861019475	-2.017878045	-2.039410983	-1.480620828	-1.851039376	-2.000660307	-1.993372345	-1.988401587	-2.018052673	-1.986299752	-2.007781721	-1.653610008	-1.990995106
ENSG00000117614	10.98537017	10.50473487	10.33394172	10.52925319	10.59677788	10.41051672	10.34878578	10.48174931	10.61387746	10.50968953	10.59962379	10.29251383	10.51006924	10.49471488	10.34298144	10.53155206	10.45124787	10.05207426	10.19129499	10.18268523	10.14933488	9.90612859	10.25304091	10.07868403	10.20601716	10.14846445	9.81750334	10.12945739	10.11141912	10.20284012	10.48602056	10.07561745	9.922979197	10.60385987	9.825097022	10.14283546	10.14860087	10.10818842	9.773986769
ENSG00000117616	9.66752672	9.994676009	9.734029086	9.830418971	10.1578862	10.31151448	10.24124894	9.358439113	10.47974683	9.865997527	9.907049512	9.824523607	10.2498615	10.41883788	10.32732193	9.90127235	10.18040902	11.41308364	11.41622135	11.06192484	11.31738763	11.21801028	11.41373454	11.04848495	11.11640088	11.36917811	11.33680449	11.22108302	10.97876488	11.61271059	11.95724055	11.31069297	11.31813245	10.85483849	10.20007928	11.21248409	11.2737376	11.6210347	11.31017157
ENSG00000272432	1.773394231	2.279007658	0.806914616	1.324528858	1.736202052	0.8217765	1.337456145	1.968023952	1.646757873	1.643348489	1.301001236	1.706406054	2.157023161	1.647371653	1.72125665	1.698154157	1.374512604	0.805671812	0.922532735	1.688263237	2.12102678	1.811722513	1.818738427	1.729572279	2.172505498	1.92465242	1.744070082	2.009582343	0.785318191	1.893243482	2.420863106	-0.003866555	0.013992813	2.154148124	1.758110692	1.859529256	1.21743189	1.837667097	1.534876631
ENSG00000261349	4.317470619	5.100110441	5.158765046	4.987148269	5.134873296	5.005632105	5.180345001	4.628641356	4.291321989	4.946717143	3.903016331	4.489484742	4.725274453	4.34405133	4.850172561	4.476149882	4.575447997	5.53971873	6.421245075	4.931470697	5.528413003	6.413299804	5.44006002	5.945942143	5.14655173	6.116406209	6.04838353	6.012363443	4.253974092	6.870982641	6.200703091	6.137065614	6.447752645	4.196737231	5.518041296	5.047985929	5.819200655	5.826590034	5.303886637
ENSG00000187010	2.106449486	2.007550406	2.023086716	2.019834652	2.076519893	2.057950047	2.033297182	2.05292432	2.003290412	2.000463366	1.995120852	2.052323823	2.039993659	2.003799073	2.064407842	2.04558805	2.07144595	2.020130994	2.275181395	2.037494375	2.937242579	2.136981445	2.799182172	2.122913127	2.039496025	2.777325798	2.974833837	2.188631152	2.19605995	2.987974368	2.273984168	1.981594368	2.005351344	1.221455239	2.677858178	1.394297627	2.786407987	2.891798723	1.334205112
ENSG00000224183	2.903069331	3.821115033	4.675001413	4.054873298	3.957079524	4.389143688	4.299358992	4.416518333	3.400488887	3.807160126	3.852508324	4.071172244	4.187611213	4.547152662	4.04388719	4.05766294	4.003864959	3.34490631	4.29017299	3.177935649	3.93265054	4.016010195	4.350191564	3.44451845	3.439258199	4.198628315	3.89371599	3.841745766	3.408424895	3.405131613	3.281509433	3.084115573	3.541471848	3.202861375	4.910446104	3.223522324	4.454313741	3.348511889	3.323121858
ENSG00000259984	1.687219533	2.70635797	2.865160018	1.587936479	2.278307544	2.462933556	2.423620659	1.625516536	2.375979036	1.566137892	1.560152218	1.977207695	2.434283589	2.699934997	1.993738295	3.023518004	2.270651968	3.26995523	3.557042255	3.534545309	3.62378108	3.298908737	3.535865935	2.150785537	3.312149106	3.896727316	3.446663758	3.942170141	2.922410016	4.33499624	3.284241904	3.007376167	3.183084543	2.627793692	3.615204509	3.512567854	3.912438157	4.591150291	3.780210775
ENSG00000183726	11.22399027	10.92102369	11.15156023	11.18981977	11.26796272	11.14182547	11.11325608	11.30288655	11.26355155	11.20767058	11.43448527	11.03215382	11.0708828	11.07649989	11.05042228	11.19337379	11.0068173	10.52849549	10.77795063	10.77250735	10.56073717	10.53840041	10.74220149	10.36243263	10.68630176	10.9656386	10.39786031	10.66822853	10.47355502	10.82128365	10.54450705	10.31961587	10.45265138	10.82379912	11.28139109	10.56681742	10.84658231	10.96654231	10.43082802
ENSG00000252515	-1.44841407	-1.480711309	-1.150096556	-1.47667405	-1.458142567	-1.464196898	-1.47225881	-1.465838063	-1.482113333	-1.483044328	-1.484804977	-1.466034234	-1.470066044	-1.481945872	-1.462089762	-1.468235848	-1.459795354	-1.151066695	-1.068502571	-1.470884175	-1.430423042	-1.438522333	-0.550447624	-1.551510622	-1.246714755	-1.003897211	-1.563266902	-1.235800406	-1.565557936	-1.477633375	-1.237657618	-1.512084238	-1.172406037	-1.488252714	-1.545895812	-1.48416665	-0.754413636	-1.162912301	-1.493294637
ENSG00000238889	-0.372610433	-0.403949045	-0.400697697	-0.401381431	-0.389225715	-0.39326323	-0.398540138	-0.394346704	-0.404833867	-0.405419468	-0.406522659	-0.394475899	-0.397116199	-0.404728368	-0.391865238	-0.395921206	-0.390334228	-0.401319196	-0.255960088	-0.397648471	-0.33403315	-0.351400063	0.153592638	-0.170923098	-1.390181444	-0.345459733	-0.073335516	-0.579788204	-0.708334635	0.477893654	-0.151449801	0.840257217	-1.357804746	-0.756387688	-0.580874519	-0.372106323	-0.265396024	0.273467524	0.074987558
ENSG00000188672	0.99850395	0.910754889	1.50085742	0.921387289	1.314910815	0.954861179	1.514213426	0.950405739	1.671556897	0.435504831	1.464490651	0.949874228	0.939000519	0.907523216	0.454545752	1.278994598	0.456714464	0.441234555	0.52580487	1.886607849	1.899266932	1.38638386	0.890477402	1.572255417	0.766065713	2.196177025	1.505343666	1.958514729	1.030941084	1.482889053	1.952897967	0.121850269	1.560111396	1.870364491	1.01103028	1.766357991	0.85193561	1.435519611	0.630101156
ENSG00000238084	6.78397061	6.654652269	6.991578193	7.146801167	7.058900321	6.917342793	7.113811335	7.325256096	6.615067346	6.781418387	6.796353361	7.33315152	7.062427156	7.081263343	7.233597686	7.140457043	7.060129555	6.409044496	6.314978052	6.210475146	6.058747472	6.336208153	6.267231966	6.377639672	6.406613219	6.527423164	6.314975785	5.639177751	6.234490118	5.952332927	6.124372839	6.178683548	5.923559053	6.867209279	6.53561337	6.684735135	6.380859045	6.345778789	6.218502309
ENSG00000204178	10.42457089	10.37207846	10.82941865	10.38705571	10.46841118	10.49443448	10.42454603	10.43511742	10.67286634	10.91294258	10.62828217	10.41558051	10.52681429	10.45954308	10.66154053	10.67726174	10.55520049	10.17749287	10.79765263	10.98722489	10.7321181	10.78641231	10.73243028	10.09768189	10.59403321	10.90373111	10.64837606	10.7074389	10.02385452	10.65706521	10.9214154	10.62560006	10.83577974	11.01055983	10.48427142	10.90639432	10.75470736	10.75823314	10.49102082
ENSG00000157978	4.591839135	5.523188182	6.869419381	6.992730373	7.508643797	7.616004232	7.67212846	7.660380973	7.139027729	5.98422972	6.676525412	6.678885223	6.852710061	6.481094314	6.2708597	6.050589218	5.558073783	3.272833072	6.629735669	6.197959666	6.182663651	5.250874127	6.639724075	4.626373099	2.439909779	6.170721384	5.054672147	3.930372508	6.756034782	7.835515448	4.008194093	5.064141603	6.389839437	4.798959103	5.20598019	6.81802146	6.995612069	8.049045646	2.581458482
ENSG00000225643	-1.46208045	-1.494097378	-1.489036992	-1.490095159	-1.471724513	-1.477726298	-1.485718239	-1.479353218	-1.172802309	-1.496410148	-1.498155517	-1.479547687	-1.483544505	-1.495321226	-1.475637449	-1.159045267	-1.473362955	-1.489998712	-1.40815117	-1.484355535	-1.121560643	-1.452274564	-1.567617252	-1.604366943	-1.605334901	-1.59999899	-1.321115974	-1.289366842	-0.983497927	-0.471308212	-1.599622081	-1.565282745	-1.551237573	-1.541658057	-0.867444447	-1.537607456	-1.579006951	-0.904638227	-1.54665622
ENSG00000117643	4.057104451	4.690984189	5.161871955	7.128540191	7.245428578	6.89958062	6.49179223	7.81724359	6.03719081	3.974707559	5.453289262	7.413105248	7.082727884	7.479065356	6.39717622	5.212378062	6.496190578	1.363726921	3.386133131	2.271241869	2.470116107	5.140934311	3.821788621	2.440843801	1.384240183	2.669352506	2.12099887	3.135077913	2.0255369	5.633554594	3.24693896	2.372540914	2.711771321	1.589780281	1.881282638	4.236023552	5.037308135	1.589216361	3.138957084
ENSG00000233478	-2.245942808	-2.254651578	-2.253275127	-2.253562954	-2.248566043	-2.250198559	-2.252372409	-2.25064109	-2.255029627	-2.255280664	-2.255755413	-2.250693987	-2.251781142	-2.254984471	-2.249630382	-2.25128764	-2.249011708	-2.25353672	-2.231273763	-2.252001747	-2.241091627	-2.243275556	-2.256201187	-2.266197294	-2.266460583	-2.265009188	-2.270138248	-2.264591751	-2.275879347	-1.982960771	-2.264906667	-2.255566188	-2.251745829	-2.249140151	-2.264683291	-2.248038366	-2.259299244	-2.249185896	-2.250499677
ENSG00000162430	6.958147989	8.755038338	9.371319148	9.75290853	10.19220723	9.802837724	9.849102488	10.34879669	9.72276102	8.57615488	8.736701164	8.983290541	9.114370472	9.154987143	8.495335328	7.750039337	8.33094552	5.896546744	9.63920157	8.43426276	10.1498032	10.71395957	10.01915996	6.847117278	7.559519693	8.821332738	9.891806653	8.50913369	9.566774122	10.10745524	10.2676502	7.3098964	10.48173092	9.543883598	5.908243905	10.09482567	10.34295306	6.585932145	9.00622845
ENSG00000228172	1.402364954	1.055017757	1.279466377	0.478358849	1.148712362	0.863574541	0.83391371	1.772865748	1.418973304	1.79932483	0.788482487	1.115634029	1.622553503	1.251375172	1.132125553	-0.026915081	0.87992036	1.275153406	1.429382998	1.618538829	2.440868166	2.231732158	1.449867805	1.351417562	1.6471019	1.665055051	0.904121949	0.924667929	2.309265483	2.561976946	2.607861837	0.961193746	0.977797223	2.511300422	0.924317083	2.148991959	1.978539702	1.52359128	1.854062103
ENSG00000117640	9.992971272	9.774084606	9.904571343	9.738720096	9.721111653	9.756349564	9.797850244	9.79241674	9.595446095	9.846090177	9.634506004	9.595966659	9.540412517	9.499567483	9.551323786	9.525907263	9.508893332	9.717743313	9.824411277	9.87694676	10.06807454	10.38929436	9.992797602	10.04361352	9.875423385	9.806852712	9.81392177	9.942506128	10.02054217	10.00150914	10.00301636	9.910978363	9.831825657	10.21214214	9.806494946	9.752180025	9.69884061	9.990839989	10.24039045
ENSG00000223474	2.969887126	3.896446841	4.022541022	4.060673833	3.048890527	2.741879551	3.529187165	3.766274373	2.490744662	3.226372156	3.302704202	3.76510617	3.100151198	3.138757736	3.24793599	3.110051976	2.763805798	3.065052624	4.201817146	3.673785103	3.979208128	4.203648034	4.328866862	3.869242161	3.562950275	4.042794393	3.260171143	4.051981238	3.713225397	4.555008408	3.997902048	2.817336414	3.191174261	4.297614916	3.07213376	3.506873661	3.780655157	3.683089997	3.899027074
ENSG00000272478	-2.320966288	-2.325233931	-2.324559415	-2.324700462	-2.322251777	-2.323051775	-2.324117048	-2.323268633	-2.32541919	-2.282530455	-2.325774854	-2.323294554	-2.323827303	-2.325397062	-2.322773345	-2.323585468	-2.322470171	-2.324687606	-2.313777874	-2.323935408	-2.318589017	-2.319659228	-2.322451177	-2.327349666	-2.327478688	-2.326767447	-2.286269137	-2.326562886	-2.332094256	-2.317587787	-2.326717207	-2.322140002	-2.320267874	-2.318990989	-2.326607744	-2.318451071	-2.323969348	-2.319013406	-2.319657211
ENSG00000127423	6.92183288	6.827488691	7.389693932	7.368762531	7.304005511	7.115323511	7.185482089	7.398826877	7.282954854	6.865107045	7.205865979	7.291757481	7.46734479	7.269536818	7.402049616	7.466299062	7.333331515	6.775929062	7.105167336	7.235582717	6.853772118	6.801740866	6.75559531	6.902074418	6.959558971	7.390622575	6.863653137	7.231674334	7.118309759	6.91777369	6.404139863	6.787947335	7.046392345	6.790909438	7.707790017	7.492406686	7.153726426	7.167240203	6.51090349
ENSG00000236528	-0.885816625	-0.508646932	-0.892477086	-0.892722942	-0.888288483	-0.476552384	-0.223420051	-0.479803915	-0.893957896	-0.074833697	-0.254925371	-0.480191675	-0.488118169	-0.510989606	-0.023553333	-0.890747713	-0.191911681	-0.500743291	-0.326207027	-0.219952999	-0.406785504	-0.883199272	-0.317892235	-0.15050979	-0.384097424	-0.691810492	-0.184472969	-0.691523378	0.052600504	-0.24648423	-0.691740175	-0.684776704	-0.681595624	-0.67930937	-0.691586522	-0.678313599	-0.687694782	-0.679350337	-0.680514204
ENSG00000182749	6.460060604	6.959808092	6.904276291	7.197234031	6.473885769	6.883675436	6.96014003	7.00393028	6.639838083	6.833561214	6.35014086	6.637096302	6.627830057	6.273126831	6.570373378	6.519699094	6.325586156	6.566624073	6.588871378	6.502089574	7.330140629	7.095003662	7.10275804	6.45270195	6.270140835	7.081412307	6.291485331	6.594563372	5.693482181	6.656485495	7.516227074	6.420639438	6.050559873	6.911829245	7.315712018	6.92494453	6.543502806	7.62666171	6.721649146
ENSG00000207302	-1.563852993	-1.590510542	-1.586297224	-1.587178263	-1.571882717	-1.57687985	-1.583534004	-1.578234437	-1.591667747	-1.592436173	-1.59388938	-1.578396354	-1.581724136	-1.591529527	-1.575140658	-1.580213525	-1.573246897	-1.58709796	-1.518951047	-1.582399406	-1.549003529	-1.555688535	-1.707200234	-1.472334309	-1.473729076	-1.734161526	-1.749861581	-1.07054342	-1.761627895	-1.676821395	-1.073786725	-1.705256505	-1.693562384	-1.685586403	-1.733163957	-1.68221384	-1.716683388	-1.148386368	-0.748324946
ENSG00000117632	15.75592777	15.34005701	15.38978933	15.54816073	15.46190535	15.26546568	15.31914126	15.46436997	15.38351598	15.32816108	15.72068185	15.40742441	15.36927964	15.42983867	15.43458971	15.62858047	15.34935098	15.00682814	15.19275541	14.98371713	15.12134268	14.89675062	15.15892234	15.31839282	15.22401657	15.56403944	15.03390411	15.0473147	15.10959291	14.4282651	14.99465313	15.42957213	14.92704067	15.56517285	14.96623805	15.15551517	15.2245799	14.36899824	14.86166222
ENSG00000229786	1.376392582	1.290380795	1.303900886	1.301071076	1.350377464	1.334229548	1.312784821	1.329858467	1.286673194	1.284212628	1.279562469	1.329336168	1.318610627	1.287115906	1.339845653	1.323477216	1.345965768	1.301328945	1.52270844	1.316436362	1.42467446	1.402915546	2.140315257	1.337123004	1.979881537	2.047239098	1.684984724	1.705423048	0.171884221	2.029460145	2.87577118	-1.838244156	1.217186794	2.799873083	-0.035569273	1.461727964	0.535398737	2.131075728	2.897242475
ENSG00000223624	1.241900765	1.160268298	1.173088628	1.170404906	1.217192824	1.201863577	1.181515196	1.197715103	1.156753392	1.154420903	1.150013218	1.197219432	1.187042102	1.157173077	1.207194301	1.191659615	1.213004223	1.170649454	1.381089292	1.184979296	1.287791873	1.267105014	2.385492915	0.988554118	1.9437572	1.979945031	1.036939621	1.351041204	0.608979234	1.906618782	2.526544414	-1.794229577	0.271670608	2.649463931	0.003345154	1.751739355	0.570363591	1.72366792	2.88021656
ENSG00000264021	-2.331369427	-2.336670613	-2.335832742	-2.336007948	-2.332966237	-2.33395998	-2.335283241	-2.334229356	-2.336900737	-2.337053549	-2.337342537	-2.334261555	-2.334923326	-2.336873251	-2.33361412	-2.334622923	-2.333237522	-2.282563592	-2.322440115	-2.281629226	-2.328416426	-2.329745823	-2.309047201	-2.315132012	-2.315292281	-2.31440879	-2.317530942	-2.314154689	-2.321025652	-2.30300599	-2.314346384	-2.308660666	-2.306335145	-2.304749021	-2.314210411	-2.304078345	-2.310933045	-2.304776867	-2.305576589
ENSG00000158006	11.86654058	11.87259841	11.06901855	11.06121832	10.87977922	10.79788106	10.7052527	10.97274521	11.36548312	11.03186076	10.91193363	11.19618831	10.81749247	10.99009664	11.19565077	11.07653877	11.05701879	10.99678004	10.40102499	9.082288778	10.37107067	11.13527992	10.88623391	9.870744945	9.732631075	10.49265207	10.86136728	10.59643162	10.1570807	10.59503294	11.21560154	10.5704415	10.08427233	11.37974626	9.353631973	10.37940008	10.52941856	10.05306348	9.948288285
ENSG00000207237	-0.661056423	-0.721689709	-0.71258032	-0.714602869	-0.679489785	-0.69096141	-0.706236959	-0.694071056	-0.722390629	-0.722854398	-0.723727818	-0.694442758	-0.702082151	-0.722307067	-0.68696885	-0.698614331	-0.682621453	-0.714418521	-0.557977672	-0.703632329	-0.626967384	-0.642313758	0.313709454	-0.115300569	-1.453067298	-0.442563957	0.072539697	0.046568873	-0.022530967	-0.177457076	-0.25302812	-1.434602874	-0.051866816	-0.219799746	-1.450227387	-0.8346801	-1.441214408	-0.845495517	-1.411182386
ENSG00000158008	0.587152044	0.867503667	-0.105967218	-0.107058627	-0.087746102	-0.094139716	-0.102527305	-0.095858957	-0.112579225	-0.113517243	-0.115285626	-0.096064061	0.522598618	0.488150182	-0.091923607	-0.098360035	-0.089499458	-0.106959257	0.758750519	0.520203854	-0.057488575	0.617379101	0.91940193	1.174017791	-0.362203122	1.693098785	1.332738425	1.581069195	-0.907143677	0.946243569	-0.872342534	-0.83942596	0.665964313	0.488308586	1.110071965	0.729530378	1.214932059	-0.815292702	0.186873507
ENSG00000158014	-1.965755317	-1.980994752	-1.978586107	-1.979089774	-1.970345703	-1.973202436	-1.977006445	-1.973976819	-1.981656296	-1.982095586	-1.982926347	-1.974069382	-1.975971789	-1.98157728	-1.972208185	-1.975108212	-1.97112557	-1.979043866	-1.940086028	-1.822766074	-1.95726626	-1.961087906	-1.981366214	-1.998858352	-1.999319081	-1.843187541	-2.005754609	-1.996048821	-2.015800928	-1.963999412	-1.99659989	-1.673071534	-1.973569805	-1.969010142	-1.842617257	-1.813490385	-1.833195739	-1.969090191	-1.97138917
ENSG00000158022	-1.543589031	-1.580739078	-1.574867385	-1.576095203	-1.55477928	-1.561743302	-1.571016552	-1.563631059	-1.582351763	-1.21627909	-1.585447839	-1.563856706	-1.568494314	-1.58215914	-1.559319558	-1.566389122	-1.556680406	-1.575983292	-1.481013531	-1.195015938	-1.52289477	-1.532211016	-1.665754754	-1.703272125	-1.140569065	-1.128180659	-1.706859054	-1.701547389	-1.423109654	-0.944051022	-1.127300018	-1.663045966	-1.646749001	-0.510431931	-1.701879952	-1.630933633	-1.678970509	-1.635828788	-1.267013707
ENSG00000175087	9.164594374	9.549123689	9.561996307	9.736400558	9.460326939	9.497560716	9.364821884	9.278248005	9.563771547	9.31741231	9.617891096	9.124535295	9.324055135	9.291068317	9.702988929	9.570913746	9.269840451	9.407835117	9.473783813	9.621404449	9.775966392	9.203824751	9.62142939	9.4101572	9.416465783	9.596261324	9.625293571	9.463426452	9.492901325	9.332221552	9.525633246	9.364827107	9.437847541	9.787710546	10.33423735	9.588428208	9.518712529	9.150915131	9.443081213
ENSG00000197245	0.672091686	1.737273457	2.54000544	3.299294256	2.741746143	2.022012571	3.007509076	3.247318669	2.705717844	3.01622301	2.490809206	2.013288497	3.09170687	1.938426682	2.36117122	1.792123683	2.732591174	1.495351253	2.559014483	3.624641139	2.369424372	1.274239375	3.064947423	1.708343523	1.704775085	2.972373424	2.946824064	2.467997337	1.295962039	2.657112937	1.964991238	1.009682812	1.56365348	2.604029776	2.590592863	1.96727941	2.691937876	1.051269209	2.403703893
ENSG00000142684	5.981627741	5.82308214	6.297170872	6.530554916	6.348489889	6.648559455	6.727778228	6.684272044	6.864483091	6.493210034	6.776527717	6.899220739	6.764994213	6.80035198	6.663696156	6.469447427	6.459128257	5.620592257	5.603441708	5.360520472	5.36827549	5.34155624	4.999958742	5.84816876	5.155843381	6.0170109	4.756443865	5.191288054	5.363201198	5.826035328	5.185297876	6.225472938	4.749289219	5.12904711	6.49274534	5.149509162	4.797411639	5.128199361	5.954411486
ENSG00000236782	-0.778418361	-0.356700256	-0.82292693	-0.823590341	-0.794341896	-0.804251582	-0.020818303	-0.806937828	-0.359732122	-0.825816427	-0.826422623	-0.80725892	-0.813858158	-0.825436241	-0.800802635	-0.810862505	-0.797047166	-0.347696069	-0.68937448	-0.815197269	-0.748970776	-0.762227637	-1.20449354	-0.560678983	-0.831449147	-1.214772075	-0.856770748	-0.81818315	-0.465760331	0.106041848	-0.164413486	-0.032705412	-0.719735721	-1.181704434	-0.818839216	-0.688984885	-0.086290653	-0.375111563	-0.390337443
ENSG00000142675	3.946515513	4.223815632	2.788419266	3.703911662	4.027475499	4.276695236	4.226898923	3.5017429	3.19350396	3.405417178	2.315660861	3.150830152	3.373616778	3.673340964	3.171731418	2.992958023	4.017516373	4.682822097	4.275945697	5.197119167	5.249876548	4.580838602	4.596359169	5.588804789	4.102333976	5.191004409	5.008277924	4.54777103	4.443633809	5.57112631	4.668611438	5.341848772	4.083088238	3.622956009	4.893602684	4.746554726	3.775445107	4.760211398	5.527817786
ENSG00000188782	-0.991548966	-1.037366951	-1.034027345	-1.034726368	-1.009293312	-1.020336142	-1.031832671	-1.023329553	-0.20694655	-0.532110889	-0.21529207	-1.023687362	-1.030393316	-1.038173376	-1.016492819	-1.027703006	-1.012307922	-0.517266125	-0.892323167	-0.504022893	-0.40523068	-0.425647746	-0.022817864	0.729666294	-1.076435162	-1.074473108	-1.08123142	-0.347290695	0.33462143	-1.022141977	-0.350652739	-0.247635676	-1.052911458	-0.172941231	-1.074027128	-0.15983552	-0.289617331	-1.041820613	-1.04987983
ENSG00000236155	-0.441956668	0.595880139	-0.456770165	-0.45732596	-0.447400672	-0.450707689	-0.455014374	-0.451593387	0.350257314	-0.460602342	-0.461495639	-0.451698949	-0.453853977	-0.460042335	-0.449563791	-0.452879163	-0.448309643	0.042480695	-0.355335655	-0.454287887	0.156733831	0.13586777	0.360944384	0.040148452	-0.459311499	-0.448162183	-0.486828388	0.83021483	0.084411967	0.054969853	-0.161981412	-0.848924173	-0.011741963	0.019736867	-0.159556235	0.033214883	-0.099784496	0.46742918	0.44719027
ENSG00000130695	10.99720153	11.09007223	11.46981619	11.40762285	11.64736977	11.79816189	11.69353857	11.50070323	11.84271509	11.55886138	11.69475788	11.48071046	11.70393286	11.37922374	11.42977748	11.50645083	11.61294374	11.5611535	11.78137347	11.79073051	11.56199178	11.6193326	11.46609104	11.58279712	11.66841805	11.94207629	11.71563139	11.86288723	11.39654866	11.39631628	11.42223212	11.60584014	11.74635107	11.41884447	11.99557829	11.64471193	11.59381497	11.43493388	11.56716939
ENSG00000270733	0.980557964	0.924099993	0.932863168	0.931025471	0.9633072	0.952674358	0.938644502	0.949806188	0.921704365	0.920116287	0.917118939	0.949463759	0.94244558	0.921990248	0.956365773	0.945626758	0.960396491	0.931192856	1.080170678	0.94102606	1.012955957	0.998295065	1.357596531	1.199766469	0.639376104	1.226104719	1.564837351	0.951484942	0.987793566	1.263966057	0.441768377	-0.093624557	0.832786192	1.200894727	0.774805562	1.542612639	0.553283435	1.287611337	1.486468443
ENSG00000142669	12.33877604	12.29472851	12.72683481	12.57642392	12.98101682	12.83507533	12.92524196	13.11489725	12.80461264	12.76446493	13.13194756	13.13492577	12.7841437	12.68396153	12.4106099	12.79202153	12.18839737	11.02947862	12.04200686	12.00909225	11.27628679	11.4991358	12.0014433	11.76026541	11.62442451	11.68137945	11.19207272	11.33341002	11.0029589	12.06083244	11.09356262	11.67956926	11.63408788	11.74894115	12.65334439	11.84151546	10.8444744	10.64385884	11.77502853
ENSG00000158062	8.231445729	8.01242594	8.101710197	7.510216294	7.860280348	7.763737635	8.001011926	7.801423792	7.620152278	7.868721245	7.459600529	7.599574764	8.02666326	8.022135333	7.830190144	7.613460085	7.621876391	9.316870934	9.922760885	9.622915392	9.807243328	9.872104608	9.648945671	9.392380001	9.328474423	9.664229072	9.139452695	9.900552155	9.260016254	10.41672298	10.10999222	9.762529941	9.985896161	9.477010857	9.42226624	9.34999488	8.906879803	9.832329441	10.13918566
ENSG00000169442	9.856021042	9.330360439	8.327718652	8.47478344	9.321080501	9.545188794	9.597691554	9.647780502	8.345224472	9.186117074	8.6925152	9.100997892	9.27501419	8.986245749	8.247182485	8.821179099	7.706311843	7.080732679	9.668310287	8.725786216	9.231431331	8.400090199	9.172309418	8.260802055	7.500784081	9.240659025	7.50882499	7.760435604	8.136836846	10.94439653	8.838996769	9.209895763	9.268815926	7.91673855	10.02399691	8.903404216	7.908751728	10.16740986	8.258893947
ENSG00000176092	1.326905939	3.160460516	2.416661844	1.648240257	2.308741058	1.707079424	0.517322408	0.533766108	0.492229358	1.618411485	1.179702705	1.698381042	1.238812408	1.623544609	0.543397909	1.687973411	1.280418715	1.212612973	2.663143756	0.520836837	2.202067138	1.829812787	3.324239831	2.552273375	2.102370126	1.822452318	1.447603252	-0.371291752	-0.471238255	4.634123181	-0.374146318	2.596359929	0.893984807	1.507780503	4.921445664	2.059343037	1.067768248	2.88724257	2.13806983
ENSG00000225854	-1.308144885	-1.34690484	-1.340778695	-1.342059721	-1.319820066	-1.327085876	-1.336760986	-1.329055439	-1.348587411	-1.349704698	-0.962805726	-1.329290865	-1.334129445	-1.34838644	-1.324557099	-1.331933024	-1.321803578	-1.341942961	-1.242857657	-1.335111285	-1.286553831	-1.296273799	-0.678637334	-1.615886886	-1.617058705	-0.987935491	-1.62389558	-1.608741129	-1.088358166	-0.058861945	-1.610142718	-1.568571236	-1.551568037	-1.539970996	-0.984760091	-1.144422293	-1.585185873	-0.588608551	-1.155376802
ENSG00000265143	-2.172593157	-2.180616037	-2.179347993	-2.179613151	-2.17500979	-2.176513732	-2.178516372	-2.176921409	-2.18096431	-2.181195576	-2.181632935	-2.17697014	-2.177971672	-2.180922712	-2.175990303	-2.177517037	-2.175420355	-2.179588983	-2.159079427	-2.178174902	-2.168124049	-2.170135974	-2.185654017	-2.194862843	-2.114246222	-2.193768311	-2.198493414	-2.193383751	-2.203782351	-2.176511174	-2.031955515	-2.104209855	-2.181549557	-2.179149098	-2.193468082	-2.178134089	-2.188508075	-2.179191241	-2.18040155
ENSG00000176083	6.151053143	7.410696188	4.111530605	3.752809152	4.5499027	4.102771525	4.715122073	3.586930337	3.819211504	4.550612856	4.950667435	4.608834976	4.817532836	4.398810394	3.318969529	3.902010151	3.153098912	3.525542025	6.581345815	3.786950784	4.604869024	4.61601616	6.722325108	6.856470972	5.493146652	4.24246915	5.859257018	1.815878027	1.935531563	8.181323342	3.069534481	4.918897567	4.245468404	2.995122802	8.816137314	5.569814394	2.184874553	2.607080101	5.865729123
ENSG00000131914	-1.367180577	-1.406396168	-1.400198009	-1.401494094	-1.378993004	-1.386344226	-1.39613307	-1.388336942	-1.408098519	-1.40922894	-1.411366736	-1.388575135	-0.998233415	-1.407895185	-1.383785722	-1.391248354	-1.380999832	-0.014514963	-1.301125875	-1.394463976	-1.345335713	-1.355169943	-0.307104841	-1.414038672	-1.057154846	-0.590109966	-0.838654321	-0.419972051	-1.1143516	-1.325574476	-1.409465186	-1.367405017	-1.350201939	-0.943231392	-1.04561701	-1.333507236	-1.384214965	-1.338674562	-1.344590518
ENSG00000117682	9.402818335	9.692597187	9.94430819	9.671172166	9.524890563	9.50752865	9.655514994	9.794136	9.557686081	9.649014753	9.591439089	9.928989571	9.645474118	9.589079696	9.644876019	9.618093903	9.522136367	9.842468411	9.650819493	9.590189364	9.596327815	9.703936879	9.588668741	9.652074576	9.611026609	9.74986331	9.59382265	9.681628239	9.481100445	9.98179041	9.661208942	9.441092958	9.49890309	9.724923431	9.894507814	9.724910677	9.310039365	9.768632014	9.790754306
ENSG00000223583	0.202156872	1.092980867	1.113250755	0.155666476	0.79769717	0.175887476	0.162765221	1.152405949	0.147008535	0.145536396	0.142760229	0.172878855	0.758596574	0.14727364	0.784678496	0.169287673	0.18313757	2.487727824	2.522516124	2.221984912	2.44556247	2.613557219	2.536528977	1.002655682	2.618108941	2.466953771	2.543860627	2.880924757	2.256105917	3.579585517	2.123331586	3.001780831	1.541519155	1.199762607	2.473390396	2.100241627	2.227095871	2.556009688	3.110516636
ENSG00000225891	2.917688649	2.028424952	1.204032511	1.56102405	0.70811121	1.247972817	2.071536328	1.884582503	2.356016955	1.801287045	1.792836537	2.103474084	2.082769002	1.537651937	2.12379498	0.681667416	1.636687567	4.637023018	4.361646237	4.427855278	4.446480466	4.975705256	4.521032182	4.741749048	4.000439818	4.266499193	4.150498173	4.967420779	4.409614477	5.606473099	4.034830878	5.424132069	4.724269198	4.3203827	3.654979326	3.539890365	3.859105353	4.388993876	4.753710386
ENSG00000198830	13.62139415	13.12503574	13.48841719	13.6447089	13.53567334	13.42088249	13.42490008	13.61631131	13.53588451	13.26581247	13.67855043	13.5514242	13.58255364	13.57600137	13.39150563	13.73131177	13.57857882	13.23976898	13.53347822	13.26936757	13.25664899	13.10668131	13.66500956	13.21646369	13.49682495	13.76789889	13.06575299	13.37136591	13.28138954	13.27912186	13.37542215	12.88075649	13.08150774	14.27053166	12.74467834	13.5282047	13.44423975	12.92649244	13.26915077
ENSG00000117676	10.93768464	11.13148923	11.31837655	11.25784856	11.38157442	11.46735751	11.65146007	11.58934476	11.15159541	11.6810466	11.41162279	11.4490856	11.26697981	11.08254164	11.15625305	11.312297	11.11745754	10.31849105	11.04453265	10.88229926	10.7685526	10.98870456	10.68833307	10.79194161	10.41978105	10.80906949	10.48262195	10.3170713	10.6674661	11.09959595	10.53034753	10.76281311	10.95497558	10.61738566	12.00384926	10.93914538	10.74817656	10.82664803	10.32652485
ENSG00000238705	-2.326728607	-2.332474843	-2.331566631	-2.331756545	-2.328459474	-2.329536644	-2.330970998	-2.329828636	-2.332724287	-2.332889927	-2.275289316	-2.329863538	-2.330580867	-2.332694493	-2.329161748	-2.330255243	-2.328753534	-2.331739235	-2.317049652	-2.330726426	-2.323527692	-2.267054835	-2.315042653	-2.321638302	-2.321812026	-2.320854364	-2.324238629	-2.32057893	-2.328026731	-2.308494264	-2.320786718	-2.314623667	-2.312102911	-2.310383628	-2.32063933	-2.309656646	-2.317086818	-2.310413811	-2.311280673
ENSG00000260063	4.69849579	4.408386409	4.18424249	4.17781874	3.5857276	3.311532361	4.204414901	4.183881342	3.4548746	4.43865924	3.943197344	3.740046719	3.959544739	4.2550211	3.849819066	4.530586622	2.83411853	4.52183485	4.801077237	4.751912493	4.768358585	5.127865208	5.468623187	4.131242086	5.317853271	4.9748675	4.489426979	4.212195224	4.601595517	6.227052787	4.579020885	5.48432619	4.407601701	5.447978755	4.21015031	4.872691884	3.173158345	4.845560315	4.917175563
ENSG00000117713	13.45824201	13.71552238	13.67654105	13.5871086	13.4478522	13.44055897	13.42912427	13.18891524	13.43529552	13.61950709	13.32680082	13.68492331	13.64385604	13.47604057	13.59614851	13.34908036	13.55627195	13.48867778	13.34283286	13.69895604	13.6058523	13.7503081	13.62191541	13.54253003	13.94108281	13.47193607	13.60927091	13.41750219	13.25203152	13.35970954	13.6205762	13.29475184	13.71217977	13.7892318	13.69712891	13.55753189	13.43074406	13.35508135	13.42990118
ENSG00000266138	-0.497093227	-0.517267533	-0.51420424	0.019876127	-0.503366897	-0.507186162	-0.512169466	-0.508210127	-0.518100548	-0.518651713	-0.519689708	-0.508332199	-0.51082569	-0.51800124	-0.505864365	-0.509697437	-0.504416039	0.362392894	-0.399245202	-0.511328079	-0.477261392	0.983154912	-0.021672454	-0.43647091	0.778016194	0.288667068	0.036465336	0.704677352	0.616686048	0.751475297	0.290171117	-0.85724096	-0.31065797	0.065920992	0.10796016	-0.275864995	-0.05881604	0.530920629	-0.846015727
ENSG00000060642	8.285034201	8.627198875	8.315690683	8.674381522	8.655278899	8.712316272	8.63413294	8.987607643	7.899480618	8.245874902	8.257546293	8.949556335	8.557443659	8.778282539	8.655774095	8.561418843	8.67143185	8.26507999	8.104928871	8.267917916	8.006703471	8.662821266	8.457658013	8.33682819	8.967284931	7.67601922	8.129691201	8.376482157	8.102546427	8.41042876	8.015204243	8.034499726	8.04956589	8.496046743	8.688485894	8.055870539	8.338356709	7.704388484	7.97628872
ENSG00000241188	-1.434675696	-1.475256988	-1.468842975	-0.765491694	-1.446899496	-1.454506727	-1.464636472	-1.456568841	-1.477018624	-1.478188413	-1.480400659	-0.733945894	-1.461881275	-1.476808209	-1.451859123	-1.459581644	-1.448976213	-0.76520645	-1.366320608	-1.05485223	-1.412070074	-0.202762423	-0.12688923	-1.247444316	-0.884635294	-1.246608259	-1.250104897	-0.872313322	-1.253681399	-0.416532895	-0.874408203	-1.203083277	-1.185281094	-1.173139106	-1.245567323	-1.16800499	-1.220478639	-1.17335227	-0.770868074
ENSG00000204160	10.30507797	10.42710759	10.44192691	10.55781759	11.01660986	10.96878726	10.96065691	11.03179962	10.67901455	10.82178814	10.68220208	10.89752762	10.87050202	10.6406885	10.6987091	10.78658039	10.73878817	10.43138016	10.48367381	10.2373665	10.21065762	10.73595621	10.75919832	10.14434053	10.95097061	10.45168249	10.14943357	10.24345278	9.796258193	10.36114847	10.83442349	10.14668725	10.95720114	10.93355931	10.81110425	10.5316908	10.25027474	9.695246535	10.22845137
ENSG00000175793	1.077134434	1.521131827	3.32124726	2.686599247	3.643469071	3.538593757	3.167723995	3.204422569	1.516290078	2.785320152	3.096468399	2.589425782	3.082204154	3.3611865	3.018862278	3.582627011	1.955709522	2.535534611	3.406353017	2.717104772	3.073332165	3.028290839	3.668907162	2.898026792	4.802112103	2.726528716	2.90294429	2.185018724	2.516403655	4.974861183	3.233962336	1.537106575	4.186430708	2.638300225	2.349635753	2.264215715	1.821874027	2.244433648	3.313882512
ENSG00000142751	9.733104756	9.960734327	10.08745693	9.95382353	10.0671894	10.11230202	10.14734057	10.19066678	10.05746768	10.17853914	9.939767604	10.24848234	10.16887362	10.11617755	10.0372001	10.06179987	9.943338651	9.918333839	9.967198301	10.02891525	9.92604504	10.07121252	9.917246802	10.06903085	10.0368471	9.927029271	9.920124545	10.19317528	9.990313988	10.12070022	10.06261349	9.772978926	9.997481405	10.12690431	9.806911105	10.01574658	9.881445404	9.921841851	9.869439715
ENSG00000198746	9.553543003	9.564213067	9.281270737	9.287089226	9.252503577	9.209597764	9.322002232	9.516688395	9.488719374	9.487609718	9.328278853	9.567186912	9.457184216	9.393215165	9.300103412	9.481434495	9.568373101	8.808380637	8.874386604	9.056752288	8.806469082	8.963341431	8.811105113	8.774032745	8.954404794	8.659896968	8.821756357	8.982512828	8.688781625	8.838005664	9.017047663	8.761839402	8.533199277	9.425759889	8.983846223	8.843391681	8.918615786	9.046827163	8.774918045
ENSG00000090273	12.20404144	11.98031401	12.41589624	12.42656668	12.40293835	12.32550202	12.40977727	12.53980411	12.33086361	12.16187782	12.39177833	12.66309113	12.45196862	12.37867402	12.33433653	12.47365745	12.44009139	11.67044061	11.83876321	11.69328666	11.39461801	11.5969542	11.59070739	11.92547632	11.75859407	11.80500091	11.4958615	11.92508368	11.7028071	11.41351674	11.49522955	11.52479722	11.55963586	11.84975555	11.68795938	11.58852504	11.52601397	11.44049191	11.47112509
ENSG00000131910	-2.252171861	-2.259055243	-2.2579673	-2.258194798	-2.254245257	-2.255535592	-2.257253795	-2.255885367	-2.25935405	-2.25955247	-2.25992771	-2.255927176	-2.25678646	-2.25931836	-2.255086507	-2.256396398	-2.254597509	-2.258174062	-2.240577501	-2.18758617	-2.248337506	-2.250063675	-2.176773445	-2.184674332	-2.254257091	-2.253109913	-2.257163904	-2.252779972	-2.261701647	-2.238303826	-2.253028881	-2.2456462	-2.242626602	-2.240567083	-2.252852326	-2.239696237	-2.248596794	-2.24060324	-2.241641648
ENSG00000175707	-0.308198823	-1.522765517	-1.504756363	-0.432543479	-1.443143849	-1.4645033	0.717900972	-0.384924437	-1.527711807	-0.460495632	-1.537207824	-1.470985353	-1.485209426	-1.527121008	-1.457069402	-1.478752561	-1.44897482	-1.508178979	-1.216895868	-1.488095762	-1.345350412	-1.373924404	-1.964131271	-2.094917901	-2.09836272	-0.419137067	-2.146480392	-2.073911371	-1.216885422	-1.834281767	-2.078031653	-1.955823109	-1.905838454	-0.10354102	-2.075109064	-0.767824096	-0.950962168	5.056300757	-1.889534107
ENSG00000172746	-0.514689426	-0.91152484	-0.597743634	-0.90318052	-1.305022433	-1.313556701	-1.324920882	-0.880338937	-1.338811953	-0.916305616	-0.399847986	-1.316146635	-1.32182993	-0.91405844	-0.872287106	-1.319250059	-0.867320338	-0.902978321	-0.755780565	-1.322983178	-0.457200882	-0.48332836	-0.931933238	-0.948867857	-0.949082962	-0.947885885	-0.363270309	-0.947536458	-0.956199098	-0.880051266	-0.574749104	-0.928613673	-0.908642072	-0.895020431	-0.947613282	-0.889260659	-0.942903654	-0.895259572	-0.46973448
ENSG00000225294	3.225657489	1.862169935	2.812378531	3.294646846	2.897255947	3.258057665	2.973638216	3.134525824	2.924459866	3.260538245	3.582906021	2.858715473	2.46926679	3.164346483	2.251187187	2.848017895	2.889159142	2.195420714	2.14598886	2.980535543	2.377279789	2.994369345	2.622807314	2.240100832	2.649686576	2.262246772	2.575793788	2.877213065	2.936371634	3.387602206	2.156625123	1.898118418	3.02339779	2.323464806	2.365975023	2.588798022	2.864133214	2.93249443	2.643589428
ENSG00000253368	-2.101493014	-2.113745312	-2.111808794	-2.112213736	-2.105183622	-2.107480396	-2.110538767	-2.108102989	-2.114277185	-2.114630368	-2.115298289	-2.108177409	-2.109706919	-2.114213657	-2.106681032	-2.109012614	-1.982324945	-2.112176827	-2.080855254	-2.110017285	-2.094667927	-2.097740479	-2.12129122	-2.135354661	-2.012239402	-2.133683125	-2.140899158	-2.133095836	-2.148976262	-1.860357189	-2.133538889	-2.120397846	-2.115023013	-2.111357106	-2.133224624	-2.109807014	-2.002164172	-2.111421464	-2.113269812
ENSG00000158246	-1.982192793	-1.998458047	-1.995887267	-1.996424838	-1.987092174	-1.990141203	-1.994201273	-1.663106633	-1.507372503	-1.999632981	-2.000519664	-1.991066506	-1.993096971	-1.999079786	-1.989080025	-1.992175264	-1.987924536	-1.99637584	-1.954795616	-1.829578452	-1.973132308	-1.977211202	-1.962359303	-1.981028897	-1.981520639	-1.978809888	-1.988389365	-1.978030246	-1.999111937	-1.943823482	-1.97861841	-1.961173325	-1.954038091	-1.949171501	-1.814270675	-1.947113713	-1.968145503	-1.949256939	-1.95171067
ENSG00000090020	9.835882095	9.980576438	10.02177883	9.661695069	10.05469099	10.03731619	10.02770658	10.0514232	9.697161632	10.15608098	9.890677259	10.1619742	10.07430935	9.940077384	9.897310958	9.945257436	9.980471815	9.835936212	9.864417743	10.06504699	9.928609651	10.20400673	9.718897991	10.09680812	10.05943045	9.916259142	10.01575808	9.757550355	10.01704305	9.988128426	9.768503104	9.751767615	10.07930912	9.870035537	10.44252518	9.820222325	9.50235947	10.127354	9.966759255
ENSG00000214973	7.193906242	7.074669331	7.307580367	7.045050834	7.243661367	7.235803178	7.515828263	7.566543655	7.246308763	6.98079876	7.376505923	7.690550926	7.490676529	7.459050531	7.359445269	7.675721443	7.575400412	7.090577366	6.807049028	6.354056523	6.578842003	6.551260352	6.836693303	6.802844978	6.911888085	7.443107259	6.484853835	6.884511863	6.584843337	6.600092629	6.368866607	6.788078313	6.532808367	6.807315218	6.60816404	6.60783015	6.903274519	6.339192263	6.433334345
ENSG00000225159	10.0118099	9.685482058	10.21372614	10.10618036	9.937928966	10.01545749	10.03107769	10.17274012	10.08345692	10.06448685	9.942302523	10.3011787	10.24471249	10.19930055	10.15114184	10.25643568	10.15449147	9.44676142	9.323437368	9.281170739	9.138127169	8.999223057	9.498927832	9.310295795	9.496499677	9.242923789	9.163500023	9.318501904	9.855379614	9.109899135	9.157491582	9.30439826	8.914249144	9.7106608	8.451756564	9.385270385	9.676461266	9.339353039	8.958543087
ENSG00000225990	-1.170626548	-0.917853514	-1.197170755	-1.198212736	-1.497872139	-0.87308521	-1.193902766	-1.505384153	-1.203522332	-1.204431129	-0.928709881	-1.505575648	-1.509511329	-0.921138829	-1.183976175	-1.507724769	-1.499485519	-1.51586681	-1.435271231	-1.510309953	-1.47081352	-1.478719702	-1.485825391	-1.522012948	-1.5229661	-1.517711809	-1.534681785	-1.516200618	-1.536867646	-1.449897129	-1.517340665	-1.483526593	-1.46969626	-1.460263275	-1.51653201	-1.456274633	-1.49704087	-1.46042888	-1.465184985
ENSG00000142784	11.77410855	12.00230539	11.95316811	11.89292066	12.13070987	12.09694448	12.07923495	12.32596027	11.80746847	11.91969715	11.88767014	12.27379443	11.98699348	12.0050723	11.80331618	11.85557282	11.87375691	11.72417036	11.2149624	11.67759884	11.66048539	11.96306739	11.62913058	11.28783826	11.61225804	11.46092618	11.94312964	11.94142699	11.20817982	11.07940589	11.7444882	11.64510932	11.85127219	11.53628987	11.92034574	11.62523505	11.97290373	11.41651695	11.43274624
ENSG00000252098	-1.272235305	-1.310373619	-1.304345727	-1.305606207	-1.283723237	-1.290872516	-1.300392454	-1.292810491	-1.312029205	-1.313128573	-1.315207642	-1.293042141	-1.297803119	-1.311831457	-1.288384296	-1.295641924	-1.285674937	-1.305491319	-1.207995169	-1.298769212	-1.250990533	-1.260554611	-1.563121129	-1.254691358	-0.648424725	-1.601694002	-1.279222809	-0.988081711	-1.614539259	-0.371519698	-1.601245031	-0.354230612	-0.85750137	-1.53219874	-0.988959435	-1.142993938	-1.57668845	-1.532399071	-1.538152512
ENSG00000243659	0.678657916	0.125460158	0.129467267	0.604569854	0.652639855	1.219359775	0.942391531	0.632438022	0.124372301	1.146016804	0.584109399	0.631927469	0.133898846	0.591259527	0.140429246	0.135381557	0.98524383	0.927759732	1.225775171	1.389951279	1.734283994	1.060454557	1.401940723	1.075628368	1.249064639	1.421159269	1.769805992	1.672796879	0.952054889	1.723450097	1.4227536	1.220805215	2.078921275	0.235454645	1.095711857	0.238833629	1.76150306	1.063615776	0.718661481
ENSG00000186501	10.54320842	10.27001033	10.1830578	9.970622739	9.902817269	10.05322303	10.22614247	10.24898936	10.04588041	10.23951824	10.04079191	10.39170777	10.24936374	10.25471981	10.03159541	10.13652676	10.09522216	9.921953557	10.30496369	10.17188069	10.04669166	10.41559789	10.13773606	10.13153848	10.27135294	10.08924727	10.16312335	10.23253706	9.961732062	10.14599542	10.20847235	9.998274224	10.21364708	10.48236008	10.28736852	9.907654906	9.805436318	10.13428401	10.1301149
ENSG00000206888	2.261845254	1.932782377	0.633873019	1.147679796	1.561723534	1.537955952	1.764900096	0.649658253	1.468764558	1.127995156	1.122593286	0.649337656	1.774381402	1.469403233	1.809080781	1.522207667	2.029845306	2.716327354	2.701520237	2.993026606	2.352131787	3.018982059	1.972500447	2.809797833	3.084757042	2.18863926	3.177685531	2.666972171	2.830202057	2.805119024	3.053280288	3.595504477	3.014999503	2.468203008	1.607330124	2.638789165	2.555785147	2.865540816	2.270326183
ENSG00000241547	6.647128797	6.583680401	7.202846763	7.048329496	7.214206143	7.652040479	7.77517793	7.777522553	6.653864324	7.285588608	6.94394026	7.306724039	7.045464948	7.308111379	6.871134457	7.053135466	6.818528992	6.847692847	6.899892782	6.774350143	6.256581303	6.989805811	6.598708347	7.021005835	7.026721277	6.56100943	6.427924335	6.624692307	6.722645333	6.869132871	6.796619425	5.983512148	6.654698976	6.905170904	6.604817932	6.53624756	6.671425406	6.801942582	7.208435807
ENSG00000142765	10.58334899	10.54722565	11.55812387	10.53931024	11.12879067	11.22634105	11.50436674	11.0822773	11.03224689	11.4566905	11.08209316	11.03749533	11.02063	11.08234072	10.83562712	10.94337156	10.74612398	10.89765909	11.39180844	11.7074494	11.63548619	11.7758735	11.64644866	12.11925256	11.43757284	11.23057451	11.31420318	12.09436471	10.98107265	11.89345794	11.62035741	11.43258958	12.06798485	10.82325758	10.82513647	11.2285553	10.8835751	11.38456421	11.20510932
ENSG00000142733	5.453318511	5.46215638	5.597635487	5.222197694	5.841541467	5.951012155	5.61916362	6.274882575	4.767068712	6.259376447	6.236917861	5.790050273	5.832234174	5.771209594	5.514037967	5.428054464	5.149530258	6.85304418	5.688980284	8.238480285	7.450004143	5.568078704	7.108004615	7.220289023	6.999847192	7.10050129	7.65826553	7.089955007	6.667428772	6.745006089	6.007259023	6.152229264	6.002653424	5.621046301	5.281201352	6.370653396	6.85850796	4.671902538	8.941088657
ENSG00000142748	-1.47751723	-1.72183012	-1.718344609	-1.719073457	-1.706420053	-1.710553985	-1.716058705	-1.711674582	-1.722787431	-1.723423119	-1.724625301	-1.711808529	-1.714561472	-1.722673087	-1.70911522	-1.713311804	-1.707548586	-1.719007025	-1.662631765	-1.715120097	-1.687493002	-1.693023244	-1.788261291	-1.813573882	-1.391630808	-1.810565308	-1.418709234	-1.587248106	-1.838091213	-1.763130072	-1.810305699	-1.78665332	-1.776979234	-1.770381018	-1.809740058	-1.76759103	-1.573846182	-1.770496856	-0.915956491
ENSG00000174950	-1.964632582	-1.978493069	-1.976302372	-1.976760464	-1.968807605	-1.971405845	-1.974865646	-1.972110157	-1.979094754	-1.979494294	-1.980249883	-1.972194345	-1.973924612	-1.979022887	-1.970501559	-1.973139176	-1.969516905	-1.837024789	-1.941285993	-1.974275717	-1.956911662	-1.960387505	-1.978451373	-1.575278961	-1.715391923	-1.99246979	-2.000632972	-1.991805417	-2.009770245	-1.962656015	-1.992306622	-1.977440739	-1.971360427	-1.827519425	-1.991951108	-1.965459796	-1.983382102	-1.967286153	-1.969377107
ENSG00000181773	3.090863389	2.569859629	3.966207846	3.608012079	4.187261339	4.560232528	5.022416147	4.820770149	4.041488291	3.8600379	3.96971638	4.384496555	4.79344453	4.883803686	4.26803311	4.414001828	4.947275512	5.173918879	4.695269417	5.829709859	5.812934248	4.902991624	5.362478408	5.374909575	6.042616189	5.005479778	5.303027135	6.79979796	4.348318911	5.011682132	5.700493418	2.245121497	5.700988764	4.614161706	5.968677627	5.301922208	5.708671109	3.795384778	5.049427612
ENSG00000158195	12.93404398	13.10072834	13.51114651	13.28512976	13.63187789	13.55446832	13.62495111	13.6297032	13.60965528	13.6891306	13.75377845	13.4311802	13.45152551	13.26795295	13.27612083	13.50237062	13.44086026	12.90919059	12.64780408	13.30866029	13.08203597	12.82249681	13.00789474	12.88518984	13.15488802	12.60796017	13.04838967	13.0044598	12.82758649	12.45488179	13.11061285	12.93677137	13.05859951	13.08789222	12.96479674	12.94964759	13.06331506	12.30296544	12.91095208
ENSG00000241169	-1.356372058	-1.39463147	-1.388584438	-1.389848921	-1.367896467	-1.375068447	-1.384618613	-1.377012576	-1.396292313	-1.397395172	-1.399480843	-1.377244961	-1.382021056	-1.396093937	-1.372572326	-1.379852999	-1.369854364	-1.389733668	-1.291927944	-1.382990217	-1.335059829	-1.344654275	-1.617774061	-1.661689003	-0.84580707	-1.656469412	-1.675363293	-0.281439871	-1.133610104	-0.399955894	-1.656019016	-0.382119663	-1.598200763	-1.586753485	-1.655037682	-1.58191312	-1.256298046	-1.586954453	-1.207125908
ENSG00000237429	1.904044874	2.037123642	2.998660417	1.777942109	2.722228102	2.341961404	3.018021394	2.333547173	2.434021271	2.723448964	2.017574815	2.10781017	1.427820491	1.754804004	1.458063472	2.507437667	1.852847132	0.829680943	4.079911691	3.926559591	4.136745873	2.47499806	3.879858298	0.747220926	2.997187694	4.384156627	4.725270913	2.662309558	1.129981128	5.127367578	2.762178849	2.848795121	3.398325606	3.376852797	2.260111855	3.481710196	3.152418185	4.935150788	0.881836555
ENSG00000126705	9.898193706	10.17716161	11.00805744	10.47680087	10.78014056	10.84717784	10.89199541	10.62712273	10.99327522	11.30759229	10.59819427	11.01632352	10.99746426	10.76919326	10.53498588	10.54134559	10.62887388	10.05855665	9.964817424	10.82568429	10.52487582	9.87558425	10.38110449	9.701215167	9.941085629	9.931208499	10.40665772	10.38088493	9.439670251	10.31158731	10.45191817	10.05623053	10.6890749	9.565560809	10.48342396	9.963625312	10.71783538	10.72647314	10.78593178
ENSG00000000938	10.82133265	11.24293752	9.384307817	7.822766505	8.620205294	9.112721113	10.67026736	9.449876301	10.86322351	10.71885959	10.3697499	9.520917597	8.656797483	9.28995517	7.945094825	8.259042037	7.856581966	9.395290002	9.353591775	7.743400879	9.594214394	8.166131912	9.697365772	8.093910808	7.889100755	8.642926788	9.139640818	7.607034147	6.959695482	10.23259333	10.3902128	9.800108177	11.29199355	7.235475094	6.726647811	9.163253194	9.463789678	12.10980253	9.717556256
ENSG00000235912	6.349410638	5.938928627	6.35853267	6.702430205	6.320777916	6.483998665	6.625359894	6.666495857	6.422130885	6.365373181	6.42978987	6.472386121	6.784683064	6.935751034	6.548798272	6.288951632	6.310482758	5.546133598	5.5012114	5.958493738	5.9242484	5.705493574	6.128219765	5.824104635	5.988940023	5.843898462	5.161768548	5.664012676	5.783130549	5.68902178	5.443742883	6.209593933	5.434058756	6.127868664	5.680340392	6.029264483	5.644034709	5.528704448	5.515380158
ENSG00000233975	2.592818809	2.773346142	1.942651661	1.687989975	2.015791438	0.903600432	2.159339822	2.359336627	1.343712393	1.912021526	1.658560284	2.187362287	1.377587318	2.116138794	1.741788784	2.177427573	1.40720057	1.6883446	0.993447182	1.962262472	1.862838221	1.470608434	2.466648694	0.936012229	1.340062262	2.224698279	1.10517851	0.955800631	1.780206109	2.430109245	2.226687446	1.678484604	2.130373077	2.374327255	1.181816991	2.691365061	1.987975627	0.819135534	0.805175279
ENSG00000126709	8.587237025	8.407382333	7.571236281	8.077071885	7.66494793	7.87723128	8.086228356	8.328748561	7.731457967	8.189808639	7.688789083	8.571708912	8.139629395	8.197034295	8.009611032	8.092456422	7.814279471	8.30260268	8.525954466	8.425482305	8.662812075	8.423092925	8.832822797	7.702906382	8.487984625	8.738235458	8.110927394	8.68300551	7.789255994	8.364898956	8.796173139	9.072333559	8.947541714	8.853744157	8.33059688	8.799675629	8.679009852	7.990185779	9.050300391
ENSG00000225886	1.032788767	0.969052685	0.978986165	0.976904333	1.013378347	1.001386861	0.985531137	0.998148524	0.966334404	0.964531787	0.961128092	0.997761796	0.989830682	0.966658854	1.00555238	0.993426857	1.01009783	0.977093983	1.143890627	0.98822534	1.069100292	1.052690847	1.477894795	0.086715022	0.971892564	1.003897644	1.217722953	1.730359157	0.311411209	1.938125723	1.763185584	1.664320371	1.699681909	1.703345111	-0.588099055	0.760595209	0.38313623	1.186834354	1.157483265
ENSG00000009780	9.013690094	9.018349286	8.717402283	8.781338567	8.796300006	8.801170702	8.875265143	8.724227136	8.880743236	8.872070707	9.077777302	8.759412707	8.584812616	8.558320956	8.818051131	8.933309779	8.722871076	8.85174255	8.951935142	8.68520238	8.87736278	8.627129481	9.027725354	8.746202233	8.734695684	9.002126138	8.884999373	8.867090917	8.610057804	9.021375587	8.684113798	8.805875166	8.8037454	8.732724481	8.703885097	8.867700691	8.613576906	8.86328393	8.993821182
ENSG00000231344	1.630340604	1.692366705	1.714424806	1.873259488	1.790983935	1.93080124	1.893526179	0.493721989	1.848437606	1.682334337	1.975681411	2.065400848	1.903630317	2.112569481	1.325672652	1.746531937	1.783666823	1.873704941	2.085847527	1.899857401	2.371706104	1.671721549	2.135519948	1.588284331	1.801309039	2.15142881	1.923995806	2.158107835	1.676751931	2.295612244	1.320366613	0.954912524	2.01115689	1.475211726	1.825688719	2.704647869	2.244001886	2.049463768	2.029739987
ENSG00000230833	-1.550843468	-1.582616886	-1.577594988	-1.578645107	-1.560414182	-1.566370319	-1.574301476	-1.567984866	-1.583996172	-1.584912067	-1.266413467	-1.568177856	-1.572144275	-1.263600733	-1.564297357	-1.570343762	-1.562040163	-1.2583187	-0.85686297	-1.572949137	-1.21291354	-1.541112163	-1.466071768	-1.502541953	-1.20021937	-1.498207222	-1.002459424	-0.954961421	-1.519918163	-0.789401517	-1.49783318	-1.463755016	-1.449816668	-1.120079317	-1.497018208	-1.436290217	-1.157144148	-1.440476909	-1.445270159
ENSG00000117758	9.089314623	9.008943028	8.963750033	9.061858694	9.321246246	9.2844998	9.178154524	9.090543812	9.234895489	9.300185738	9.098985215	8.9362317	9.157291444	9.040370069	9.210482892	9.124106898	9.146533013	9.350625526	9.397316954	9.211748906	9.147726319	8.989986805	9.169875757	9.370085297	9.053339724	9.230404822	9.269486465	9.427262929	9.245144257	9.459128634	9.480328136	9.316302412	9.151465849	8.878473196	9.230941293	9.191359513	9.245965579	9.498178263	9.04230482
ENSG00000269971	-0.220151682	-0.243332416	0.278583297	0.275912807	-0.227361654	0.652715438	0.286998969	0.303308971	1.036482563	-0.244922471	-0.246114828	0.302807367	-0.235931887	-0.244175255	-0.230231462	-0.234635618	-0.228567234	-0.24048637	0.90690591	-0.236509079	0.397192406	0.742554473	0.316546844	-0.091291693	0.751926367	-0.081500237	0.156126995	1.033219489	0.094993598	0.909043689	0.909733957	0.000217437	1.374816567	-0.477740931	0.216917484	1.328800634	-0.032909481	0.403490567	0.046867228
ENSG00000270031	1.296049412	0.311942261	0.846973468	0.316929032	0.898638029	0.880544587	0.32244566	0.875673115	0.310223432	0.309085764	0.820419611	0.875091771	0.863188918	1.425246659	1.508555614	1.220856102	0.338368907	1.65350562	2.394409613	1.85236171	2.567763492	1.334351454	2.039772166	2.280859975	1.562742637	1.160383072	1.661118666	2.671883577	2.012239185	2.35426024	2.007619859	2.292195878	2.250234314	0.470778923	1.16451784	2.724025203	1.841815132	2.018196751	2.143563319
ENSG00000223062	-2.246234588	-2.252030328	-2.251114291	-2.251305842	-2.247980367	-2.249066817	-2.250513527	-2.249361324	-2.252281922	-2.252448988	-2.252764937	-2.249396527	-2.250120035	-2.25225187	-2.248688691	-2.249791606	-2.248276959	-2.251288383	-2.236472248	-2.250266849	-2.243006097	-2.244459515	-2.253356042	-2.201595722	-2.260183733	-2.259217821	-2.262631242	-2.200527223	-2.266451978	-2.246751238	-2.259149592	-2.252933447	-2.250390974	-2.248656879	-2.200588144	-2.247923635	-2.255417818	-2.248687323	-2.249561652
ENSG00000117751	10.88533283	10.89350974	11.17954108	11.1735492	11.04652676	11.18273612	11.26971727	11.15336828	11.25975879	11.22478855	11.25465476	11.23951645	11.31055827	11.08284964	11.20851133	11.19136557	11.17390594	10.73926075	10.71800864	10.8090728	10.58422388	10.45268553	10.64355331	10.83739902	10.85216976	10.61160319	10.55519423	10.62011603	10.65091992	10.26152636	10.53623621	10.55324478	10.36735629	10.97748684	10.98615754	10.6966	10.72652427	10.53381009	10.45114247
ENSG00000252947	-0.204048902	0.875517402	-0.225871347	-0.226694577	0.703150487	0.331888528	0.310813936	-0.218219492	-0.230849777	0.283166393	-0.232881365	-0.218375242	-0.221557404	-0.230722841	0.337453848	0.321286931	0.958458115	0.639196516	0.52943269	0.314382771	1.297031722	-0.195712403	0.741107657	0.080704863	0.936615863	-0.353766251	0.550713419	1.327650865	0.2697545	1.667969028	0.805240977	1.772890299	-0.318423907	0.585366932	0.623252996	0.246953044	-0.339224848	0.235714696	0.823661129
ENSG00000130775	6.907764661	8.029261024	8.048730262	8.367989068	8.234344832	8.373248224	8.820907373	8.589251271	8.29261338	8.813907177	8.095048574	8.989423239	8.822048151	8.744982533	8.684806026	8.812149245	8.688687144	7.384933177	7.079325868	6.743093141	7.865901371	8.226017912	8.138864465	7.632014453	6.853333864	6.930637739	7.996841926	6.241828477	6.567439491	8.104885526	7.847310744	8.172966052	8.593517543	7.872014246	6.92074912	7.691936291	7.493502334	5.645772542	7.36372079
ENSG00000117748	10.93610949	10.7648754	11.21716357	11.30336112	11.11004783	11.06495118	11.15521349	11.24482283	11.12541075	11.21423089	11.23012313	11.32903495	11.23497013	11.26539555	11.23217108	11.41320146	11.33001933	10.56850565	10.61652398	10.57739381	10.50776795	10.36264791	10.87023233	10.69341132	10.49549305	10.80578572	10.37773251	10.61317401	10.45363376	10.25795964	10.33483519	10.452741	10.44903248	10.53775562	11.11052636	10.73132729	10.70656636	10.20118231	10.47710514
ENSG00000130768	1.670216916	1.807656073	2.641699005	2.379625259	3.041359756	2.582705049	3.554444178	2.436685553	1.529895017	3.941969284	2.004442986	2.09552961	2.0758285	1.530578742	2.594163848	2.424016326	1.622222077	0.610285242	1.477615579	2.410051544	2.894319604	1.314911508	0.519785731	0.950420718	1.529987969	1.926642887	2.497507214	2.081015799	3.842114362	1.581110401	1.758165433	0.524091962	1.125332703	1.158388048	3.183572065	1.172496824	0.499077798	4.093358053	2.011958059
ENSG00000227050	-1.291393154	-1.344269201	-0.850905999	-1.337659526	-1.307320351	-1.317232315	-0.843297898	-0.828536339	-0.865518248	0.04208995	-0.55417408	-1.320240346	-0.507908256	-0.865145076	-0.482322412	-1.323844759	-1.310026243	-0.853099308	-0.669413719	-0.068990994	0.100341643	-1.275198705	-0.75537291	-0.767520948	-0.767817943	-0.766166279	-0.771846072	-0.76568468	-0.177386846	-0.698591318	-0.766048272	-0.754542963	-0.731797572	-0.715976974	-0.348778211	-0.709287394	-0.75932151	-0.716254719	0.09446335
ENSG00000158156	7.949302261	8.064182423	8.208847612	8.076345379	8.313816318	8.460205065	8.573953912	8.539362429	8.411283489	8.541994545	8.094697629	8.225148699	8.381227403	8.096127895	8.088075234	8.258866384	8.288666076	7.59711067	7.925653355	8.122907658	7.980826698	7.573748901	7.672321687	7.644548959	8.00123047	7.649945831	8.150574867	7.842146216	7.927797989	7.156849274	7.846425516	7.653339257	8.001333132	8.070336261	8.160045383	7.609158706	7.930682742	7.747630509	7.56438375
ENSG00000158161	9.557205601	9.814435461	10.08712525	10.10423731	10.17687328	10.27948342	10.1947868	9.871233779	10.03931783	9.888008251	9.953941964	10.06436365	9.980573379	9.831410907	10.26331574	10.10635594	10.14496283	10.03718896	10.07978533	10.04579487	10.19948862	9.967560172	9.585819716	10.84501804	10.04558955	9.786274037	10.27492621	10.2427672	10.43816014	9.952064414	9.588890689	10.04411777	9.885257418	9.500229178	10.22960097	10.01948906	10.13498138	9.910775112	9.914603618
ENSG00000238231	3.243620796	0.782991814	2.317541321	2.138314746	0.821722892	0.811150519	1.686640323	1.712021881	1.648105288	1.644491373	0.776169256	0.807968143	1.695284344	2.28654031	1.367514512	1.347578656	1.736103388	1.930289744	3.039450828	2.34076102	2.701584681	2.502675887	2.464337354	3.103961794	2.156392385	2.649282989	1.967890404	2.49468455	2.567767684	2.867514964	3.132067652	2.989911363	2.842626315	1.812965587	1.760920494	2.374149852	2.403936216	3.317968121	2.950821364
ENSG00000240750	0.382353363	-0.198481811	-0.194828069	0.309818553	-0.181893735	-0.186453497	-0.19240055	0.3371227	0.296354784	0.618142175	-0.201370176	0.336622727	0.326393196	-0.199356795	-0.18487561	0.331025861	-0.183146454	0.310060857	1.222244925	-0.191396631	0.430733739	1.420330488	0.223555198	1.323821629	0.640777608	0.840160976	0.106579792	1.131063417	0.521747972	0.31594242	0.43911349	0.229243845	-0.244550752	0.627685676	0.441637745	1.266822036	1.082303276	1.080173557	1.367984633
ENSG00000228589	9.687817804	9.247719755	9.702833342	9.594352117	9.507066594	9.331503062	9.335110764	9.543532234	9.592896284	9.353237216	9.71680021	9.565204671	9.442885485	9.59530637	9.627408875	9.679513039	9.546469857	8.918793541	8.997853189	9.092345548	9.056140227	9.002292707	9.087280702	9.125589916	9.005962759	9.240028885	8.826614704	9.065138166	9.098452969	8.899877544	8.724143268	9.331518647	8.782342358	8.700013846	9.15689714	8.888583203	9.013173049	8.820902616	9.075481686
ENSG00000214812	2.167412557	2.974076422	2.033715104	2.028539712	2.518325758	2.932567429	3.200390559	2.477068209	2.14806499	2.894902029	1.619495313	1.442181336	2.559151663	3.087552248	2.497131893	2.464265535	2.615136331	2.175827824	2.606234146	1.884820926	2.777618541	2.732473146	2.358168896	2.688231803	1.972048859	2.709288729	2.484758526	2.418690467	2.635997519	1.901580183	1.691259046	2.12022025	2.174428094	2.470645496	2.837101996	2.488521922	3.048800302	2.211372575	1.344976686
ENSG00000169403	3.896744432	4.219417533	4.295620119	3.988669835	3.910595604	4.225097046	4.553927842	4.594610037	3.956175117	5.14383098	4.362993446	4.05253143	4.284916347	3.700963684	4.132835017	4.200362684	3.489221963	3.396158098	4.143288327	3.209772598	3.925954517	3.878228312	3.077489729	3.604269692	3.598757746	3.863844277	3.58471427	3.248205044	4.085414588	4.162361885	3.631345967	2.786125776	4.099990537	3.066409131	4.614329805	3.477883116	3.988563718	4.4144143	3.313655355
ENSG00000126698	11.9348765	11.782735	12.04973386	12.10766813	12.0606268	11.95007457	11.99511828	12.09651785	12.00643778	12.01990713	12.15198816	12.17347412	12.06165606	12.08562005	12.13253492	12.17294889	12.07042604	11.40437184	11.52610801	11.38079499	11.30694948	11.21040653	11.49435397	11.47011378	11.38983944	11.34889009	11.0749021	11.25322493	11.42227257	11.15546426	11.25263818	11.35065833	11.1705464	11.69643476	11.80777256	11.48803148	11.43649521	11.0392012	11.14964663
ENSG00000215902	2.970169963	1.466289832	2.826740774	2.821179627	1.53407666	1.515624708	2.285254375	2.877878371	2.04101362	2.548188779	2.0298686	2.10841956	2.091385503	3.075697265	2.331517093	2.099107068	2.13495007	2.265774284	1.105040295	1.834117895	1.044961256	1.958231375	1.727489612	2.106673449	2.259631801	1.714277177	2.257393909	2.220085901	2.209143537	0.907503678	2.131467346	1.374953489	0.340063985	2.53046966	2.135769867	2.01926549	1.511803376	0.353860729	2.21729862
ENSG00000130770	10.50585744	10.35075991	10.92804361	11.0655414	10.87593796	10.85766106	10.9838935	10.93054484	10.85942864	10.82414295	10.9735743	11.01296316	10.90906498	10.94527077	10.7714375	10.95754606	10.88664236	10.26017161	10.93477314	10.57268243	10.54699203	10.49579762	10.91778947	10.88387505	10.38848427	10.77939933	10.16522243	10.86587094	10.51887415	10.7994848	10.42370114	10.4899549	10.30272576	10.7320002	10.52616712	10.72623884	10.39093178	11.07508867	10.33750403
ENSG00000270605	5.302472236	5.948101224	5.015459075	3.653804132	3.745182455	4.804510455	4.584832344	3.161486617	5.354956595	4.969936721	5.214413322	4.166447919	4.821236528	5.326329719	4.705003874	3.542147809	4.657881888	5.824795791	8.183917953	6.177863245	6.12986922	7.030026856	7.058665263	7.004237437	5.24598071	6.05138283	6.556250844	7.512799437	7.109361318	8.552657586	6.75767274	7.125013752	7.030608337	5.947896699	5.244887754	6.398258311	6.557234057	7.949047983	6.681605806
ENSG00000271398	1.584661351	0.973488502	2.481079031	1.493987806	2.389936853	2.820053523	2.323610714	3.449593628	2.27789769	2.068751424	2.583484807	2.81040167	2.657930232	2.947402821	1.540251348	2.517168469	1.904305006	1.838463965	1.770444872	2.504171387	2.023052053	1.617382611	2.467962137	2.570305024	1.70284159	2.200864007	1.297903389	3.710715385	2.23742685	2.992127876	2.102943525	0.437654474	2.110656327	2.409483735	1.379149353	1.376122523	2.405583221	2.858202841	1.340185656
ENSG00000130766	8.149077973	8.105951999	7.431772115	7.612918251	7.944341513	8.260079479	8.270463716	8.260689635	8.730999004	8.307301017	7.627173804	7.554425124	8.243332525	7.93440412	7.803803366	7.554119588	8.393931213	5.672560523	7.561562835	6.460269739	7.090422989	6.678760362	6.755524257	8.071780684	5.491331317	7.047054344	6.509099844	7.287139042	6.068960258	6.626242403	6.33403416	6.457250925	6.240053367	6.314704471	8.366267353	6.746969425	7.803275659	8.145616276	5.881520017
ENSG00000130772	8.295809435	8.439363141	8.25665689	8.533796254	8.468321201	8.492581496	8.602964568	8.638537489	8.323282201	8.371529581	8.369028309	8.58033959	8.279176943	8.321119069	8.428119866	8.544801463	8.318255581	7.950585393	8.335562359	8.047456233	7.995180972	8.092627259	7.675683037	8.406103093	8.042257595	8.077907476	8.16914791	8.437270656	8.483444798	7.930156809	7.904322767	8.217363443	7.803202485	8.113699852	8.587003005	8.29740935	7.954707187	7.990560541	7.574389369
ENSG00000204138	11.0568251	11.30756372	11.38952296	11.24860913	11.46836854	11.54271255	11.44203528	11.23246276	11.31440501	11.42135624	11.35654909	11.40029349	11.35721484	11.17308018	11.34100655	11.28941445	11.30473147	11.324619	11.00518186	11.21105875	11.2441814	11.30201491	11.10200657	11.27465859	11.44955144	11.09417826	11.29449455	11.10350942	11.16007334	10.99199193	11.41684075	10.83169032	11.25367899	11.3985158	11.32023627	11.09592066	11.10656778	11.05377865	11.30774932
ENSG00000206779	-1.216106088	-1.254574742	-1.248494639	-1.249766037	-1.227693524	-1.234904728	-1.244507124	-1.236859489	-1.256244668	-1.257353559	-1.259450636	-1.237093146	-1.241895361	-1.256045208	-1.232394956	-1.239715447	-1.229662129	-1.249650154	-1.151309527	-1.242869822	-1.194677302	-1.20432422	-1.532519229	-1.572851208	-1.22628198	-0.606558463	-1.24886487	-0.138159932	-1.062884468	-1.488680499	-1.570973346	-1.153410706	-1.512838883	-0.803942964	-0.764927707	-1.496462163	-1.179391767	-1.113821951	-1.119625226
ENSG00000229820	2.954694383	2.173203581	3.209451796	1.861756911	3.304369015	2.495715735	2.834535698	2.488321636	3.174418858	3.169421232	2.604050777	3.261319212	3.239425802	1.844494256	3.034701215	3.354400355	2.897016731	3.308434084	3.663359308	2.989127749	3.756157917	3.005293377	3.495037927	3.764884281	3.828312002	3.552361999	3.482444301	3.871019933	3.647915739	3.106782358	3.056071671	3.717272286	2.327537158	3.46136812	3.965896871	3.887913424	3.242518933	3.142852196	2.914985198
ENSG00000221216	-0.128190359	0.359134428	0.372335606	-0.152474376	-0.136760148	-0.141982766	-0.148803806	0.397989668	-0.156932523	0.35314819	-0.159112515	-0.143550756	-0.14696371	0.355962997	-0.140174797	0.391645266	0.41411396	0.707708487	1.877687431	0.981768711	0.495200697	0.472399524	1.115736261	1.251736675	0.777669429	0.981605217	0.511125777	1.687647429	1.095410455	1.274183757	1.594140524	-0.144312265	0.392497399	0.417912206	0.273894527	0.779698608	1.067840726	0.764770112	1.647778385
ENSG00000180198	12.37583183	12.43244925	12.63448918	12.71030317	12.7229911	12.70167426	12.72435674	12.8108945	12.64841166	12.3817293	12.54489901	12.76011609	12.59449284	12.39110107	12.57202529	12.63875008	12.67128106	12.02745169	11.9465722	11.75961625	11.64742478	11.70616434	11.59822184	11.98184373	12.04056837	11.8114826	11.82942865	12.01650127	12.37775607	11.70557351	11.54102441	11.74935065	11.59568061	11.84212363	11.82618112	11.70234509	11.9370075	11.76338139	11.31567048
ENSG00000242125	10.92200611	10.82481643	11.09407481	11.16922586	10.88520425	11.03355522	10.94311121	10.70957823	11.64105529	11.32927382	11.00188852	10.83039475	11.08125974	11.11187977	11.20734567	10.91494091	11.11489426	11.49010764	11.67969006	10.8649877	11.2031299	11.04044042	11.12385101	11.25357138	11.67998002	11.16935234	11.73632315	11.40246234	12.33219173	11.99173603	11.21688779	11.40369397	10.5873586	11.71477407	9.994433199	11.01917908	11.06904065	11.77119124	10.99627069
ENSG00000200087	5.285240494	5.274651716	5.63179116	5.07231999	5.41404164	5.267725417	5.456464323	5.178983216	5.821942762	5.794823951	5.62369442	5.692640044	5.439041162	5.823021089	5.908364422	5.541472348	5.038893993	6.16846745	6.103992062	5.581598695	5.997730447	6.083687806	5.771050943	6.06880853	6.224861955	5.669184664	6.952457033	6.117969015	7.4902981	6.365393118	6.785827125	6.389765805	5.063129888	5.944404521	4.152173322	5.559357383	6.277727641	6.646494396	6.21357864
ENSG00000238821	-0.223048242	1.239441979	0.878277314	0.610258499	1.169277544	0.295370238	-0.249407047	0.290525913	0.590004036	-0.260667527	0.580045683	1.132750647	0.278120723	0.590625021	-0.238411664	0.28347737	0.945940295	2.001738202	2.493158777	1.567246617	2.233672229	1.847763844	2.088869785	2.937080026	1.698274188	1.956343888	2.22836158	2.462232065	3.381738304	2.245329894	0.977326866	1.009976919	1.024553684	1.034905064	0.978058715	2.217037132	0.996421513	2.412611208	2.177876228
ENSG00000231468	3.134315481	3.118599978	3.144890407	3.490065394	3.084779408	3.335728082	3.514445149	3.893876757	2.794291112	2.00926763	3.627587672	3.443114834	3.526582648	3.643733956	2.421883358	3.033837096	3.35932049	3.385805474	3.001600637	2.385909575	2.189776343	3.339335479	2.23383226	4.06327307	3.19848817	3.035670308	3.025355897	3.846242832	4.071818779	3.333407991	2.581245568	3.29638015	2.564920806	2.36867863	1.936481654	2.38999709	2.849982171	3.138002803	2.473292346
ENSG00000180098	9.814201147	9.371070839	9.549537376	9.69202513	9.780578763	9.873693949	9.886351342	10.00314188	9.863549088	9.612892542	9.957631335	10.00500448	9.847404328	9.874489398	9.671518328	9.808245694	9.768061811	9.537028612	9.528674541	9.257648153	9.463190364	9.40564192	9.492246019	9.825377945	9.478492038	9.588035781	9.613854344	9.604724876	9.220978462	9.605092598	9.546718569	9.434795067	9.418216715	9.171304746	9.270837258	9.413424564	9.204441493	9.19902704	9.682097921
ENSG00000197989	8.589302957	8.740252067	8.62650077	7.973906994	8.233096154	8.64062574	8.601070916	7.888815551	9.387653356	8.562643102	8.196385872	8.25800226	9.12468727	9.367106138	8.696096435	8.27081347	8.754461037	9.673928903	9.43865974	9.263073143	9.551559454	9.524975135	9.526754731	9.28607672	9.668814803	9.454345612	9.553629659	9.720257651	9.673154069	9.965433066	9.85714041	9.447885822	9.00219689	8.933369429	8.283696969	9.500445008	9.482391153	10.364464	10.05695669
ENSG00000221539	3.891151087	4.116592982	4.025885458	2.468414511	3.916222532	4.027308196	3.354736328	4.084082749	4.316637008	3.29714887	4.300133263	3.3882104	4.237030576	4.493512295	3.280838699	4.069766722	3.737284255	4.782099562	4.818063699	4.432647266	4.686011981	4.886027598	4.497845642	4.517544576	4.714335282	4.335716771	4.293094379	4.675526137	4.594283093	4.808341635	5.774884104	4.699008484	4.717354081	4.213800005	3.032762513	4.727742469	5.229551365	5.497992698	5.746354234
ENSG00000120656	9.518589484	9.216108782	9.32131418	9.388159768	9.297664811	9.21597928	9.277378565	9.32088444	9.385563808	9.114154621	9.578982892	9.334047098	9.205913966	9.318747678	9.043207045	9.396684791	9.222408535	8.456902406	8.773627743	8.552714326	8.480998907	8.365304049	8.716542137	8.623864557	8.432900003	8.936922998	8.467829345	8.622535597	8.729230131	8.45316638	8.576979826	8.719193572	8.505370825	8.481455892	8.017672443	8.799982816	8.732734447	8.3485803	8.17509872
ENSG00000188060	2.534469538	2.947910752	2.727215342	2.852788698	3.177648221	2.786113224	3.867640006	3.743623515	2.940378467	2.368802252	3.21384244	2.90915135	2.220549958	2.373968201	2.797053985	2.228728933	2.479393697	1.067802519	3.302961887	2.601218318	2.963787073	1.142169578	1.776108242	3.878362803	3.432910231	2.724372557	2.939565156	2.477478166	2.871645064	1.310682874	1.087407759	0.694240449	1.848781158	2.885228135	3.617593303	2.12265066	2.093841479	2.102238832	2.078975912
ENSG00000229388	1.47990847	1.544458041	0.346127714	1.126859338	1.190813126	1.614670929	0.34905414	0.836938207	0.794822698	0.792461617	1.099451045	1.163328766	1.149429387	0.340681221	1.425009559	1.761478353	0.852973927	1.127189735	1.42713189	1.390264874	2.07857467	1.260708282	1.403277634	1.721126168	1.716844218	1.459817454	1.769591175	1.465942879	1.445204951	2.460417912	1.611737513	1.761119043	0.438967141	1.702632477	0.788756758	1.272671831	0.835653406	1.257878709	1.241074187
ENSG00000270103	1.238734894	0.85199549	0.870039816	-0.013201475	0.5728747	-0.00067374	0.533582384	-0.002344645	-0.018535175	-0.019440257	-0.021145615	0.550779618	0.889792537	0.847653886	0.001481744	-0.004773369	0.568220391	1.497625746	0.076913706	1.352208415	1.716987208	1.00549003	1.11372332	1.314683284	0.967446853	0.755138242	1.098524203	1.598688686	0.628663581	2.564363234	2.247304914	1.634427708	0.576632599	1.219287728	0.451793345	0.614704256	1.068645338	1.218591481	0.04335353
ENSG00000162419	10.57809803	10.75040005	10.53126378	10.52470717	10.44134624	10.4256619	10.4615636	10.60430564	10.47846874	10.35112396	10.61575056	10.76215361	10.57683993	10.44553772	10.61132672	10.58294684	10.49249895	10.10822508	10.16924945	10.20759132	10.21658009	10.17341055	10.15030625	10.18811883	10.31574521	10.18820692	10.39875015	9.892332784	10.22472599	10.23167039	10.05561238	9.984826838	10.05139965	10.37530092	10.55163004	10.40101979	10.05725885	9.799049378	9.846155979
ENSG00000252777	-0.802466424	-0.856122794	-1.217664609	-0.848564907	-1.197106093	-1.204233194	-1.2137236	-1.206165158	-1.225324253	-1.22642021	-1.22849283	-1.206396089	-1.211142297	-1.225127118	-1.201752693	-1.208987807	-1.199051738	-0.848381667	-1.12161294	-0.837569603	-1.164474929	-1.174009338	-1.304125754	-0.773017061	-1.328774387	-0.762365213	-0.807438638	-0.758592565	-0.855077999	-0.877610929	-0.574362197	-1.301353533	-1.284674935	-1.273299288	-1.327761732	-1.268489212	-0.963893741	-0.894794169	-0.622112369
ENSG00000198492	11.93974354	12.00622782	12.04334631	12.03628541	11.97015899	12.02571794	11.95160464	11.84361587	12.17292518	12.05885866	11.99578587	12.07958457	12.22695933	12.04843271	12.10565202	12.01821051	12.26581295	11.55620377	11.69408739	11.66186575	11.57686679	11.35026624	11.5799299	11.53824186	11.58779213	11.63052436	11.56096485	11.56752567	11.5227827	11.11242662	11.45817464	11.40173927	11.36323872	11.60865027	11.85075556	11.91724266	11.89022183	11.5258166	11.19782781
ENSG00000116329	-2.052971279	-2.066939699	-2.064731942	-2.065193602	-2.057178813	-2.059797286	-2.063284029	-2.060507082	-2.067546069	-1.927166988	-2.068710193	-2.060591926	-2.062335667	-2.067473642	-2.058885958	-2.061544114	-2.057893636	-2.065151523	-1.888661156	-1.921907774	-2.045190235	-2.048693144	-2.024596448	-2.040629689	-2.041051992	-2.038724028	-2.046950777	-1.756491018	-1.915377472	-2.008678091	-2.03855959	-2.023577944	-2.017450284	-2.01327091	-2.038201307	-2.011503704	-2.029565573	-2.013344283	-2.01545152
ENSG00000226852	-1.471427002	-1.729926498	-1.726238592	-1.727009763	-1.713621609	-1.717995588	-1.723819952	-1.719181255	-1.730939397	-1.731611998	-1.732883987	-1.71932298	-1.722235779	-1.730818414	-1.716473277	-1.720913545	-1.714815673	-1.726939474	-1.66729065	-1.722826841	-1.458429302	-1.699446882	-1.75630684	-1.339884751	-1.783794695	-1.779905992	-1.793648211	-0.793192883	-1.411255596	-1.729716317	-1.544465098	-1.754605498	-1.744369663	-1.737388307	-1.779032822	-1.734436311	-1.764607421	-1.737510871	-1.741030867
ENSG00000233427	0.915614386	0.782294575	0.540892394	1.457463241	0.603984229	1.636906666	1.595348569	1.628428279	0.168074912	1.425671072	1.14188726	0.212002777	0.560725719	1.302269147	0.222984172	1.219078781	0.867990123	-0.373919463	0.424540222	0.198610635	-0.329649375	0.676840727	0.440444242	-0.120611448	0.343940023	0.357105489	-0.13172975	0.360922082	-0.146975962	-0.056376363	-0.116854583	-0.087974432	0.484798903	-0.066413187	-0.116198572	-0.06258198	-0.09987136	-0.066571418	-0.071087056
ENSG00000159023	12.55860016	12.86814248	13.07829671	13.10368494	13.23315213	13.19032498	13.07281735	13.19208469	13.23227853	12.96042669	13.26091659	13.00059305	12.89339391	12.70832944	12.98441679	12.99493849	12.973001	12.16518685	12.04509416	12.04894637	12.16977622	11.98257372	12.10046217	12.04207149	12.26215556	12.30619652	12.27812036	12.07630849	11.93582733	11.92030304	12.18987363	11.88753864	12.33901513	12.3669111	12.18460605	12.15695282	12.4689206	12.42137291	11.28510496
ENSG00000225616	5.549354862	4.880933888	5.327706915	4.874815059	5.055325628	5.673644858	6.194228254	5.853210412	5.04496865	5.212277436	4.757832285	5.411962284	5.296617546	5.882363787	5.301337467	5.261341114	5.10444671	5.44489848	4.748780547	5.089822655	5.102214348	4.289055776	5.075241498	4.360414306	4.965306944	4.614707351	4.99265718	5.223257539	5.254605313	4.89667073	5.287004957	4.418397743	4.773688488	5.564804816	5.006089687	4.951178034	4.213350375	4.673570939	4.395070645
ENSG00000206704	-2.319941144	-2.325206904	-2.324374632	-2.324548667	-2.321527284	-2.322514385	-2.323828804	-2.322781962	-2.325435491	-2.32558728	-2.325874338	-2.322813946	-2.323471294	-2.325408188	-2.322170837	-2.323172898	-2.321796755	-2.324532804	-2.311071505	-2.323604683	-2.317007877	-2.31832839	-2.324080979	-2.330125126	-2.330284324	-2.329406738	-2.332508025	-2.329154334	-2.335979381	-2.318080139	-2.329344748	-2.323697027	-2.21524437	-2.319811522	-2.329209684	-2.319145328	-2.325954219	-2.319839182	-2.32063356
ENSG00000253304	-1.124191021	-0.454048407	-1.162444895	-1.163946535	-0.700796732	-1.146393954	-0.730604913	-0.717182314	-0.75076403	-1.172908099	-0.465842293	-1.148978677	-1.154650538	-1.171362816	-1.143429681	-1.152075858	-1.140201959	-1.163809666	-0.589739954	-0.727750312	-1.098881642	-0.326441676	-1.090383209	-0.744095698	-0.133701531	-1.10121384	-1.105221052	-0.733505561	-0.579302582	-0.598825743	-0.478191216	-1.087070323	-1.067138901	-1.053544665	-0.110628467	-1.047796479	-0.697208356	-1.053783324	-1.060637529
ENSG00000225750	-0.855629727	-0.924988633	-1.345421841	-1.346939019	-1.32059957	-1.329204804	-1.340663482	-0.893757207	-1.354670063	-1.355993318	-1.358495791	-1.331816274	-0.902758983	-1.354432043	-1.326209856	-1.334945505	-1.322948735	-0.385731416	-1.229449442	-0.597180616	-0.218275459	-0.497123646	-0.478343634	-0.089923059	-0.915510889	-0.279024544	-0.918461393	-0.537894705	-0.922724518	-0.400998792	-0.540025305	-0.896206598	-0.876068926	-0.862334016	-0.275812532	-0.415270415	-0.90924932	-0.862575146	-0.869500278
ENSG00000116350	12.27963755	12.32237873	12.54087324	12.48552053	12.67183418	12.66541968	12.62343152	12.58939482	12.66827022	12.28690819	12.57073323	12.67085373	12.65487902	12.57530087	12.61034787	12.48927373	12.60799305	12.4726304	12.26493346	12.12670659	12.16397038	12.49721095	12.29670039	12.53948911	12.34719641	12.39033191	12.28614898	12.29988743	12.2206066	12.37922489	12.40873792	12.20809412	12.25333615	12.43342229	12.15250133	12.29206571	12.17621196	12.1896266	12.14679715
ENSG00000227637	1.105129825	1.043252943	1.052879855	1.050861747	1.086258928	1.074612281	1.059226292	1.0714686	1.040619665	1.038873682	1.035577502	1.071093219	1.063396896	1.040933944	1.078657003	1.066886121	1.083071867	1.05104558	1.213565725	1.061839561	1.140492459	1.124502212	1.41515272	1.055811989	0.254630035	1.277512388	1.376837183	0.938722473	0.773528998	2.029166265	1.591401661	0.73862544	1.450054677	1.190954007	0.427175079	1.119154675	0.968038775	1.576030127	1.330791745
ENSG00000116353	8.968401124	8.731230995	9.021605445	8.914556819	8.830272737	8.941826422	8.878110941	8.998832825	8.944567693	9.153389194	9.073359891	9.343095079	9.04690775	8.996811846	9.243310993	9.282558719	9.104300716	8.746097591	8.869949957	8.404802945	8.607814364	8.79183587	8.704866442	8.643641915	8.788072585	8.773274336	8.555432019	8.540412634	9.15552867	8.716833338	8.520823727	8.445978889	8.648025411	8.844102534	8.314275344	8.700860325	8.423021648	8.578664463	9.14796387
ENSG00000237934	0.558659981	0.507537272	0.515461092	0.513799049	0.543021926	0.533390484	0.520691059	0.530793442	0.505371876	0.503936606	0.501228076	0.530483412	0.524130636	0.505630267	0.536733584	0.527009874	0.540384773	1.188671428	0.649202012	0.522846026	0.588066038	1.318658043	0.130656646	1.488493637	1.291011147	0.383540278	0.797273984	0.909368777	1.385712216	1.874115649	0.674906087	2.038003919	-1.182935424	0.250877504	1.096116399	1.139698039	0.303420913	1.2296372	1.778245067
ENSG00000060656	3.592318757	4.359752678	5.818893763	6.329732844	5.154691014	5.348883488	4.824390576	6.217888932	4.221611327	4.780596122	3.698964429	7.540933409	7.306785889	7.392373909	7.547744782	6.770491941	7.495546896	3.883415254	3.435613083	4.198760937	5.368183726	2.618102413	2.810094689	2.334980948	3.826075478	4.172986138	4.820226168	3.423097922	3.534772316	2.982373158	3.27149651	3.455818183	2.064215058	4.29567088	2.356625226	3.607849965	5.853178008	4.896200359	5.429465236
ENSG00000162510	1.625401535	1.754634966	2.154714269	1.51504689	0.680772415	1.210846372	1.5320099	0.668175494	1.748664114	2.118864961	1.484084924	0.66785713	2.33061718	1.494931084	2.045244642	0.664293631	2.231823779	1.515419547	2.86895777	2.457097758	2.901229712	2.74776643	2.695734422	2.955316969	1.680816161	2.614898459	2.51542907	1.899763253	3.152383899	3.163809994	3.346958049	2.217552822	2.113315062	3.103295115	1.471472493	2.177149082	2.634802421	1.686011516	2.457080476
ENSG00000186056	3.95236347	4.999227624	3.247210018	3.424307218	2.989881918	3.856697735	3.531176348	3.398073048	3.107148442	4.18974498	2.537031893	2.627950655	3.620008059	3.687470652	3.419447708	3.384427878	3.335845955	3.506134466	4.799480962	3.81641493	4.237258941	3.807021814	3.675265605	4.071976613	2.958002207	4.420433661	3.666683261	3.903194794	4.918976308	5.444477343	3.838759275	2.851580256	2.919733002	3.736497227	4.057976632	3.848658738	3.431506756	4.121052641	5.151503563
ENSG00000162511	12.57183648	12.5314085	14.18835384	13.90871716	14.41678555	14.36567683	14.5988109	14.4715454	14.22993451	14.38957688	14.5823463	14.02851164	14.02563174	13.81183061	13.79256367	14.18797055	13.7154858	12.59364865	13.5160597	14.57163915	13.47589761	12.97630383	14.20581189	13.04762169	12.51320786	13.49781871	13.77183752	12.72300142	12.60571014	14.45598828	13.73316354	12.82453442	13.99402123	13.58961358	14.1722225	13.70143157	13.24025795	10.4890734	13.38340715
ENSG00000264773	0.142753309	1.214087955	1.440430831	0.1049878	1.04394639	0.668077374	0.110722323	1.276206902	0.954800218	1.20445367	0.607961544	1.014249818	0.650728069	0.955411964	1.292050055	1.266111454	0.127244048	1.607066098	2.175943925	2.829351157	1.986135167	1.944686648	2.534580203	2.095042107	1.211947617	2.252416813	2.164486139	0.775448118	1.400524406	3.041870245	2.672932641	2.419377203	2.617891551	2.005160804	2.120124408	1.758977864	1.283358438	1.390831082	2.190871784
ENSG00000162512	1.816932885	2.754621257	2.36809584	2.518707721	3.850163986	2.960020515	3.344291118	2.578157156	1.93594354	3.278569825	3.630150391	2.419129351	1.353308418	2.626231913	2.25526687	2.223591705	2.044349593	1.96263085	3.670658956	5.292250807	4.91293812	2.997604102	2.784962756	5.144610719	3.161489333	4.963170064	2.530504148	2.802841716	1.289386546	2.749245863	3.961301713	3.130736253	4.007667667	2.918478705	5.907900763	3.545982582	3.416363019	5.510332749	3.370985166
ENSG00000134644	11.49338683	11.97017569	11.84087391	11.65554128	11.88027342	11.87594935	11.89492423	11.56567174	11.74196154	11.95704225	11.68058325	11.76312266	11.81727079	11.57438719	11.8720476	11.65211037	11.72451014	11.85366576	11.65275802	11.94967801	11.83828836	11.69821821	11.55676794	11.83294495	11.56949132	11.73407597	12.03380374	11.91941997	11.65326982	11.61716592	11.8833147	11.63444288	11.77667657	11.68356334	12.03663404	11.73405021	11.94871761	11.78116852	11.63604796
ENSG00000200154	-0.604183617	-1.658078918	-1.067354738	-1.070130128	-1.6213108	-0.171054772	-1.650305079	-1.637117085	-1.658916812	-1.659471379	-0.73314583	-1.042203875	-1.645801214	-1.08375047	-1.629418202	-1.04803004	-0.645303839	-0.050016886	-0.087552202	0.485514191	-0.246126802	0.130236633	1.086354042	-0.102320012	-0.102823836	-0.100025893	-0.109688348	-0.099211858	-0.119762125	-0.031557849	-0.099826354	-0.080598123	-0.072143311	-0.053369608	-0.099390725	-0.044976971	-0.088530895	-0.053718062	-0.063725544
ENSG00000202107	1.293342729	0.825419003	0.840272031	0.837154792	0.32166539	0.873963206	0.303268894	0.311561546	0.821363666	1.163037239	0.287433254	0.311306318	0.306086742	0.290998658	0.880258832	0.861959596	0.319480355	1.186878119	1.510491873	2.133945084	2.208048267	2.302069572	1.919807682	2.394275856	1.968756466	2.094777713	2.50307152	1.631337223	1.119085663	2.35418423	2.270854855	1.158776093	2.446954424	1.898621658	0.725790985	1.741820589	1.864175538	1.722329941	2.023910309
ENSG00000200181	-1.008362511	-0.599065421	-1.050568978	-1.052225774	-1.023462438	-1.032859568	-1.045372731	-1.035406875	-1.060668268	-1.062113295	-1.064846058	-1.035711359	-0.575798092	-1.060408345	-1.029589011	-1.039128557	-1.026027784	-1.052074764	-0.418689145	-0.577608282	-0.483758132	-0.993009215	-1.169052587	-1.179796241	-0.146478106	-1.178601025	-0.360245771	-0.505150491	-1.18874929	-1.113433515	-0.508381329	-1.166905854	-0.129060323	-1.129916148	-0.780502148	-0.323151366	0.103434866	-0.094559161	-0.351696482
ENSG00000237329	-0.954478998	-0.984464824	-0.98092835	-0.981668016	-0.968817739	-0.973017735	-0.978608015	-0.974156008	-0.98543577	-0.986080421	-0.987299342	-0.97429206	-0.97708785	-0.985319807	-0.971556116	-0.975818834	-0.96996442	-0.981600602	-0.847041279	-0.977655064	-0.91894841	-0.934943748	-0.361025815	-0.637244748	-0.845899072	-1.582184385	-0.682162945	0.120617444	-0.595327188	-0.402823427	-1.582031702	-0.730986729	-1.012883074	-1.54664546	-1.118382015	-0.152174408	-1.572723513	-0.437497922	-1.550141779
ENSG00000232768	-0.860112922	-0.892695937	-0.888907869	-0.889700241	-0.87592793	-0.880430778	-0.886421906	-0.881650878	-0.893735781	-0.894426134	-0.895731378	-0.881796704	-0.884792992	-0.893611593	-0.87886393	-0.883433049	-0.300717779	-0.889628025	-0.750551721	-0.885400805	-0.82388008	-0.840191562	-0.260984699	-1.05993785	-0.069564744	-0.241979123	-1.52714757	0.160396153	-0.666030502	-0.890400728	-1.518992153	-1.501350029	0.087282695	-1.483663578	-1.04794308	-1.48062522	-0.468852562	-0.342882795	-0.592114488
ENSG00000215900	1.200189579	0.521120563	1.112199047	0.527318023	1.168307912	1.528551562	1.122841074	0.544194725	0.518980043	0.51756201	2.260344086	1.52121961	0.53756818	1.728785517	1.155498716	1.135701287	1.162935432	1.109125399	1.820599338	1.127226562	1.666255854	2.15151761	2.42217584	1.321827263	3.246717787	1.831435099	2.725347796	2.537851422	2.519549449	0.603183429	1.927210296	0.854166061	0.537808524	2.041488054	1.621090898	1.465521744	2.040178874	0.947139184	0.552530779
ENSG00000225142	-2.172529791	-2.180485553	-2.179228117	-2.179491057	-2.174926206	-2.176417566	-2.178403453	-2.176821834	-2.180830913	-2.181060244	-2.181493944	-2.176870157	-2.17786331	-2.180789662	-2.175898517	-2.177412479	-2.175333336	-2.179467091	-2.159129114	-2.17806484	-2.16809807	-2.170093164	-2.185624798	-2.194756585	-2.19499711	-2.113488487	-2.198356783	-2.193289867	-2.123418752	-2.176558442	-2.113394831	-2.185044705	-2.181554675	-2.179174298	-2.193373492	-2.17816778	-2.18845498	-2.179216088	-2.10023355
ENSG00000084628	-0.894283769	-0.92056511	-0.916535205	-0.917381857	-0.902392322	0.090253423	0.691821795	-0.289188556	-0.9216635	-0.335591141	-0.923761939	-0.908850346	-0.912107263	-0.332670016	0.097729063	-0.91063242	-0.90375385	0.308183659	-0.081602384	0.69770822	0.212384521	-0.2127804	-0.503952807	1.747013726	-0.028680009	-0.015537324	-0.540845993	-0.526804119	-0.110312334	0.166829561	-0.527624361	-0.502146754	0.942375116	0.51164512	1.147004742	-0.479952781	-0.512611511	-0.483426986	1.125418987
ENSG00000060688	11.01703583	10.81549002	11.22758685	11.32176264	11.20210442	11.21424589	11.25142782	11.29805512	11.11546778	11.08044896	11.17664852	11.29588336	11.20770756	11.08974613	11.17693988	11.29926087	11.10017085	10.90266947	10.785977	10.90136188	10.63376025	10.72217401	10.729776	10.97267296	10.8752647	10.92601772	10.63633162	10.70984742	10.96664874	10.63975491	10.5683101	10.67063194	10.71931692	10.80465404	11.01895765	10.95718612	10.64755544	10.73387461	10.6329959
ENSG00000229447	4.368985742	3.643077029	3.77974935	2.615461215	2.346302192	2.322304096	2.896982795	2.315827787	3.057762091	3.227921187	2.579203532	2.927356818	2.907663668	4.469836855	3.339325698	1.797956431	2.691691864	4.829025174	4.550228329	4.736913981	4.550715376	4.743885508	4.991296292	5.046840327	4.782536649	5.010790165	4.767697516	4.599759579	4.179510127	5.078583588	4.985820625	4.400718337	5.069706845	4.6937345	4.286178557	4.865463797	4.711496376	5.152173398	4.685203721
ENSG00000121766	9.814385313	9.595120933	9.960407995	9.752560568	9.847121133	9.886203115	9.859738271	9.99408152	9.932531172	9.821116713	10.05763533	9.95499433	9.865250144	9.831670355	9.841918826	10.01598882	9.907722075	9.443427377	9.518134894	9.671557529	9.565187802	9.288871519	9.411379155	9.643139123	9.524290242	9.687542559	9.27726143	9.518791008	9.642827187	9.293291671	9.398462585	9.463643693	9.416392079	9.389405355	9.565240276	9.543546289	9.561465978	9.171769049	9.416692927
ENSG00000229044	-1.032388826	-1.078666291	-1.071351978	-1.072881459	-1.046328413	-1.05500343	-1.066555032	-1.057354991	-1.080675198	-1.082009183	-1.08453195	-1.057636078	-1.063413103	-1.080435248	-0.599314739	-1.060790685	-1.048696628	-1.072742053	-0.954439111	-1.064585371	-1.006610177	-1.018215338	-1.027011355	-1.488093966	-1.488327539	-1.09190419	-0.363593373	-0.430042202	-0.734989846	-1.405722083	-0.817686435	-1.455085393	-0.675889561	-0.97072868	-1.486732293	-0.388348832	-1.050511779	0.09469041	-1.4281625
ENSG00000121769	1.535494461	1.452122317	2.161729722	1.462436633	1.510185464	1.494515887	2.175180597	1.490279589	1.448548321	1.446177339	1.44169848	1.489773546	1.479389004	1.448974993	1.499962137	1.484099174	1.505901398	1.462685603	1.679300455	2.930265498	1.582675005	2.312756804	1.921383935	2.170304489	1.862430942	2.058209044	2.005803396	3.492901912	2.028232302	2.309568337	1.289005209	1.883960387	2.07980699	1.30310905	2.103136022	2.396884949	1.557624185	1.575360294	2.250751631
ENSG00000168528	7.459947409	5.418887724	5.886214411	5.361433175	6.274032537	6.21954608	6.855823295	6.408208903	7.512864353	7.323781168	6.54177152	5.536883606	6.106032246	5.605216336	6.094631951	5.969640566	6.233989289	7.031543193	6.918632183	6.311904024	4.760450876	6.615936826	5.916116204	6.158863419	5.344948005	7.807988008	6.148492138	5.719492502	7.316912045	6.026657686	6.879974598	7.906639966	5.89719077	6.178561691	4.050921782	6.309500681	5.843168902	4.32704482	8.693767948
ENSG00000268950	-1.900968227	-1.926503199	-1.922467308	-1.923311245	-1.90865981	-1.913446509	-1.91982045	-1.914744054	-1.927611673	-1.92834774	-1.929739751	-1.914899151	-1.918086797	-1.927479274	-1.911780557	-1.9166398	-1.909966543	-1.923234324	-1.857957146	-1.918733631	-1.886744088	-1.893147582	-1.982770231	-2.012079799	-2.01285179	-1.751240089	-1.775777003	-2.00737219	-2.03695046	-1.696314608	-1.750939487	-1.980908353	-1.969706684	-1.962066579	-2.007640595	-1.958836038	-1.991854039	-1.962200708	-0.992974577
ENSG00000215899	0.868596485	0.496361003	1.268045867	0.179922046	0.573285328	1.565494086	0.773882466	0.799063403	-0.329869208	0.732130074	0.48273136	0.999965871	0.196754102	0.73635076	-0.31403634	0.990530497	0.567550787	1.502186879	0.406987384	0.529487886	0.302644342	0.280339192	0.655983479	1.076794542	0.149107592	0.152669756	0.812614911	0.582540744	0.751207568	0.749804208	0.152923949	1.415497852	0.188392383	0.196080853	0.153478968	0.199397302	0.62822885	0.195943995	0.708979473
ENSG00000206981	-1.959282354	-1.976916342	-1.974129229	-1.974712037	-1.964594022	-1.967899629	-1.972301357	-1.96879569	-1.977681834	-1.978190148	-1.979151446	-1.968902798	-1.971104128	-1.977590402	-1.966749153	-1.970104858	-1.965496428	-1.796933489	-1.929579682	-1.97155082	-1.949459422	-1.953881559	-1.976396517	-1.996637172	-1.997170295	-1.994231432	-2.004617029	-1.993386183	-2.016241915	-1.956300892	-1.994023841	-0.885051446	-1.967375068	-1.962098951	-1.993571539	-1.959867998	-1.98266963	-1.962191578	-1.964851793
ENSG00000228682	7.823319553	8.15067008	5.857017205	5.269351682	5.441561824	5.653653188	5.646257706	5.144291407	4.126891895	6.497088435	3.467707325	4.0341003	4.593820893	4.728759336	5.444577605	4.485617771	4.990449106	8.886961202	7.001597476	6.296501972	6.270537186	9.369179279	7.809443712	7.803494641	6.601396727	7.659400511	9.631931003	6.883532473	7.929252361	7.498399263	8.121685071	9.043797921	6.930972667	7.673255536	4.450088722	7.901584326	7.227386519	3.156980566	9.669783606
ENSG00000223907	9.699919942	9.691838703	7.53515227	7.153980497	7.20236806	7.233804092	7.362722053	6.630847592	6.411622583	8.278663285	5.594079619	5.598160793	6.378854959	6.686893307	7.031305168	6.201309653	7.167363129	10.33626533	8.933434166	7.699073874	7.828360684	10.68722367	9.672612026	9.24795395	8.075812316	9.362122012	10.85511725	8.472274351	9.398092921	9.169246999	9.805666283	10.5761256	8.370028417	9.105562548	5.991083052	9.121560856	8.839461515	4.752704077	11.08196645
ENSG00000229167	0.345935374	0.290952805	0.299510868	0.297716905	0.329174303	0.318826153	0.30515211	0.316032554	0.288611736	0.287059469	0.284128933	0.315698965	0.308859009	0.288891143	0.322420205	0.3119601	0.326342822	0.297880322	0.490415589	0.307474853	0.378333415	0.363132725	0.969025257	0.611061716	-0.584491201	0.502378046	2.073796726	-0.251404308	1.061419145	-0.731785567	0.353724952	3.89565377	0.944620341	0.858959124	-1.649703602	0.53151133	-0.90508983	-1.555434173	2.886657411
ENSG00000142910	6.672180443	5.669665323	3.16875035	3.043499692	3.733706866	4.024243116	3.915211863	2.166349506	2.729402594	5.267744624	1.265737755	1.82197612	2.946766076	2.348170066	3.546339788	1.812956515	3.004002193	6.744299352	5.23204532	4.801522111	4.401401625	6.411502209	6.183475	5.619517594	3.614899864	5.77292107	6.951228014	4.966940514	6.82180504	4.579980241	5.613832217	7.226681621	4.866003214	5.532465835	2.346886621	6.270485453	4.532549389	2.075071195	7.355812186
ENSG00000121764	0.369424864	0.330502281	1.497266001	0.335191939	1.30058142	0.350006246	0.891432588	1.27156122	0.3288857	1.672611125	0.855318215	0.347794585	0.897830352	0.329078462	0.352555369	0.903189596	0.3553464	0.878908502	0.441732654	1.727354393	2.391187524	1.375981962	1.733011635	1.848294699	0.934310103	1.14780381	1.068090035	1.879037017	1.665990676	1.787128787	2.438689822	-0.025103895	1.363326798	1.583354102	0.405040293	1.754402606	1.405991658	2.178952458	1.95573122
ENSG00000162517	10.99456731	11.04988146	11.14229683	11.14827552	11.19548611	11.18153767	11.25798972	11.39735461	11.15829794	11.00319467	11.20359452	11.50051795	11.21532051	11.21535468	11.10913312	11.25804881	11.15384403	10.55284484	10.63006218	10.6734603	10.47362593	10.58801497	10.60833975	10.68453402	10.70375376	10.54835623	10.47095197	10.77968179	10.53894034	10.30201285	10.53783632	10.60879393	10.37128849	10.69229996	10.91347795	10.57634185	10.50144457	10.56999726	10.31277614
ENSG00000235790	0.95798701	1.194203643	0.390427467	0.882139481	1.27230539	0.401196043	1.223105015	0.399624598	1.189450742	0.865648968	0.861131294	1.244657274	1.230671491	1.432057225	0.403224703	0.397342239	1.519535438	0.389528751	1.509781559	1.475388243	1.00850004	0.98555008	1.189113366	1.540418167	1.034563287	1.561299158	0.98132284	1.463984746	1.374037246	1.142548854	1.563105413	1.730358261	0.488847649	1.467780217	-0.048289309	0.86385239	1.299319869	1.736088764	0.500999273
ENSG00000264078	-0.207944253	0.027234723	-0.745158356	0.03959197	-0.738078551	-0.740581283	-0.743834236	-0.741250862	-0.747687144	-0.748044145	-0.290169162	0.312641648	-0.257739952	-0.7476228	-0.739716062	-0.253629642	-0.738766873	-0.272212789	-0.627606186	-0.743286007	-0.691684185	-0.184353414	-0.487583116	-0.087216245	0.221732928	-0.553956755	0.29006227	-0.067620045	-0.958080403	-0.917527857	-0.553218552	-0.933670744	-0.928224809	-0.10804222	-0.945552177	-0.095148199	-0.222103769	-0.10857539	-0.926387881
ENSG00000084636	1.075513389	0.388454848	0.981402158	0.395918583	0.430894917	1.020476874	0.404146234	0.41623025	0.385876376	0.956262345	0.380945807	1.900175655	2.064138592	2.158742295	1.69568797	1.006575154	2.27574258	2.906689741	2.464966917	0.997501055	3.01422879	3.810352894	3.570547878	3.344911592	2.431360336	3.699119802	3.158559211	2.222495593	2.249388449	0.710094996	2.21659845	3.371200111	0.671630123	2.519425978	2.466323047	3.014035404	2.866216844	2.51852586	2.492726169
ENSG00000121753	10.28536905	10.2162099	8.248030094	8.541667695	8.615065353	8.486072306	8.759259951	8.56774636	8.920769037	7.310256372	8.286678437	8.042061072	8.262928048	8.31998169	7.922768505	7.947581068	8.132452233	8.460804821	8.632319389	9.246841243	10.72146693	9.250481791	8.23769643	10.03850713	8.581128023	10.21798036	10.15890706	9.793561149	10.88427574	7.580727734	10.09027075	9.817256867	9.643753343	8.752060447	9.327870734	7.809528859	9.174647242	9.284079265	8.373889954
ENSG00000266580	0.165967787	-0.560738454	-0.548278517	-1.093096164	-1.058535894	-1.069826912	-1.084861966	-1.072887601	-1.102408762	-1.102857242	-1.10370181	-1.07325345	-1.08077257	-0.563730972	-1.06589721	-1.077359347	-1.061618258	-1.092914719	-0.938936845	-0.183386635	0.643586806	-0.453663959	-0.946171322	0.498874529	-0.962896924	0.225090991	0.30295351	0.043551685	-0.976340299	-0.891216421	-0.499316541	-0.945063969	0.98846393	-0.911020946	-0.960156397	-0.351460598	-0.452525823	-0.911337334	-0.920423874
ENSG00000254545	-1.274813555	-0.925571574	-1.307324595	-1.308600801	-1.286444813	-1.293683289	-1.303322	-1.295645443	-1.315103934	-1.316217018	-1.318322026	-1.295879983	-1.300700359	-1.314903719	-1.291164025	-1.298512201	-1.288420863	-1.30848448	-1.209771942	-1.301678506	-1.253303728	-1.262987129	-1.546251497	-1.5905736	-1.59174101	-0.770193533	-0.419117519	-0.600323138	-1.069276327	-0.346386116	-0.604428667	-1.543435955	-1.137321343	-1.514943311	-1.58386061	-1.510058068	-1.559988087	-1.515146142	-1.520971365
ENSG00000134668	5.146715828	6.638103813	5.795866479	5.043742062	5.083747346	5.437167854	5.613339358	4.856046308	4.504862513	5.884425171	4.362707947	4.431550147	5.111708078	4.28760292	4.706397281	4.418112552	4.602207947	6.867211605	6.709775022	2.826734359	10.20999794	7.612102229	6.805483474	6.206984623	5.024110776	5.780221437	8.058978857	8.053414259	6.40889057	8.748001418	8.025681878	5.027581737	7.762693562	6.792522884	3.510444917	6.310611802	8.339020784	7.496931152	3.725253609
ENSG00000203620	2.097075649	1.929777424	0.658050717	0.089313707	0.709764947	0.691663097	0.667844596	0.686787759	0.08289593	0.991708513	0.985232354	0.102103491	0.097220592	0.639663299	0.106923053	0.679689145	0.704805161	0.655223342	0.912179347	0.096235152	2.192269174	1.669213166	0.521201469	0.979479209	0.735477973	0.431465629	2.056865683	2.236914697	2.953842968	1.683575923	1.835024661	0.527892056	-3.38E-05	1.238329372	0.434682105	0.609395316	1.453234685	1.452681294	0.582308808
ENSG00000269967	4.849707747	3.865851683	2.663095645	3.812918542	3.135596427	3.388721781	2.422480449	2.450742847	2.050466225	2.627840458	3.275015572	2.708857304	2.095431336	3.610459378	2.727838649	3.082299781	3.532737948	4.775163111	4.541739594	4.064905858	5.534248046	4.328903743	4.507941328	4.804918587	4.197604648	4.450416756	5.085621456	5.238866093	5.610944736	5.04247545	4.586997594	4.305449103	5.182775918	4.077574389	4.338276693	4.5237727	4.696976759	5.614093449	4.297449707
ENSG00000184007	15.04754002	14.89616497	14.50248701	14.67376763	14.5814214	14.43395175	14.31394534	14.61948855	14.69992709	14.48729105	14.69604811	14.46034854	14.57310648	14.62464288	14.5111254	14.64147589	14.6090403	14.04472922	13.62305235	13.24012797	14.30715397	13.82598907	14.25495124	13.37495844	13.84407908	13.50527335	14.0907265	13.96943417	14.32011679	13.44623523	14.38589136	13.84327495	14.03286291	14.49538023	13.36582182	13.96841022	14.4026565	13.82435025	12.84050152
ENSG00000212673	2.914207426	3.896647373	2.818373896	2.814632877	2.879812687	2.858466169	2.830118137	2.852688017	2.795597659	2.792344349	2.78619578	2.851997588	2.837819427	2.796182997	2.86589018	2.844252621	2.873980582	2.814973784	3.10802214	2.834945223	2.978073348	2.949284392	2.692515143	2.586813653	2.71062772	2.691737899	4.059323289	3.797372148	3.708801682	3.779619909	3.77897802	3.322834155	3.716149122	2.966268522	0.615509882	2.598485331	2.261812375	3.514522444	1.971784164
ENSG00000228634	2.819891203	1.964690086	1.980379385	1.977095309	2.034336519	2.015585138	1.990690299	2.01051016	1.960388127	1.95753323	1.952138085	2.009903776	1.997452591	1.960901799	2.022106147	2.00310192	2.029213049	2.69488566	2.234860586	1.99492875	2.120684282	2.095382558	1.477859178	2.367591583	1.556034013	1.147326743	3.059760809	3.205948155	3.279805389	2.627363083	2.729245135	2.304488738	2.958104435	1.535457923	1.322960395	1.837430419	2.340470441	3.41057687	1.438687522
ENSG00000121774	13.83431728	13.70979875	13.72539127	13.7945048	13.78294955	13.69814744	13.61709159	13.92833367	13.77742967	13.74571255	13.87728077	13.79003106	13.85629083	13.74692541	13.71347278	13.97316057	13.77028875	13.4605193	13.43254518	13.4654453	13.44887126	13.17913868	13.61437084	13.40829479	13.70057463	13.40457728	13.43212474	13.19023913	13.37367439	13.05108827	13.37537684	13.20569175	13.33473064	13.97030472	13.52767968	13.62929091	13.53281176	13.25259475	13.2912883
ENSG00000203325	1.528930506	1.45080137	2.144340463	2.140191076	1.505159195	1.490464339	1.471022275	1.486494657	1.447464165	1.445250859	2.108722834	1.486020552	1.476295696	1.447862512	1.495569779	2.173105902	1.50113985	1.460670953	1.664739371	2.162747803	2.323628022	1.553286567	2.076061169	2.167131013	2.060665798	1.98597005	1.608034395	2.237851589	1.376029656	2.518622564	2.026238842	1.903396436	1.636128612	1.37356998	0.593115072	1.722846909	1.528088964	2.739871133	2.024763641
ENSG00000121775	10.47635226	10.45456444	10.58970317	10.30297607	10.43658437	10.48824491	10.60970402	10.62145135	10.41664709	10.47510037	10.37533264	10.88577265	10.80356136	10.75430758	10.5543133	10.563044	10.54407117	10.31695216	10.35779697	10.50603142	10.48217077	10.62164806	10.41855727	10.49611142	10.61509066	10.62786066	10.50268585	10.6323286	10.15988966	10.23735803	10.60209377	10.10532602	10.72474198	10.38040451	10.60961424	10.31472529	10.33095182	10.15286574	10.20871145
ENSG00000266203	-1.134407044	-1.52124913	-1.515730212	-1.516884262	-1.496849015	-1.503394634	-1.512110741	-1.505168973	-1.522764924	-1.523771465	-1.525674985	-1.505381063	-1.50974004	-1.522583873	-1.501116511	-1.50776133	-1.49863592	-1.516779075	-1.075591126	-1.51062456	-0.763032068	-0.771788587	-1.006695513	-1.397473123	-1.39852879	-0.627920255	-1.094129356	-0.623214099	-0.914671427	-1.317601002	-1.392298321	-1.354847429	-1.339529597	-1.329082062	-1.391402691	-1.324664428	-1.369815213	-0.977341438	-0.982609078
ENSG00000025800	10.80071305	11.01600438	11.15761309	11.2299945	11.49557067	11.35814647	11.27481232	11.28168065	11.1712854	11.16273442	11.19485973	11.14110852	11.13273134	11.06673441	11.07803002	11.12625883	11.06989659	11.00006234	11.08816922	11.10789513	11.02680658	10.96775581	10.88619358	11.27724916	11.0404732	11.03505852	11.21159014	11.30484192	10.98957717	10.97102663	10.94613973	10.75651201	11.05543791	10.95071745	11.3888112	10.95428593	11.04974943	10.86276792	10.92827444
ENSG00000084652	11.08751149	11.38862383	11.51989683	11.33075281	11.52753394	11.56363484	11.54608572	11.24237275	11.44189731	11.38413761	11.36499128	11.51946717	11.45878627	11.38303748	11.44170929	11.26188395	11.55211045	11.54780148	11.55298286	11.41560108	11.48512672	11.50470767	11.2252531	11.82485653	11.64410125	11.50551921	11.63538348	11.37593026	11.64480051	11.12584277	11.08287599	11.32157842	11.72275144	11.15032381	12.0036996	11.51296006	11.55516339	11.1203413	11.55861433
ENSG00000160050	8.729430654	8.2709704	8.90412807	8.738454688	9.276390977	9.144861462	9.293106964	9.264898441	8.686838657	9.113844236	8.955557453	9.273711913	8.982544046	8.90803238	8.701367088	8.967261792	8.635015318	8.301706668	8.592070998	8.734158972	8.614711471	8.292974698	8.886686792	8.958577513	8.073306913	8.985353022	8.721528635	8.913877202	8.501394032	8.527318484	8.808611745	8.238650208	8.913143579	8.118138606	8.409521264	8.355174706	8.185441883	7.192675545	8.623461679
ENSG00000224066	2.792588973	3.28070335	1.17249691	1.168505517	0.651711534	1.215473661	0.616806339	0.632597397	1.786966504	1.144791497	1.502304655	1.208514733	0.622182847	2.343301395	0.641882256	1.853422189	1.232203404	3.240810582	4.167520573	4.167421765	4.436190878	4.350147389	3.405641576	4.306522524	3.604235596	3.703086982	4.385203239	4.267153847	4.185648527	4.253604751	3.828602252	4.438409703	4.00008936	4.18731888	3.22822574	3.774203079	3.829958004	3.320856788	4.423710152
ENSG00000160051	7.421400243	7.522834645	7.426864599	7.462991919	7.520664404	7.76408925	7.673884719	7.497270408	7.974101285	7.601489295	7.722053225	7.908602599	7.881132977	7.830806242	7.733252055	7.834163607	8.069309164	7.813531507	8.03193768	7.779090067	7.861374539	7.811391285	7.706295582	7.790138892	7.993374044	7.972882658	7.952608002	8.186694073	7.808598358	7.664530171	7.758720947	7.69598988	7.991357657	7.831762089	7.593543573	8.037880009	7.456628643	7.193702425	8.096476645
ENSG00000222046	0.759511128	0.707219343	1.311249127	0.71358968	0.743447416	0.733583523	1.322065818	1.342960117	1.662768978	0.703560682	1.281807718	1.342318859	0.724121668	1.290914899	1.35524737	0.727061455	1.362800891	0.713743803	0.853679311	1.707510727	2.405088438	2.134013424	2.054121529	2.154247357	2.034571008	1.31257479	2.264594859	1.04455218	1.110922006	2.268492898	2.182314757	1.720510597	2.072013982	1.742587307	0.412361275	1.161135978	0.48813438	1.482279549	2.554159235
ENSG00000160055	7.65344163	7.148428275	6.338455318	6.343698527	6.518299443	6.524830462	6.558453661	6.491976103	6.495212851	6.426929856	6.259272215	6.763413451	6.623210937	6.612988438	6.347465055	6.531707459	6.282448217	6.914344212	7.136179128	7.23050439	7.39005425	7.603118188	7.057064844	7.488581939	6.989493619	7.281556117	7.131120253	7.29181356	6.962390121	7.18926466	7.192829886	7.575213911	7.173851719	6.742017572	6.910232047	7.197026089	7.079670044	7.169089936	7.69946282
ENSG00000084623	12.33204568	12.2256458	12.70879157	12.6835735	12.6560248	12.62817269	12.73819213	12.88548285	12.61638989	12.60127226	12.68474529	12.92036135	12.65775225	12.60289716	12.64635105	12.77611744	12.63600517	11.8853637	11.94736516	11.82218497	11.68521462	11.77327322	11.97775773	11.95783331	12.03824558	12.14193748	11.68989979	11.98379519	11.96628049	11.77627721	11.6651997	11.91879859	11.66540698	12.1292035	11.99828997	11.89180727	11.79788972	11.44950032	11.57298137
ENSG00000220785	6.129039675	4.895786545	2.458573158	4.443370276	5.454724736	5.463713242	5.4343205	5.1555566	4.028292632	5.770103627	3.934186562	4.39312143	4.307096946	4.029253209	3.541918273	3.509666869	3.793762534	5.230605987	4.768456304	5.748926167	5.416072015	5.009946811	4.943578325	6.232194787	5.317213293	5.810654046	5.749088564	6.563600922	5.260244145	5.210003144	5.130236097	5.124206843	5.406428842	4.487505502	4.406803841	4.070994939	5.132805182	5.110442156	5.931174977
ENSG00000183615	3.353274489	3.065484497	2.331721145	2.695891319	4.122572607	3.531238592	4.034377384	3.59822209	3.344975225	3.756441804	3.486151816	3.146942797	3.007945459	3.573884158	2.920188015	2.887369242	2.932482082	4.985988749	4.579912753	4.915773625	5.358187698	4.294444554	4.075609984	5.692677732	3.60450284	4.811431172	5.435712991	5.747459513	4.265785194	5.385080329	4.96844584	2.973870093	5.761046427	3.854839423	4.163226717	4.08088879	4.802774915	4.443470853	5.811529982
ENSG00000182866	14.45612716	14.620207	14.34743674	14.32763707	14.46426971	14.42860308	14.4693827	14.72322408	14.14320516	14.45127101	14.11734226	14.80541895	14.4391327	14.55166213	14.44017756	14.57737598	14.47390609	14.41211471	14.3479907	14.25797892	14.23645311	14.56910891	14.61899286	13.42806726	14.26368584	14.56571274	14.56380853	14.58383653	13.18941485	14.11798409	14.7532953	14.07578171	14.69052469	14.60477374	14.14129256	14.59385096	14.66355872	14.40031566	13.98313052
ENSG00000252450	-1.010944383	-1.060769163	-1.05785986	-1.058468688	-1.027947997	-1.038529847	-1.052620577	-1.041398299	-1.061567209	-1.062096896	-1.063098076	-0.528038633	-1.048788029	-1.061471911	-1.034846962	-1.045589184	-1.030836763	-1.058413205	-0.915860738	-1.050217971	-0.979499395	-0.993655457	-0.529888345	-1.548088553	-0.649596833	-1.116308217	-0.88800092	-0.245035373	-1.558718009	-0.246986584	-0.043045329	-0.738868752	-1.522169696	-1.505279886	-1.113906291	-1.498138201	-1.538354281	-0.282090204	-0.683890517
ENSG00000116478	13.08229737	13.08654264	13.24514571	13.31757736	13.26995793	13.31584298	13.36484771	13.40741564	13.22519539	13.1577824	13.2172578	13.41930852	13.24213019	13.18970333	13.10979624	13.24633144	13.23306647	12.69744149	12.87938081	12.84490784	12.61440832	12.77384322	12.85928039	12.93247413	12.67284287	12.99569226	12.71812987	12.89000441	12.37176805	12.74371916	12.52517269	12.77415217	12.62312171	12.82374164	12.76798663	12.79755549	12.89948518	12.80816805	12.69910604
ENSG00000175130	13.58086102	13.49685027	13.93966303	13.87222116	13.90638691	13.858391	13.9544342	13.98118481	13.81582353	13.81622747	13.96152016	13.90728103	13.73365038	13.76881175	13.75262584	13.93079988	13.76770236	13.2568245	12.96641836	13.52562613	13.32678554	12.8603257	13.12776861	13.37776975	13.53139657	13.49716764	13.21558174	13.4757581	12.49189449	11.78547632	13.52380975	12.66670523	13.30974011	13.85756308	12.8819589	13.22458033	13.33939812	12.82085944	12.94080514
ENSG00000233775	-1.248438467	-1.291152386	-1.284401304	-1.285813009	-1.261304652	-1.269311658	-1.279973741	-1.27148214	-0.890538014	-1.294237862	-0.895832024	-1.271741582	-0.866350796	-1.292785126	-0.849894992	-1.274653272	-1.263490505	-0.879522161	-0.327295963	-1.278155752	-0.446858547	-0.804861072	-1.056302388	-1.075659237	-0.728779371	-0.467191667	-0.514919076	-0.716778488	-0.565494553	-1.007625771	-0.718819272	-0.156456111	-1.034450189	-1.021670117	-0.717372482	-1.016266192	-1.070443227	-1.021894483	-0.617725787
ENSG00000162526	1.016794052	0.949919593	2.326556439	1.845095496	1.922254311	2.850286057	2.520473282	1.890008853	2.085029254	1.818965188	0.941742841	1.889190617	1.51435401	2.295970107	1.905679097	0.975262958	1.915304734	2.498608502	2.930414081	3.530063975	3.372032792	3.655876837	3.228638279	3.451365288	3.134924484	2.895486535	3.490235128	3.531824056	3.361830016	3.754946996	3.434033769	3.644690055	3.093585893	3.310624963	2.157222925	2.754458699	2.531440643	3.740761523	3.808368184
ENSG00000225828	7.074251862	7.155557605	6.874659853	6.007972453	6.049742275	6.074349173	6.410819004	5.641830241	6.413881834	6.6218373	5.529437934	6.086861079	6.700675693	6.694533846	6.170034856	5.457796417	6.126331219	8.862266338	8.645921669	8.765494451	8.467880824	8.610707514	8.348155938	8.447497299	8.485005008	8.636082524	8.477269866	8.707557667	8.751275196	9.174362146	9.170778229	8.254237633	8.511888579	8.772015056	7.240542688	8.382456008	8.013193032	9.069507138	9.43908178
ENSG00000160058	10.53528992	10.66488052	10.46156831	10.15351621	10.37008863	10.42935424	10.42817692	10.41062517	10.38095689	10.54356922	10.30136945	10.54470099	10.30170376	10.36364177	10.38116393	10.34584584	10.35840847	11.10557063	10.88344808	11.10279537	10.96723597	11.05137953	10.73378468	10.98137269	11.12521904	10.97538048	11.04144774	11.15313404	10.86963554	10.99101547	11.1005557	11.23597935	10.97487287	10.81770027	10.65298864	10.85102687	10.86124012	11.22581574	11.20260322
ENSG00000254553	-1.050263819	-0.622101508	-1.095464511	-0.058536065	-1.06643497	-1.076498754	-1.08989963	-0.588863429	-0.625172147	-0.627205182	-0.631036901	-0.262927522	-1.086254716	-0.312429691	-1.072996176	-1.08321248	-1.069182307	-1.096903858	-0.418757638	-0.600275789	0.115499992	-0.524701112	-0.854751044	-0.200517479	-0.203216884	-0.865441386	-0.50060317	0.477329723	-0.876829275	-0.812995393	-0.865324655	-0.853927896	-0.846710261	0.23103841	-0.8650697	-0.8238553	-0.127611266	-0.830929342	-0.839028255
ENSG00000273274	-0.979172524	-1.023169024	-1.016215225	-1.01766932	-0.992425045	-1.00067248	-1.011654715	-1.002908135	-1.025078913	-1.026347148	-1.028745571	-1.003175367	-1.008667648	-1.024850791	-0.99780206	-1.006174487	-0.994676533	-1.017536785	-0.905064867	-1.009782137	-0.511242575	-0.965697632	-0.27318388	-1.013309929	-1.01500161	-1.005610979	-0.799652442	-0.747628856	-1.072100403	-0.870052434	-0.750656876	-0.657079868	-0.616585496	-0.89249778	-1.364438435	-0.883934522	-0.695410331	-1.314882717	-0.376310926
ENSG00000160062	4.892950993	6.480367839	8.27934555	8.456882989	8.473282255	8.313699968	8.030026758	8.19542792	7.990512799	8.280421076	7.976878885	8.123913037	8.182825827	8.200857663	8.353355233	8.339862627	8.04461238	7.978798978	6.606596453	8.739977159	8.971167059	7.839695532	9.099665455	8.141463215	8.72300979	7.711512027	9.091672057	9.079723848	8.550665985	6.970890464	9.992169951	7.308343294	9.063738522	8.922818094	5.731868183	8.486078871	8.087195746	4.733494947	7.930234028
ENSG00000176261	8.207764044	7.888456018	7.899562258	8.040306955	7.680942996	7.715225407	7.839677667	8.01343364	7.634719446	7.911116023	7.811103691	7.745107232	7.677403689	7.752329508	7.804374827	7.757846463	7.69281246	8.025996951	8.38869509	8.027853585	8.203726014	8.263574634	8.519847342	7.930863447	8.084581709	8.552858906	8.037111416	8.489321159	8.079202151	8.451129938	8.235980757	8.463591259	8.067428109	8.359135017	7.819108615	8.354299316	7.808135278	7.989136283	8.374713223
[truncated: 4,742 more rows]
