# Supplementary material for: Synthetic modeling reveals HOXB genes are critical for the initiation and maintenance of human leukemia
Source: Nat Commun. 2019 Jul 2;10:2913. doi: 10.1038/s41467-019-10510-8 (PMC6606637; doi:10.1038/s41467-019-10510-8)
Supplement: Supplementary file 10 — Supplementary Data 7 [file 41467_2019_10510_MOESM10_ESM.csv]

	t29d14_GFP_neg_Cherry_neg	t29d14_GFP_pos_Cherry_pos	t30d14_GFP_neg_Cherry_neg	t30d14_GFP_pos_Cherry_pos	t30d24_GFP_neg_Cherry_neg	t30d24_GFP_pos_Cherry_pos	t28d24_GFP_neg_Cherry_neg	t28d24_GFP_pos_Cherry_pos
ENSG00000227232	6.204321057	5.666574626	5.753872058	5.690639178	6.144383193	5.966827849	5.74617805	6.006746941
ENSG00000238009	0.41011654	0.401344635	0.311732585	0.388399361	0.316427352	0.607688335	0.475142761	0.489061971
ENSG00000237683	4.197739549	3.697957001	3.623099258	3.577233915	3.976856368	4.047969312	3.37719056	3.944913578
ENSG00000268903	-1.32418809	-1.395295716	-1.40320358	-1.400579911	-1.329206456	-1.328809827	-1.396173576	-1.392764227
ENSG00000239906	0.864243738	0.936159697	0.830782458	0.838139707	1.358977762	0.930507806	0.762884716	0.861569644
ENSG00000241860	2.509435873	2.243644919	2.174765638	1.856024822	2.165865969	2.500618413	2.103840034	2.127732293
ENSG00000222623	-1.740344813	-1.742676343	-1.748131213	-1.746321398	-1.650369004	-1.743532903	-1.743281894	-1.740930113
ENSG00000228463	1.224876761	1.428001065	1.42957251	1.332007568	1.20931767	1.354693276	1.286754794	1.302420859
ENSG00000237094	-0.21192991	-0.303710993	-0.307617125	-0.306373486	-0.148706252	-0.077965179	-0.304167722	-0.213936309
ENSG00000231709	-0.697353184	-0.78786836	-0.720519129	-0.715466168	-0.788463138	-0.707283952	-0.706524101	-0.786921861
ENSG00000230021	0.498282878	0.489385064	0.399826643	0.476255973	0.69253447	0.630921343	0.562860551	0.408330614
ENSG00000225972	3.857140288	3.699872659	2.658482347	2.982543824	3.082973344	2.918255032	2.640743769	2.578705036
ENSG00000225630	4.000860582	3.575468105	2.950778569	3.328813981	3.241898998	3.627540377	2.814178952	2.755963749
ENSG00000237973	10.86671918	11.06878126	10.64309077	11.2740823	10.81675874	11.04819324	10.88323708	10.78770756
ENSG00000229344	4.210725061	4.64034498	3.751235581	4.643912965	3.845609141	4.090387836	4.132012314	3.453208648
ENSG00000248527	3.019109213	3.06057892	2.437210542	2.523308834	2.410186105	2.559157134	2.415320714	3.373896455
ENSG00000198744	9.438213487	9.60389914	9.265058828	9.615054378	9.355229145	10.0115566	8.831965694	8.964279356
ENSG00000224956	4.431429688	4.335790635	4.070297283	3.94054228	4.304637513	4.152371467	4.123491261	4.25439099
ENSG00000235373	4.573813454	4.365816688	3.967941914	4.010766674	4.443947471	4.451993216	4.006627252	3.775624849
ENSG00000223181	0.858829422	0.839544185	0.73465712	0.8109055	0.759823657	0.684759685	0.601909156	0.605464925
ENSG00000240618	-1.11523715	-1.119013479	-0.993163341	-1.123801112	-1.04517459	-1.044731452	-1.119994278	-1.116185148
ENSG00000228327	5.966182274	5.646839163	5.842843396	5.871315359	6.022643237	5.946260618	5.677803844	5.572767295
ENSG00000237491	7.493838599	6.962434936	6.587463403	6.639158437	6.896586964	6.369518049	6.729163829	6.387738929
ENSG00000230092	4.266673415	4.411517358	3.967072768	4.187584473	4.574128952	4.607304109	4.663343418	4.42813817
ENSG00000269831	2.457503899	2.420456118	2.177843666	2.134878724	2.505590601	2.460083482	2.014524453	2.11200789
ENSG00000240453	3.371880602	3.090625672	2.899952487	3.027403669	3.211712688	3.172137802	3.079913293	3.009590663
ENSG00000177757	1.048123815	0.797713052	0.925103839	0.935470217	1.083979175	0.877070713	1.023960927	0.887797434
ENSG00000225880	5.427216901	5.152703728	5.263619984	5.15459389	4.981459701	4.965356822	5.215218051	4.849935506
ENSG00000228794	7.528315451	7.657807142	7.836179937	8.155309297	8.074097261	8.421177054	7.485348612	7.615224208
ENSG00000272438	0.258778135	0.161888422	0.230451148	0.157782651	0.245670389	0.398666582	0.161185826	0.492078993
ENSG00000230699	2.616779883	2.726066626	2.648758842	2.673763518	2.501819198	3.480119587	2.836859966	3.267729619
ENSG00000187634	0.083467842	0.080912328	0.280720338	0.077140792	0.079713228	0.242596715	0.384324886	0.174205794
ENSG00000188976	10.16000013	10.49051693	10.51327714	10.68776984	10.16496935	10.2529979	10.34220653	10.58659398
ENSG00000187961	7.798066538	7.431536863	7.266863583	7.422498175	7.771137193	7.688664057	7.245905866	7.070255415
ENSG00000187583	-0.770036162	-0.946433938	-1.0389316	-1.038065355	-1.036438227	-1.035923072	-1.035450446	-1.03102227
ENSG00000187642	4.43584287	4.883410949	3.502524608	5.334449251	4.621627184	4.045792056	4.212480957	3.912973312
ENSG00000272512	9.083164288	9.856361298	7.838680375	9.829682743	8.828673088	9.72462354	8.878569247	9.008631715
ENSG00000188290	10.46551418	11.25975407	10.11812918	11.1931353	10.67395543	11.08259519	11.38493051	11.5674665
ENSG00000224969	1.722277019	1.820804226	1.51777841	1.717416815	1.747033718	1.388165809	1.62304255	1.485172121
ENSG00000187608	9.014163066	9.346397096	9.062598035	9.170141295	8.748563614	9.134052934	9.240132437	9.510142053
ENSG00000188157	9.112417983	8.97610523	8.245305975	7.793103511	8.762916823	8.412414622	9.564677124	9.182365106
ENSG00000217801	2.985130157	3.360812629	2.630254019	3.332100007	2.401108143	2.315461785	2.875436355	2.664810632
ENSG00000273443	-0.303941283	-0.218601905	-0.236304428	0.030431195	-0.222428167	-0.306612842	-0.306408297	-0.304443547
ENSG00000237330	-1.391047818	-1.394285695	-1.401861064	-1.39934771	-1.201215312	-1.395475229	-1.395126645	-1.391860645
ENSG00000131591	8.393965338	8.163826718	7.972305177	7.863565872	8.180181796	7.890140992	7.681435379	7.616764165
ENSG00000205231	3.87428878	2.252605693	3.697889268	2.226361303	2.800234486	2.246345443	2.983819328	2.370833892
ENSG00000162571	4.67090693	3.173228428	4.968139632	3.122866073	4.165026355	3.500676105	4.148750274	3.278878405
ENSG00000186891	7.970220211	4.544450912	7.851622559	4.047470709	7.063133575	4.360276188	6.358624487	4.29286595
ENSG00000186827	8.12196327	6.114535225	7.384212357	5.416922005	7.370063476	6.429789876	8.027467401	7.261751649
ENSG00000078808	9.967933862	9.75824527	9.990761135	9.873524739	9.745190933	9.658096244	10.18323442	10.09188759
ENSG00000176022	9.29263379	9.347340912	9.498625386	9.315121504	9.095345693	9.04135306	9.615856432	9.646709272
ENSG00000184163	4.019912574	3.645312451	3.173094355	3.146349727	3.730987587	3.405550026	3.458531463	3.600784102
ENSG00000260179	4.449901784	3.70215407	2.876246893	3.210960438	3.711029223	3.370401772	3.375558114	3.115227709
ENSG00000160087	9.588596128	9.620620022	9.696565752	9.751902738	9.695661259	9.653934601	9.712930943	9.725200738
ENSG00000230415	3.145163441	3.04970867	2.747429944	2.707454328	3.215971439	3.342561502	3.227015517	2.967361576
ENSG00000162572	6.184032107	5.913408371	5.477308684	5.404739263	6.40152261	6.252664946	6.038244726	5.714291697
ENSG00000131584	10.41222146	10.0976761	9.84753785	9.982989356	10.19499074	10.02223297	9.865321419	9.71597073
ENSG00000169972	7.280233744	7.581964805	7.719267863	7.699884562	7.445366347	7.37361362	7.43909817	7.481043243
ENSG00000127054	10.34815684	10.28966934	10.3090024	10.41627477	10.3414199	10.3244663	10.18925457	10.31083839
ENSG00000240731	5.205011496	4.722619616	4.485435874	4.562964368	4.737980453	4.770379552	4.145698249	4.154187992
ENSG00000224051	7.569551931	7.751908679	7.787525575	7.787737868	7.733711171	7.676375659	8.023379142	8.041390109
ENSG00000169962	4.798683579	4.808493861	4.494652715	4.515086644	5.038088816	4.73149295	4.815084491	4.91179223
ENSG00000107404	8.6403245	8.7615319	8.526192017	8.83746209	8.763665363	8.724019301	8.821561014	8.78461796
ENSG00000162576	3.435303188	2.12292479	2.501385088	2.004408849	2.406057925	2.025624815	2.27605101	2.046106984
ENSG00000175756	8.987402617	9.34228682	9.619684364	9.557301222	9.240121293	9.296053596	9.525818059	9.462336931
ENSG00000223663	-0.856957481	-0.859284717	-0.791286247	-0.716921264	-0.859860719	-0.778061771	-0.777302553	-0.858081874
ENSG00000221978	10.95311449	10.93402477	10.61351463	10.60367942	11.041316	10.77184752	10.69839485	10.46380018
ENSG00000224870	7.558060301	7.656029031	7.894278213	7.934893592	7.804390462	7.904076089	8.038802636	8.11131551
ENSG00000242485	9.182029746	9.14829481	9.305400675	9.241249328	8.980858298	8.907969655	9.002121906	9.112095176
ENSG00000272455	5.128121926	5.175201541	5.068172936	4.873131582	4.927553442	4.511104777	5.155126179	4.541990075
ENSG00000235098	0.045731749	-0.12831979	-0.062104309	-0.131314253	-0.048407113	-0.047498524	0.098841373	-0.126803089
ENSG00000225905	-1.740504497	-1.742880334	-1.748438866	-1.746594658	-1.744031966	-1.743753171	-1.648284255	-1.74110092
ENSG00000205116	2.138351053	1.453869611	2.047306602	1.441789218	2.220696344	1.450967498	1.629668567	1.459900429
ENSG00000179403	2.324274735	1.839004342	2.406892571	1.905803368	2.485960344	1.835546971	2.672619663	2.026563009
ENSG00000215915	1.342761082	1.177711641	1.320878528	1.006622692	1.094056041	1.172078235	1.245466604	1.189454336
ENSG00000160072	9.862434924	9.856606602	9.562558529	9.79627898	9.391850448	9.20664301	9.256312696	9.070006122
ENSG00000197785	8.834635779	8.89107721	8.935846637	9.10072473	8.367369132	8.440810297	8.459502162	8.306308787
ENSG00000205090	2.074767632	1.7999494	1.548893111	1.760974897	1.909789639	1.572165152	1.65222314	1.669955284
ENSG00000160075	10.13353875	10.28323379	10.41810019	10.41565996	10.1610296	10.26231839	10.43419619	10.56221345
ENSG00000215014	4.040337714	4.111738403	4.117516718	4.56018244	4.382663147	4.165378192	4.719399341	4.193677796
ENSG00000228594	5.33639997	5.61534391	5.785445418	5.346572942	5.427484841	5.456297419	6.310783523	6.403537887
ENSG00000272106	6.427709653	6.33080459	6.341804559	6.245375917	6.442568638	6.432170579	6.960025768	7.028657777
ENSG00000197530	9.169045397	9.016931569	8.761605477	8.827727861	9.397017956	9.075527383	9.304934046	9.236680179
ENSG00000189409	-1.390777738	-1.329977582	-1.401443294	-1.334970459	-1.331525632	-1.395144678	-1.394800854	-1.391579463
ENSG00000248333	9.004717288	8.895708198	8.88571774	9.027433707	8.946690833	8.909368567	8.763839348	8.764854626
ENSG00000272004	3.354189159	3.14372553	3.344085621	3.245364285	3.554861867	3.521270596	3.678123287	3.57964546
ENSG00000189339	10.9643897	10.91797527	10.79805388	10.64238923	11.20770419	11.13660505	11.32841132	11.53034445
ENSG00000269737	0.369902004	0.361070692	0.341892871	0.418640532	0.356924126	0.571524232	0.358837853	0.277991343
ENSG00000269227	-1.740344813	-1.742676343	-1.748131213	-1.746321398	-1.650369004	-1.743532903	-1.743281894	-1.740930113
ENSG00000215914	0.149302195	-0.032166746	0.036618225	0.114875066	-0.033287406	-0.033018363	0.272863328	-0.030387628
ENSG00000008128	7.135838209	6.994673351	6.604690777	6.966283632	7.12103834	6.917790989	6.889800502	6.602726267
ENSG00000268575	8.168650722	7.732115076	7.778870659	7.676619613	8.381215688	8.37431655	8.187681913	8.166364989
ENSG00000227775	2.468135527	2.869464924	2.728074638	2.480376411	2.941467094	2.804084179	2.906220692	2.673896818
ENSG00000215790	7.477435047	7.26293351	6.971197113	7.058493611	7.703507501	7.439777833	7.621289511	7.887244157
ENSG00000008130	10.1547854	10.40274898	10.36337793	10.34833065	10.13179575	10.06787441	10.21417837	10.297324
ENSG00000078369	12.88495383	13.16659307	13.25779818	13.36373612	12.91726141	13.15275846	13.12698564	13.29726778
ENSG00000231050	2.975569814	3.13551742	2.628552512	3.062831087	3.237873215	2.678594163	3.16710123	2.84491218
ENSG00000169885	0.340687869	0.006150661	0.143851377	0.0810274	0.004991098	0.090704058	0.005526215	0.100203929
ENSG00000178821	-0.073100823	0.094719512	-0.005473612	0.000511838	-0.07661851	-0.07634861	0.298666655	-0.073710984
ENSG00000142609	-1.740158804	-1.696754132	-1.747772846	-1.700318501	-1.743543862	-1.743276322	-1.74303087	-1.740731148
ENSG00000067606	2.797058404	2.483022533	2.653223434	2.247854661	2.467929056	2.40907892	2.693218561	2.369893802
ENSG00000271806	-1.740519016	-1.695211587	-1.748466839	-1.746619503	-1.696365173	-1.743773199	-1.743516986	-1.74111645
ENSG00000182873	5.000895425	4.614497062	4.494347428	4.675229064	4.846198833	4.80685119	4.885449968	4.780660829
ENSG00000162585	9.104238286	8.992720243	9.165006603	9.027024661	9.06533072	9.194905864	9.219907984	9.390856984
ENSG00000269554	0.771976025	0.675736532	1.091095271	0.819340508	0.757522077	0.908272223	0.674762875	0.852872494
ENSG00000203301	-0.302266804	-0.216908467	-0.234620159	0.032181914	-0.305165087	-0.21981737	-0.304738012	-0.302769918
ENSG00000157933	10.13328087	9.959692283	9.933595258	10.17958448	9.767439911	9.917864906	9.95616288	9.532542204
ENSG00000116151	7.578055438	7.094255607	7.101463288	6.852973389	7.608266627	7.061515304	7.427948771	7.265411995
ENSG00000272161	-1.391284145	-1.394560719	-1.402226624	-1.399683232	-1.396148963	-1.264453747	-1.329756357	-1.392106686
ENSG00000269753	-1.739740282	-1.741904085	-1.703608664	-1.74528692	-1.699595062	-1.742699025	-1.742466073	-1.740283476
ENSG00000269896	4.996578548	4.630896211	4.452552502	4.438842549	5.075872335	4.576267285	5.013149442	5.191238466
ENSG00000272420	3.174232249	2.81189408	2.888324863	2.641101198	2.909154594	3.016030792	3.239877628	2.957092742
ENSG00000271921	2.886209231	2.593995954	2.406873072	2.484992438	2.5208335	2.336750655	2.469277726	2.364153208
ENSG00000271847	2.928320742	2.784315574	2.596039897	2.446014356	2.657820045	2.867095815	2.721216662	2.503107213
ENSG00000157916	9.916990049	10.02246549	10.09858326	10.17905574	9.948137105	9.966345891	10.0520647	10.08963038
ENSG00000157911	7.725828313	8.019786327	8.336618854	8.002407676	7.97838409	7.985498595	8.125159363	8.598669713
ENSG00000149527	5.328415924	5.272150951	5.096687529	4.784131092	5.711230386	5.539923152	5.384470563	4.844310988
ENSG00000224387	-0.105225802	-0.288883716	-0.293339715	-0.29191713	-0.289847852	-0.289616368	-0.048401392	-0.108711455
ENSG00000229393	2.060188433	2.026785951	1.64553896	1.728263588	2.220006024	1.670066859	1.824733336	1.769370872
ENSG00000157881	9.151316563	8.95719931	8.997263537	8.997520159	9.179987519	9.013440785	9.03308493	8.844413754
ENSG00000197921	3.410613023	5.083667685	3.598079918	4.82112954	3.433299597	4.585926639	3.988233074	4.565541747
ENSG00000272449	6.540154311	7.102745525	6.994408221	7.379862414	7.543312007	7.805915216	7.820170891	7.774033494
ENSG00000238164	6.264650294	6.094160662	5.703327966	6.098324394	5.673522475	6.233522231	5.995400396	5.981247889
ENSG00000157873	10.19716207	10.45846099	9.896425093	10.41470041	10.27735879	10.60701421	10.32814429	10.82550722
ENSG00000225931	4.012249757	4.184170438	3.634684926	3.791556699	3.8500733	4.371781845	3.691932614	3.586476074
ENSG00000228037	1.010619951	1.088572907	1.131787896	1.207145132	1.158039156	1.354328786	1.231542199	1.251303693
ENSG00000157870	8.058031457	8.53219509	8.583966962	8.646125793	8.173015497	8.436027385	8.313704635	8.322203653
ENSG00000142606	-0.59629971	-0.597724386	-0.466930053	-0.526242773	-0.518781503	-0.51794597	-0.517175341	-0.596663566
ENSG00000215912	5.087605365	4.203043798	4.794693545	4.394352091	4.686565817	4.642844688	4.751970454	4.200674638
ENSG00000177133	0.883145104	0.867671427	0.960183234	0.691023832	0.695214163	0.695682302	1.189872046	0.793627782
ENSG00000142611	3.526993248	2.838066244	3.050095198	2.72452023	3.179285199	3.233791155	3.87084661	3.124925685
ENSG00000130762	-1.690733084	-1.743486791	-1.749353519	-1.747407057	-1.744702276	-1.744408023	-1.693891922	-1.741608716
ENSG00000162591	9.675915721	9.007527632	8.752890398	7.713334139	9.350874969	7.919174025	9.348650569	8.829580414
ENSG00000207776	0.906688	0.564271722	0.632086181	0.558598816	0.995839989	0.562903429	0.732130195	0.66119722
ENSG00000238260	0.675434013	0.583719046	0.552451083	0.491650489	0.576971773	0.418675281	0.580086595	0.422124556
ENSG00000158109	8.131025521	8.247786205	8.502929835	8.421498919	8.521219598	8.490358256	8.883919995	9.09004556
ENSG00000116213	8.659445665	8.682730232	8.578633825	8.535281231	8.558545697	8.640321809	8.499060472	8.476247211
ENSG00000078900	2.013698549	1.64587887	1.535673256	1.812604283	1.63734403	1.559564311	2.123411751	1.573941383
ENSG00000227372	8.663626959	8.607376963	8.68525572	8.492791154	8.943974111	8.842178081	8.906838107	9.067320733
ENSG00000235169	1.139094511	0.875008752	1.245416487	0.868196528	0.872845762	1.111409166	0.960263542	1.274336759
ENSG00000130764	9.725409348	9.756859265	9.953955143	9.87619178	9.889755781	9.839508107	10.06398486	10.16122396
ENSG00000266075	-1.390852677	-1.3940586	-1.337319525	-1.399070661	-1.331372912	-1.395236396	-1.394891251	-1.327417796
ENSG00000116198	9.584122458	9.615472226	9.597083302	9.742691427	9.709507994	9.921012156	9.702228074	9.884940069
ENSG00000169598	7.55619183	7.681869707	7.660902758	7.767533583	7.466036863	7.766581685	7.590384321	7.816237882
ENSG00000198912	8.941230385	8.960232132	9.216102319	9.074581137	8.97213516	8.987213628	8.823684385	8.837914986
ENSG00000236423	2.941307386	3.237580306	3.21509318	3.210347078	3.421943219	3.124417313	3.270918101	2.998116571
ENSG00000233304	-1.693775385	-1.74263451	-1.701531441	-1.74626536	-1.743760261	-1.743487731	-1.743237701	-1.740895085
ENSG00000196581	2.053854132	2.650141706	2.01000136	2.734706405	2.033814836	3.091420432	2.036799102	3.302955718
ENSG00000264101	-1.391311656	-1.394592734	-1.402269179	-1.333976663	-1.396183162	-1.395798141	-1.329699277	-1.3263897
ENSG00000131697	9.628135705	9.412643724	9.161272533	9.23823192	9.320110201	9.36383774	9.118789407	9.275914532
ENSG00000266687	1.512902206	1.356713697	1.035025249	0.961665388	1.278324788	1.055560412	0.968058874	1.067936844
ENSG00000069424	11.82671852	11.88198514	11.76571162	11.30405818	11.5180028	11.73654617	11.81772096	12.46356613
ENSG00000116254	3.867448897	3.809937524	3.455201287	3.789732538	3.540255869	3.78914202	3.550881272	3.498954679
ENSG00000116251	10.17550904	10.2430799	10.39123084	10.31490115	10.47332026	10.57398912	10.93507644	11.20393005
ENSG00000158286	1.759315552	1.13317835	1.179948282	1.262511402	1.284491246	1.03973073	1.212815392	1.045941723
ENSG00000116237	10.62782763	10.92850166	11.05606665	11.06682916	10.42558343	10.61412717	10.68582873	10.55343373
ENSG00000225077	3.390378249	3.296350967	3.33857657	3.341834716	2.968545679	3.186599335	3.034293316	3.010657591
ENSG00000158292	5.242570901	5.65454157	5.307124831	5.840046208	5.412110992	5.71352205	5.429414187	5.407499857
ENSG00000097021	10.0144635	10.35891418	10.54015274	10.58072555	10.02315441	9.932025822	9.983265239	9.650706179
ENSG00000271746	3.158680343	3.062629405	3.285159187	3.154276151	3.416591208	3.205642236	3.539819565	2.964530034
ENSG00000069812	-0.669830664	-0.761099074	-0.693244632	-0.763032695	-0.761714895	-0.761567144	-0.603451931	-0.671717759
ENSG00000187017	0.288755293	0.285446653	0.617407867	0.280540061	0.283889764	0.37378699	0.792215751	0.287912752
ENSG00000215788	5.263712631	3.775173461	4.113522693	3.278778716	4.059373731	4.027422456	4.879233501	3.576114587
ENSG00000171680	4.401909901	3.805857289	4.064779734	3.959884457	4.558596263	4.515680755	4.736718779	4.44929403
ENSG00000162408	10.52150641	10.74182562	10.62189784	10.75900409	10.56576819	10.52316888	10.54565858	10.62000522
ENSG00000229519	0.489292344	0.310022913	0.303652893	0.520292966	0.308643748	0.469972401	0.471454599	0.485665946
ENSG00000173662	-1.324924187	-1.328251339	-1.402704423	-1.333452925	-1.396532945	-1.396142516	-1.39578432	-1.39242827
ENSG00000204859	8.520869535	8.496752511	8.354438972	8.454233443	8.58389758	8.70686313	8.424671082	8.520308032
ENSG00000162413	8.966860062	9.102208345	9.099792776	9.090202407	9.092951827	9.04498351	9.147397493	9.296916724
ENSG00000116273	8.567259027	8.562174256	8.482098334	8.444708583	8.505585423	8.578013699	8.658079183	8.672681159
ENSG00000041988	7.096801606	6.864905297	7.02887211	6.753790499	7.180980956	7.064795694	7.19577685	7.233191599
ENSG00000007923	9.958621014	10.09807459	10.26616718	10.28931293	9.92094979	9.958320404	9.955535209	10.17956824
ENSG00000237436	3.957682149	4.144976567	3.972348732	3.741129458	3.949706924	3.714833002	4.06537993	3.902680883
ENSG00000171735	8.290535794	8.240137791	8.257563622	8.32866292	8.329967916	8.192534939	8.424183401	8.346901394
ENSG00000237402	-0.611218007	-0.7007529	-0.787421873	-0.642384122	-0.785237582	-0.785092252	-0.784958183	-0.783668203
ENSG00000049245	9.206157768	9.381543584	9.524464508	9.457145196	9.416643656	9.498342777	9.646996813	9.842977146
ENSG00000269925	4.467022513	4.816515786	4.165790752	4.274694633	4.544561195	4.28120889	4.5328712	4.348882314
ENSG00000049246	7.192826866	7.233782287	7.161531589	7.373098637	6.615811774	6.754639844	6.944444901	8.119001237
ENSG00000236266	2.514978083	2.164769899	2.110604706	2.12805263	2.28517159	2.003115588	2.29212964	2.749690156
ENSG00000049247	4.739898321	4.040352345	4.086631164	4.254247293	3.930550941	4.097597648	4.337601069	4.372376271
ENSG00000049249	2.155853026	1.578567543	1.38301408	1.307192608	1.490015638	1.315498639	1.894849232	1.422293188
ENSG00000116288	10.05129053	10.25346156	10.59902245	10.58078389	10.07735629	10.2650618	10.38236846	10.59009802
ENSG00000116285	2.746441411	2.708523461	2.521780906	2.700967634	2.51625274	2.519540287	2.937782522	2.61704158
ENSG00000162426	-1.021429172	-0.942453641	-1.029638026	-1.028869629	-0.945858516	-0.945041215	-1.026665998	-0.939173052
ENSG00000142599	11.51554304	11.33347068	11.17729409	10.94817558	11.23933938	11.07519571	11.40408752	11.11248218
ENSG00000232912	1.564289566	1.396753786	1.424167438	1.300015623	1.757112556	1.390798214	1.392534504	1.325773832
ENSG00000221083	2.261327195	1.878422188	1.624376839	1.774997718	1.929309909	1.800693639	1.803064123	1.663270271
ENSG00000234619	-1.390322632	-1.393441764	-1.338238729	-1.335817548	-1.394953693	-1.394587675	-1.394251874	-1.328605059
ENSG00000224315	4.988977576	4.208221596	3.890531899	3.81141001	4.468830869	4.397625247	3.879745791	3.471065036
ENSG00000222511	4.423859569	3.773351064	3.092268577	3.391622796	3.852010126	3.588821646	3.502081909	3.126445229
ENSG00000228423	3.925802864	3.762901756	3.094487565	2.873933168	3.663652248	3.633726076	3.336697326	3.011461323
ENSG00000074800	13.62115998	14.1735026	14.44632963	14.64504119	13.45642434	14.0029833	13.70013641	13.89490841
ENSG00000236269	6.870597984	6.833893317	6.066051391	6.249342604	6.031240999	5.983607497	6.275288248	6.089213888
ENSG00000230679	3.088085195	2.790238017	3.346182347	3.187372622	3.28076336	3.193761479	3.334969047	3.428856098
ENSG00000238249	1.923187881	1.987545417	2.320708606	2.438247142	2.115441513	2.118511501	2.05442958	2.214516896
ENSG00000232208	-0.923257241	-1.091760189	-1.097180788	-0.947739325	-1.093748667	-1.093267282	-1.092825639	-1.088687747
ENSG00000131686	4.724653002	3.243013768	6.258489074	3.380329264	4.573865307	2.851377376	3.057030571	2.887856986
ENSG00000197241	-0.327673075	-0.417722467	-0.505135764	-0.429010717	-0.502466375	-0.345106384	-0.502125	-0.500549083
ENSG00000142583	5.633702048	6.146624164	5.641921693	5.820170149	4.877544121	5.934604332	5.151136561	5.684113314
ENSG00000180758	4.617905913	3.760190714	5.578013666	4.052085119	5.259269073	4.667287101	4.675021127	4.082603073
ENSG00000207865	-1.63578535	-1.744080231	-1.750248557	-1.748202032	-1.745358203	-1.745048823	-1.744764984	-1.742105608
ENSG00000228526	3.330248889	3.073276258	2.513039589	2.865083495	2.627384459	2.754548932	2.75842014	2.592698922
ENSG00000234546	2.475923985	2.704766895	2.130547813	1.797646214	1.976167798	2.189987895	2.056517684	1.913932108
ENSG00000049239	10.82229844	10.36183038	10.71396452	10.33610233	11.06306458	10.7012756	11.31621505	11.3845845
ENSG00000171621	6.929369241	6.860680843	6.784060398	7.178692513	6.75427409	8.575467777	6.932767387	8.021202516
ENSG00000171612	8.126595986	8.401433033	8.016355127	8.160919218	7.714656995	7.744387782	8.250531185	8.29502737
ENSG00000231181	5.167444225	5.106460793	4.449701775	4.442471289	4.571146596	4.423377106	4.819699798	4.074912462
ENSG00000188807	9.863428202	9.772410601	9.872366702	9.794218092	9.579960503	9.546732733	9.594976852	9.587678299
ENSG00000171608	12.3533867	11.94654882	12.440873	12.11897771	11.81779934	11.66406283	11.85035246	11.80368966
ENSG00000179840	2.204818498	1.890614978	2.688600344	1.931652608	1.956438648	1.713019465	2.098902093	1.818124591
ENSG00000231789	2.364080821	2.691446929	2.922210522	3.070376037	2.78281792	2.734476837	2.342640106	2.777238601
ENSG00000171603	11.73165166	11.81696195	11.77306643	11.92003002	12.09528373	12.02426173	12.09722018	12.25368922
ENSG00000178585	8.420896936	8.598815983	8.713123898	8.338495429	8.594030324	8.733069962	8.937793152	9.308279723
ENSG00000162441	8.745677658	9.080944078	9.274966161	9.253742791	9.044096479	9.22844881	9.296138035	9.428339185
ENSG00000228150	1.559757591	1.333074363	1.523224268	1.309582551	1.325616814	1.172716483	1.464758198	1.264494149
ENSG00000173614	6.845855121	6.693412389	6.912909845	6.912168958	6.809515692	7.079886669	6.930783079	7.276942053
ENSG00000202415	2.151854874	2.057818497	2.270895498	2.085122257	2.173860352	1.979040515	2.346630529	2.074938294
ENSG00000265521	-0.967149614	-1.054294986	-1.058915693	-1.05814614	-0.89819995	-0.973525301	-1.055370841	-1.05119254
ENSG00000162444	-1.390408626	-1.393541839	-1.338089599	-1.398440227	-1.395060593	-1.394692922	-1.268790128	-1.391195178
ENSG00000130939	10.81640015	10.86902958	10.9580176	10.83914198	10.823435	10.85621797	10.80348967	11.06541052
ENSG00000233623	3.646946589	3.552106421	3.103137523	3.084391769	3.560926973	3.18442029	3.079734226	2.919688936
ENSG00000201746	1.313086156	1.292751941	1.118138773	1.125626236	1.283172261	1.351812981	1.138820571	1.307910254
ENSG00000054523	10.06384845	10.46419112	9.931875065	10.4283995	9.663048861	10.20293053	9.72227959	9.953214514
ENSG00000264881	0.04647914	-0.285118211	-0.30374056	-0.381215285	-0.379061906	-0.378821399	-0.378599691	-0.376474422
ENSG00000199562	0.234096297	0.220272627	0.049933699	0.128587287	0.054101247	0.215334979	0.216773968	0.057083703
ENSG00000265945	-0.471231593	-0.325892931	-0.495924847	-0.49052552	-0.566341349	-0.566159809	-0.565992375	-0.564383362
ENSG00000142657	11.15574085	11.65985894	11.96035554	12.1157891	11.22847013	11.79445456	11.60472802	12.09380052
ENSG00000271989	2.399155627	2.305468377	2.596152253	2.138847129	2.228989262	2.165740761	2.356544152	2.116170131
ENSG00000175279	6.014186707	5.942998951	6.036981023	5.863197033	5.731600745	5.499088598	5.702189569	5.603682934
ENSG00000241563	3.014585045	3.182888151	2.505974394	2.805930228	2.99261273	2.622001547	2.688494945	2.584143554
ENSG00000160049	9.946034387	9.972830025	10.11770959	10.01728629	9.926490204	10.04880137	10.21587253	10.2744576
ENSG00000203469	-1.11531204	-1.119096683	-0.992967517	-1.123898467	-1.045095241	-1.120487089	-1.044243679	-1.116262125
ENSG00000142655	8.483648762	8.564650809	8.503122549	8.47962128	8.344273518	8.410567988	8.524266196	8.725498586
ENSG00000243267	2.279142113	2.147504163	1.743064478	1.686902633	1.907150058	2.029490717	1.622807083	1.714279213
ENSG00000130940	8.143990669	8.166615314	7.840787774	8.217419854	8.048117261	8.076856514	8.247220422	8.10884667
ENSG00000272078	2.522738949	2.544503891	2.114852126	2.43676207	2.472045775	2.47596387	2.479572054	2.513999313
ENSG00000175262	-0.464666852	-0.466396555	-0.206671132	-0.468946317	-0.467207613	-0.467012937	-0.303614831	-0.373941293
ENSG00000215785	-1.32418809	-1.395295716	-1.40320358	-1.400579911	-1.329206456	-1.328809827	-1.396173576	-1.392764227
ENSG00000120948	11.60667282	11.65717257	11.70728106	11.71140432	11.59268962	11.50347155	11.56147701	11.52806364
ENSG00000009724	3.175600436	3.391293084	3.032185997	3.193820183	3.245684539	3.06539345	2.774819506	2.872064909
ENSG00000271895	6.289361998	6.328255529	6.019340584	5.793469558	6.589559937	6.196090723	6.397505482	6.082509693
ENSG00000116649	9.820341277	10.19823195	10.47225619	10.40212016	9.418807287	9.60449525	9.835220325	10.03615901
ENSG00000171824	10.78424496	10.88712046	10.9297365	10.97717165	10.70639562	10.68153435	10.59689157	10.56238545
ENSG00000226849	3.271527754	2.96015356	3.121799853	2.963181438	3.247930398	3.296523725	3.258527825	3.158681032
ENSG00000230337	0.743673683	0.739656069	1.153842185	0.949548362	0.737769545	0.971827993	0.901516043	0.916671104
ENSG00000198793	11.74934805	11.83850409	11.78646634	11.75721706	11.55926356	11.64851693	11.66177244	11.74357668
ENSG00000271794	1.408471911	1.388250825	1.282491699	1.475377826	1.30948354	1.311268628	1.383122668	1.248289726
ENSG00000120942	8.914505528	8.998514647	9.212441253	9.017381802	8.914255445	8.870997193	9.224696087	9.338420062
ENSG00000238199	-0.721633499	-0.57438045	-0.745838518	-0.818984568	-0.817587757	-0.81743139	-0.817287181	-0.815901729
ENSG00000204624	8.641005788	6.415149778	8.000526615	6.325474636	6.494936218	5.656144918	6.767372067	5.302667946
ENSG00000116661	0.226681944	0.388306801	0.357728673	0.367514372	0.518374903	0.22296009	0.30731732	0.225982071
ENSG00000132879	5.893297733	5.872066578	5.724260883	5.469559189	6.50470224	5.952796533	5.759146805	5.977857724
ENSG00000116663	4.822577415	4.310481684	5.049630689	4.347640097	4.505794584	4.091889786	4.70662276	4.238031594
ENSG00000116670	9.100367013	8.683861874	9.633793913	9.03295998	9.603298176	8.889160554	9.397559996	8.921581758
ENSG00000162490	1.008987179	1.003946339	1.067842156	1.216595533	1.537680628	1.166863501	1.242190665	1.262894317
ENSG00000177674	4.305651377	3.511681213	4.839464353	3.634758405	4.537223797	4.595731667	4.919938566	3.736507354
ENSG00000215910	-1.392477032	-1.395948936	-1.404071839	-1.401376824	-1.397631863	-1.397224448	-1.327281311	-1.254209893
ENSG00000177000	9.272275607	9.493251104	9.266011268	9.356996629	9.422734555	9.468418976	9.520011579	9.639176152
ENSG00000011021	9.32453936	9.417789364	9.104064077	9.254588648	9.273952671	9.359345575	9.105306839	9.180644904
ENSG00000242349	5.36555464	4.985724673	4.750681008	5.092254052	4.903802005	5.127587254	4.648385656	4.503052763
ENSG00000224904	-1.3900478	-1.393121931	-1.400314201	-1.274730219	-1.394612047	-1.332652443	-1.393920353	-1.390819521
ENSG00000199347	6.98719929	6.727245774	6.750949061	7.756062545	7.045431766	7.792709897	7.171864668	6.740602349
ENSG00000201801	6.428739801	5.905911615	6.099463488	6.994590037	6.607748382	6.904283677	6.189239546	5.929828645
ENSG00000116685	9.185049722	9.544673166	9.65230328	9.672749956	9.252098655	9.276356793	9.636392966	9.786692887
ENSG00000083444	7.087847941	7.558748841	7.302822658	7.743672407	6.468762815	6.489809032	6.95105168	6.61646314
ENSG00000116688	10.42468951	10.79144129	10.71318214	10.92521793	10.40617584	10.57081332	10.58382699	10.70617103
ENSG00000116691	8.286216906	8.893359522	8.60681784	9.305023002	8.063616252	8.066454789	8.218673771	8.273683677
ENSG00000120949	6.059063956	5.705324876	6.149031508	6.888175378	4.810585214	5.035363937	5.58528581	4.013544097
ENSG00000028137	9.399225408	9.204373074	9.223673925	8.932812905	7.278700877	7.415745753	8.602257129	6.895695075
ENSG00000263676	-1.007513055	-1.091383661	-1.096563258	-0.951437066	-1.013664103	-1.092848285	-1.092419087	-1.0883978
ENSG00000048707	11.69284164	11.53987732	11.27545867	11.33523989	11.48485619	11.44094799	11.63180604	11.48066197
ENSG00000239149	2.679386466	2.813774618	2.628567571	2.599728321	2.794767341	2.894529502	2.578456569	2.843632205
ENSG00000229484	0.707463653	0.615229903	0.743593918	0.818160689	0.693794776	0.839419092	0.695808898	0.860192251
ENSG00000162496	3.638099609	3.253540641	3.742457143	4.030430301	3.46624626	4.380124631	3.423026049	3.719427385
ENSG00000221340	-1.690904059	-1.743438895	-1.749281283	-1.747342897	-1.744649338	-1.694318632	-1.744087465	-1.741568613
ENSG00000179172	2.851251222	2.815015541	2.963439747	2.954712775	2.612402161	3.095946967	2.618169079	3.105174319
ENSG00000179412	2.486713139	2.460978458	3.027097651	2.703223712	2.377449419	2.581775907	2.701084489	2.946905539
ENSG00000162494	-0.594963757	-0.596399116	-0.465139986	-0.598507216	-0.51718933	-0.442268387	-0.515577797	-0.595330315
ENSG00000215909	-1.391447975	-1.328558474	-1.402480043	-1.333722927	-1.396352622	-1.395964981	-1.395609342	-1.32608435
ENSG00000116731	11.18333529	11.10394977	10.87365475	11.22078815	11.11012757	11.24201665	11.03962253	11.19316888
ENSG00000189337	4.56877617	4.188619459	4.26064106	4.2876617	3.573160367	3.734602998	4.17217095	3.62503821
ENSG00000171729	5.013443059	5.109276495	4.654917491	4.431249362	4.229540124	3.866188281	5.03388737	4.126513601
ENSG00000204464	-1.740210428	-1.742504671	-1.701900703	-1.746091432	-1.743616752	-1.743347532	-1.743100537	-1.694814766
ENSG00000142621	-1.151854149	-1.15546359	-1.033287836	-1.025085902	-1.157213184	-1.15678963	-1.156401043	-1.152760252
ENSG00000233485	-0.477152203	-0.408297204	-0.500937878	-0.427045737	-0.568525134	-0.568358943	-0.568205624	-0.566730174
ENSG00000228140	3.299363027	3.202824692	3.369086855	3.737399097	3.462123659	3.508232303	3.294946494	2.905222341
ENSG00000142634	10.77941735	11.19541314	11.22558027	11.32967318	10.80245305	10.6699592	10.88502794	10.72023829
ENSG00000162438	2.763402594	2.668154503	2.42193559	2.654856576	2.960545528	2.277316702	2.200298236	2.300917799
ENSG00000132906	7.161737202	7.707020214	7.619570409	7.449867693	7.544103397	7.41203733	7.717616841	8.012885043
ENSG00000116138	9.210387209	9.28664037	9.292762011	9.250239249	9.327384583	9.326662751	9.388853984	9.758034641
ENSG00000251866	0.752700401	1.18084104	0.944905288	0.820216022	0.907421927	0.831478908	0.832522181	0.925924677
ENSG00000272510	-1.741250397	-1.743833213	-1.749875998	-1.747871125	-1.745085175	-1.744782091	-1.744504029	-1.638390789
ENSG00000116771	3.427488972	3.13475059	3.788635306	3.573087071	2.87827788	2.946496322	2.95030419	2.683959798
ENSG00000237301	-0.07309877	-0.075148106	0.11468961	0.063714515	-0.076107088	0.078454741	0.079820762	-0.073622089
ENSG00000235084	8.171501864	8.905423623	8.946000191	8.867911607	8.490879645	8.557774645	8.72491901	8.587821422
ENSG00000236500	-1.740504497	-1.742880334	-1.748438866	-1.746594658	-1.744031966	-1.743753171	-1.648284255	-1.74110092
ENSG00000197312	10.31140776	10.31080762	10.44250114	10.44982579	10.20548024	10.19419961	10.25752203	10.10721282
ENSG00000116786	10.27825756	10.51425217	10.43929182	10.50728522	10.48121125	10.48383755	10.56114139	10.65135468
ENSG00000162461	5.263618259	5.330783133	5.117808051	5.211885836	5.465093481	5.442418288	5.033758737	5.104068668
ENSG00000162458	-0.591170098	-0.592766703	-0.596222565	-0.445450469	-0.5935154	-0.358505486	-0.593169947	-0.500030052
ENSG00000224321	-1.323501554	-1.326930827	-1.403669126	-1.401007203	-1.397308225	-1.396905813	-1.327821487	-1.393077563
ENSG00000233954	7.427608955	7.395559317	7.74536641	7.59825467	7.292587306	7.327091757	7.40572683	7.458561459
ENSG00000178715	7.689214898	8.007205078	8.541574219	8.479010673	8.284607743	8.539079151	8.474233462	8.441495934
ENSG00000179743	7.911834675	7.610246017	7.87472232	7.75060788	8.311535542	8.056005595	8.344499943	8.342656982
ENSG00000065526	12.41969483	12.32797723	12.31246132	12.32470013	12.32707527	12.34895535	12.33448585	12.30141078
ENSG00000238818	0.742646671	0.905884366	0.729639586	0.883150585	1.159570586	1.040543648	0.823147873	0.833225254
ENSG00000270620	-1.740560215	-1.695035152	-1.748546215	-1.746690006	-1.744110638	-1.69591367	-1.743572586	-1.741160519
ENSG00000116809	9.375752725	9.369099806	9.11048625	9.35648451	9.608688929	9.438272623	9.414959869	9.595282745
ENSG00000234607	0.265651579	0.092922544	0.283616903	0.23231472	0.314156181	0.092093574	0.092334972	0.09465767
ENSG00000224966	-1.325496624	-1.394628143	-1.402316244	-1.333920029	-1.330375527	-1.395835379	-1.395481607	-1.392167005
ENSG00000185519	-1.390215812	-1.39307194	-1.285535809	-1.34030659	-1.394456383	-1.394121227	-1.393813741	-1.390932806
ENSG00000142627	3.654674272	3.229687064	5.705086904	3.010557193	3.133759204	2.690498772	3.964389064	3.111021756
ENSG00000142632	6.147058269	5.934355506	6.062150624	5.909037663	6.345530476	6.123421034	6.432984597	6.494496428
ENSG00000237276	1.907332295	1.812485706	1.950682716	1.913586484	2.216292505	1.806050454	1.879350373	1.972173236
ENSG00000204377	3.410516279	3.56183607	3.528484097	3.709060798	3.734145287	3.499709481	3.549215259	3.726416457
ENSG00000132881	5.295115018	5.351300517	5.337973581	5.380649628	5.59543152	5.665047178	5.290574853	5.74258038
ENSG00000233929	3.386193612	2.862100955	3.054126824	2.859307142	3.26515523	2.725221152	2.963261566	2.437728012
ENSG00000037637	9.901212392	9.925810369	9.908410268	9.944426717	9.973940231	9.931886061	9.919145669	10.04788659
ENSG00000055070	11.27858068	11.57279332	11.58928941	11.672219	11.38396155	11.46247195	11.64067475	11.858223
ENSG00000226457	4.14359081	4.46685637	4.45865332	4.560475879	4.55359142	4.78632081	4.596164523	4.796387745
ENSG00000187144	-0.215779571	-0.307586483	-0.311484594	-0.235243887	-0.083736074	-0.308229533	-0.308042267	-0.136665663
ENSG00000157191	9.648396339	10.03688845	10.08930011	10.14570205	9.852150476	9.93886196	9.997226182	10.11337203
ENSG00000226029	5.77289074	5.760771316	5.279266323	5.206463684	5.508490576	5.783484672	5.217195655	5.003341099
ENSG00000080947	7.342761957	6.376529337	6.389221491	6.101933995	6.904811168	6.748877705	6.40999284	6.16448781
ENSG00000206652	7.054506596	6.925339733	7.042581834	7.685263612	7.149163272	7.492921026	7.21354584	6.780579358
ENSG00000261135	2.692601899	2.660286348	2.641069566	2.813564442	2.756870164	2.706500418	2.95962599	2.745517318
ENSG00000233421	-1.390294323	-1.393408821	-1.33828782	-1.398277948	-1.394918502	-1.269737606	-1.394217726	-1.391076177
ENSG00000219481	8.767333853	8.716899253	8.49366661	8.91938514	8.806351538	8.993772903	8.863504873	8.963447637
ENSG00000215908	9.246022206	8.670292783	8.705731481	8.532345671	9.150305119	9.031808777	8.626274508	8.48335356
ENSG00000186301	2.507993061	2.626332476	2.768333957	2.845425796	3.146407965	2.988523031	2.849452834	2.578019913
ENSG00000207513	-1.740466177	-1.742831381	-1.748365038	-1.746529083	-1.74397786	-1.696306798	-1.696052164	-1.741059931
ENSG00000236698	8.313876878	8.535626304	8.902737041	8.886105892	8.284822054	8.457500312	8.588439688	8.623054948
ENSG00000268869	-0.025477909	-0.033954419	-0.052398267	-0.125543825	-0.12323841	-0.122980511	-0.036099241	0.208393407
ENSG00000058453	7.918638989	7.231952591	7.303895534	7.253274996	8.267696408	7.96691566	7.652778642	7.919380441
ENSG00000207389	2.868747295	2.459054134	2.331933469	2.519496954	2.558279216	2.562581159	2.3877566	2.186514376
ENSG00000227684	-1.001864329	-1.005838263	-1.020209394	-1.015303015	-1.087393475	-1.08692715	-1.086499322	-1.082490872
ENSG00000186715	1.914566289	1.821768734	1.902467946	2.082200075	2.007555096	2.068014994	1.817344264	1.908984539
ENSG00000228549	-1.391831096	-1.39519723	-1.403072672	-1.40045976	-1.396828887	-1.261533966	-1.396071491	-1.325226161
ENSG00000238142	2.573975929	2.544661732	2.589393012	2.810058657	2.706819919	3.109480456	2.537203159	2.566529177
ENSG00000207005	4.919778543	5.191551147	4.979347113	5.605596161	5.391485677	5.623141609	5.602958319	5.075804233
ENSG00000272426	2.013353981	2.067658222	2.016025057	2.530643041	2.244630801	1.987325932	2.308249224	2.085157204
ENSG00000117122	1.316365563	1.441108792	1.328018883	1.20518983	1.491416628	1.432299686	1.134851624	1.312258284
ENSG00000226526	-1.740424801	-1.742778524	-1.74828532	-1.746458276	-1.696755974	-1.743643237	-1.696226375	-1.741015672
ENSG00000159363	8.903054811	9.504290304	9.212327286	9.348651626	8.940224293	9.128344808	8.888112268	9.079728789
ENSG00000117118	9.139031898	9.424631118	9.734700707	9.749156574	9.260268639	9.401030127	9.51948859	9.584308192
ENSG00000117115	2.950713052	2.568675407	2.878067905	2.52802541	2.888534341	2.818595007	4.745459514	3.762056896
ENSG00000159339	3.286498069	3.175079292	3.568879881	2.817547273	3.902950732	3.015451099	4.953906155	3.566511212
ENSG00000179051	12.74264028	12.85259745	13.04600571	12.96927992	12.81442651	12.91079828	12.98279525	13.17304324
ENSG00000074964	-0.170490593	-0.004446921	-0.177400344	-0.175891172	-0.088921245	-0.087978442	0.133442719	-0.171046741
ENSG00000117148	-1.088879867	-0.935753164	-1.098047058	-0.954066932	-1.094732863	-1.094270269	-1.093845864	-1.089869489
ENSG00000255275	0.950324916	1.088004931	1.102988387	1.059273351	1.010008249	1.011695257	0.938013167	0.947817986
ENSG00000159423	7.056833058	7.464028555	7.433557109	7.471486933	7.014372039	7.552537014	7.018792401	7.595997464
ENSG00000221662	0.459938359	0.293019592	0.20362575	0.350039061	0.207996305	0.365525072	0.290847037	0.299425089
ENSG00000169991	9.431826294	9.503911729	9.414770605	9.196271115	9.603135512	8.983927764	9.845885419	9.417085171
ENSG00000272084	5.829443323	5.529788013	4.98195505	5.187411115	5.783038339	5.74051959	4.915372674	5.249362027
ENSG00000127481	13.29186656	13.40263985	13.05643139	13.2511397	13.1396295	13.38909932	13.1618651	13.32066775
ENSG00000266098	3.157595195	3.017850286	2.559942671	2.80668055	2.899050021	3.001366489	2.799617907	2.708234616
ENSG00000230424	4.275596337	4.010369734	4.301565898	4.260606254	4.680075594	4.456355047	4.847231587	4.404262511
ENSG00000127463	10.07829564	10.41469289	10.32476492	10.37147747	10.12400008	10.16494717	10.25479048	10.45868606
ENSG00000053372	9.272920487	9.541519569	9.695318405	9.770702804	9.10465368	8.976655447	9.235926505	9.215720016
ENSG00000211454	4.658791723	4.20696443	4.220786932	4.008693409	4.667382349	3.90747634	4.225710286	4.177771119
ENSG00000162482	4.76048912	4.083893515	4.01526455	3.882790092	4.252801536	4.098027875	3.95301186	3.824905815
ENSG00000053371	9.239298046	9.382290672	9.750953332	9.412986678	9.482914805	9.370009296	9.64837785	9.58796857
ENSG00000200403	2.99086784	2.490166003	2.472388247	2.497748864	2.693658705	2.275143509	2.481923159	2.29842892
ENSG00000040487	6.88946675	6.722068019	7.116294925	6.803618569	6.977979231	6.743108092	6.963508533	6.858459913
ENSG00000077549	11.48750136	11.87930199	11.81240584	12.10230883	11.46815251	11.93807623	11.69270535	12.08177868
ENSG00000235185	0.94750664	0.928029779	0.885444386	0.83306361	0.771977914	0.689811076	0.923093588	0.693995105
ENSG00000270136	-1.391801586	-1.19310349	-1.403027024	-1.400417863	-1.396792202	-1.396397766	-1.396035894	-1.392645397
ENSG00000173436	7.880250242	7.927827035	8.070896704	8.075600338	7.719839437	7.684913883	7.690027754	7.602181604
ENSG00000226396	6.441282966	6.355929838	6.656483928	6.381307461	6.402907339	6.095409947	6.867502146	7.043600632
ENSG00000158747	3.587029329	3.491602953	3.336092069	3.283709991	2.919768347	3.38402337	3.636862708	3.694315092
ENSG00000162542	6.80037359	6.449032546	6.876341582	6.606230517	7.451709995	7.074923654	7.091307308	7.138270053
ENSG00000169914	9.320441619	9.087126322	9.118407712	9.092202551	9.458620982	9.250153804	9.071724761	9.100431883
ENSG00000117215	-1.099089654	-1.178197701	-0.9891502	-1.184076428	-1.180020411	-1.179579156	-1.179174331	-1.175381391
ENSG00000187980	1.456477446	1.276591231	1.250541393	1.178272175	1.493491212	1.834170179	1.273574	1.45098258
ENSG00000225986	3.269285343	3.0596369	3.368830365	3.127533442	3.719748173	3.996339047	3.325839058	3.822534247
ENSG00000162543	4.951550904	4.405416143	4.776371151	4.694529048	4.513954365	5.476874645	4.591077739	4.625836961
ENSG00000158816	-0.807814153	-0.649072851	-0.81178838	-0.667558776	-0.809663247	-0.80952182	-0.809391347	-0.720168146
ENSG00000162545	-0.345121464	-0.527701663	-0.531433303	-0.530242489	-0.443231494	-0.528315538	-0.288248957	-0.526419154
ENSG00000090432	8.427434725	8.653386193	8.81308802	8.795809518	8.629933948	8.636096269	8.916608325	9.146190781
ENSG00000158825	1.332851305	1.022659584	1.255608246	1.011697339	1.120233528	1.020033912	2.195757755	1.028100129
ENSG00000158828	7.269255247	6.918214681	7.442024567	7.070456117	7.754852138	7.512842794	7.921475919	7.786479136
ENSG00000117242	8.008179957	7.820686327	7.600208462	7.754871607	7.674178119	7.584056177	7.80470602	7.895475595
ENSG00000244038	10.59756452	11.01081938	11.19314708	11.13963763	10.79534375	10.89635612	11.10055653	11.31200519
ENSG00000117245	1.646405086	1.715936732	2.315039248	1.530285127	2.142773834	1.982190258	1.711156956	1.547999809
ENSG00000189410	3.152977575	2.774514092	2.43510342	2.834368469	3.609721472	3.130799053	2.699842421	2.658088634
ENSG00000127483	12.55279541	12.3990122	12.69118212	12.47423061	12.90854507	12.71116487	12.98521241	13.03966542
ENSG00000075151	10.50412967	10.09032572	10.16655247	9.760584393	10.07738487	9.979502663	10.56200336	10.55344132
ENSG00000221808	1.993359059	1.397894712	1.286255926	1.295034745	1.307712401	1.538742731	1.541497816	1.226571893
ENSG00000233072	3.686619087	3.012473119	2.759341031	2.681226783	2.591370724	2.662315555	2.448595731	2.384531913
ENSG00000236073	2.794325223	2.500774563	2.366966723	2.39175764	2.368423446	2.169929004	2.312002995	2.192262853
ENSG00000266867	-1.391531219	-1.328382218	-1.402608808	-1.400034012	-1.396456104	-1.396066864	-1.262777695	-1.392363916
ENSG00000117298	10.54369377	11.01615906	10.44286761	11.34146846	10.38434071	11.08409275	10.49078506	10.64231249
ENSG00000236936	-1.739612541	-1.741740906	-1.746720449	-1.659772808	-1.742772582	-1.742522826	-1.74229369	-1.740146839
ENSG00000231105	2.364652939	2.26671749	2.805366702	2.693212558	2.445299106	2.559442372	2.10845442	2.033553533
ENSG00000236216	0.892860931	0.959901478	0.862088583	1.062566272	0.952924239	1.024153843	0.956145116	0.890382777
ENSG00000227001	0.811234452	0.869221763	0.697068616	0.703733542	0.713412218	0.862305316	0.864321547	0.63532602
ENSG00000187952	7.486902234	8.24988064	7.283254941	8.258464498	7.140141967	7.975562011	7.718438948	8.361583
ENSG00000142794	6.110838103	5.864514909	5.876085913	6.037150703	6.115781778	6.483257544	6.097790098	6.43326919
ENSG00000162551	-0.457166524	-0.458877839	-0.390005468	-0.185739315	-0.459680017	-0.375777561	-0.374962052	-0.457603148
ENSG00000076864	2.625991185	2.876110534	2.28210414	2.160592622	2.570057887	2.45879847	2.462171273	2.557157652
ENSG00000090686	11.24834022	11.13293255	10.99398089	11.01410758	10.95420802	10.90953247	10.79175245	10.73365728
ENSG00000187942	3.983898964	3.256908134	4.208881212	2.895634679	3.333598839	2.864309357	2.940436142	2.729403813
ENSG00000142798	6.9915975	8.085391124	7.674042953	6.233414086	6.503779134	6.241930648	7.244357336	7.564440636
ENSG00000142789	-1.691088669	-1.74338718	-1.749203286	-1.74727362	-1.694779596	-1.744300464	-1.744032833	-1.741525311
ENSG00000228397	2.52583255	2.499583409	2.759898666	3.176929494	2.786054499	2.621222799	2.985536254	2.359026009
ENSG00000218510	7.178443426	6.962608343	7.637436957	7.196094516	7.468470142	7.57620542	7.448153379	7.682350623
ENSG00000070831	12.12980949	12.26815693	12.35835434	12.43956315	12.04963878	12.2536323	12.40306467	12.55266761
ENSG00000230068	7.097584833	6.809218697	5.642365802	6.392019817	6.262134378	6.349280517	6.304052944	5.89434695
ENSG00000271840	6.365253921	6.223714179	5.526239776	6.054803453	6.036031711	5.761095413	5.738217478	5.069163399
ENSG00000184677	10.30107241	10.32977718	10.15384442	10.20831234	10.28770541	10.28062694	10.21101615	10.33608898
ENSG00000237200	4.661487367	4.539677769	4.01728053	3.747876634	4.194201045	4.354824642	4.208218386	3.63645913
ENSG00000173372	0.683933169	0.559547149	0.642812993	0.5504042	0.556668193	0.557361671	1.75806438	0.564066554
ENSG00000159189	0.393893022	0.388359168	0.474348553	0.379992309	0.385725466	0.386359944	1.562023076	0.392491861
ENSG00000173369	-1.127979374	-1.132064078	-1.138358777	-1.137588317	-1.134044046	-1.133564721	-0.829053372	-1.129004786
ENSG00000133216	2.789525919	4.646208876	2.588802063	4.461230522	2.647149481	2.554913494	2.65437559	2.947024314
ENSG00000272796	-0.803302595	-0.562184586	-0.80773501	-0.806767897	-0.805359617	-0.719773099	-0.7189787	-0.803659749
ENSG00000227868	-1.390232569	-1.393336955	-1.338394913	-1.398190274	-1.33263664	-1.332272352	-1.394143234	-1.391011885
ENSG00000004487	11.30580739	11.43020907	11.52811299	11.44579467	11.44993891	11.51773975	11.51557817	11.83792162
ENSG00000263793	0.882543003	0.637418162	0.616660441	0.545762469	0.632935311	0.783656095	0.713214889	0.644525832
ENSG00000169641	10.13876621	10.42711087	10.18926456	10.52803102	10.14642818	10.50906645	10.34465637	10.56126461
ENSG00000229010	-0.085602734	-0.093872181	-0.111838922	-0.106097547	-0.181704265	-0.181464832	0.122644922	-0.179122848
ENSG00000215381	-0.763210788	-0.764684956	-0.767880746	-0.766860899	-0.765376738	-0.678783394	-0.677977051	-0.506103005
ENSG00000261326	7.56481437	7.016680125	6.257023975	6.036393485	7.154018301	7.181980582	6.386249715	5.969038375
ENSG00000125944	12.32666161	12.26600189	12.4712905	12.43900044	12.39281195	12.42249459	12.53630117	12.53277023
ENSG00000125945	7.121291794	7.163706752	7.12741544	7.330877565	7.272138047	7.607845193	7.333387985	7.466627989
ENSG00000249087	3.669509012	3.851450501	4.047914504	3.555409905	4.164835028	3.981681267	4.149796564	3.892083049
ENSG00000204219	-0.756479511	-0.84961728	-0.713015825	-0.851523895	-0.850224072	-0.68973057	-0.849944134	-0.848595047
ENSG00000088280	1.923945071	1.900757494	1.784327274	1.723973359	1.816771545	2.342567581	1.894864806	2.239657252
ENSG00000007968	11.37940025	10.81724126	11.49976513	11.17724583	11.84249387	11.12110873	11.37727018	10.59665746
ENSG00000235052	-0.819940746	-0.821492766	-0.752774877	-0.823394487	-0.664691497	-0.739354357	-0.738584331	-0.820530087
ENSG00000117318	5.515261308	4.622198018	6.333299826	4.528316703	6.584797443	5.148847566	5.818791133	4.489868848
ENSG00000142676	11.50191178	11.35766559	11.92972189	11.84077553	11.86572013	12.07003882	12.32756529	12.64084374
ENSG00000203589	-1.691088669	-1.74338718	-1.749203286	-1.74727362	-1.694779596	-1.744300464	-1.744032833	-1.741525311
ENSG00000011007	9.713597273	9.913211402	9.921442075	10.0078106	9.778806006	9.91370338	10.03755427	10.23877011
ENSG00000236810	5.746125632	5.632645967	5.917679503	5.578858215	5.755649126	5.931114378	5.727823737	5.985086135
ENSG00000057757	9.373438847	9.619471866	9.810621837	9.874797081	9.580305173	9.541203559	9.655149654	9.586752943
ENSG00000011009	9.033170599	9.490514403	9.408898556	9.534633109	9.054057181	9.213483998	9.1378032	9.412564311
ENSG00000117308	7.416103524	7.436050412	7.912322641	7.712124877	7.171951954	7.316016292	7.282951615	7.423792899
ENSG00000117305	7.798472034	7.88811983	8.004223984	7.906336352	8.004423902	8.372646408	7.648573602	7.966662429
ENSG00000179163	7.205228828	7.37358311	7.272974207	7.213520506	7.073664358	7.264640675	7.465450238	7.414503309
ENSG00000188822	10.01389012	10.5765212	9.815476735	10.30477527	9.877988341	10.46707623	10.09567015	10.50601037
ENSG00000264347	1.212651751	1.252674953	0.943867484	1.023025074	0.877941028	1.040573265	1.042196613	0.974275893
ENSG00000229106	7.148737973	7.593580828	6.017711011	6.651311731	6.643681177	7.13695844	6.361406719	6.433403157
ENSG00000230228	-0.374166737	-0.54711665	-0.414612931	-0.549341463	-0.547825235	-0.466306216	-0.465520873	-0.545989293
ENSG00000189266	10.72854929	10.91226561	11.043063	11.06817271	10.95308759	10.91462208	11.14208674	11.30341596
ENSG00000188529	12.9628525	12.91472188	12.70731272	12.74582483	12.81127433	12.51197423	12.59549135	12.28915935
ENSG00000225315	-1.740504497	-1.742880334	-1.748438866	-1.746594658	-1.744031966	-1.743753171	-1.648284255	-1.74110092
ENSG00000185436	1.946815697	1.814714414	3.812161464	1.675475145	2.318012853	1.693270184	1.913564328	1.830579128
ENSG00000001460	6.859831852	6.970203661	6.997780279	7.147704362	7.07352902	6.929920448	7.054042129	7.089600382
ENSG00000001461	9.955726582	9.65517885	9.782859041	9.763363292	10.03614305	9.841517777	10.08305303	10.17465087
ENSG00000117602	9.804523599	9.874161173	10.02021108	10.14337956	9.512551416	9.791695902	9.699582958	9.979244141
ENSG00000184454	2.584841879	2.321467007	2.325910853	2.111743874	2.954087797	2.035719763	3.707136945	2.052076259
ENSG00000133226	11.67337387	11.76314601	11.88528696	11.96134257	11.75742188	11.76028942	11.90950712	11.89761672
ENSG00000169504	10.67338082	11.02699396	10.91574069	10.77288043	10.55385709	10.4892105	10.83013686	10.79729579
ENSG00000020633	12.10131233	11.99046388	11.90456678	12.00895823	11.08902927	11.28837573	11.91189514	11.19809954
ENSG00000229162	0.913775131	0.898108783	0.71678419	0.800381077	0.890725823	0.724634165	1.27705215	0.823533822
ENSG00000261025	-1.054658793	-0.900165376	-1.063325111	-0.987840038	-1.060647317	-1.060174012	-0.979094168	-1.055671329
ENSG00000264371	3.246902213	3.409527623	3.158571026	4.161260336	3.183888374	3.671519517	3.135643299	2.89376843
ENSG00000117614	8.902001597	8.538112308	8.88697104	8.804026447	9.159123619	9.065468808	9.401974209	9.44154795
ENSG00000117616	10.56269565	10.55007085	10.26961225	10.38038503	10.79092679	10.70674237	10.43266948	10.25768783
ENSG00000272432	1.638168935	1.617207801	1.683772318	1.586050716	1.607332412	1.54000501	1.541726101	1.702182421
ENSG00000261349	4.63099061	3.89625341	4.299602536	4.05154532	4.500440779	3.922430267	4.438348102	3.934295393
ENSG00000224183	1.680275097	1.420480755	1.611115789	1.688772007	1.777124007	1.947586771	1.580951402	1.598162782
ENSG00000259984	3.393539049	3.093416801	3.106826575	3.137479988	3.321850343	3.327412546	3.417215352	3.334218201
ENSG00000183726	10.288879	10.56620626	10.50548456	10.63314109	10.23936421	10.44932766	10.53477781	10.75459358
ENSG00000252515	2.196754943	2.101127851	1.98008408	1.996769133	2.508146423	2.214575912	1.788437895	2.121564279
ENSG00000188672	0.899685161	0.884789885	0.785604398	0.928318968	0.802173299	1.016352319	0.804281932	0.813989738
ENSG00000238084	5.297901825	5.700105676	6.069420405	5.881501321	5.896306617	5.734710634	5.645938006	6.053076676
ENSG00000204178	9.80834673	9.871319135	9.729978435	9.965702115	9.822480682	10.0560388	9.926503855	10.12980574
ENSG00000157978	6.169911697	5.947215603	6.248532544	5.735842384	5.427768904	5.352916936	6.035383509	4.77694054
ENSG00000117643	5.194234223	5.514886272	4.546489748	5.192762592	4.18604171	5.584395906	5.331249689	4.868868696
ENSG00000162430	6.300307747	6.661636695	7.052014131	6.706264314	6.349831204	6.721884333	6.97756299	5.947464908
ENSG00000228172	1.870775708	1.776610458	1.664710054	1.74373197	1.83255331	1.697105219	2.119252759	1.716613089
ENSG00000117640	8.412840019	8.635964002	8.687492347	8.463020791	8.724600229	8.56049688	8.721984135	8.866642503
ENSG00000223474	3.500446745	2.964912146	3.373952642	3.28831244	3.466630667	3.193861395	3.47819219	3.572403785
ENSG00000272478	-0.842856215	-0.759450258	-0.847707193	-0.699784078	-0.686874738	-0.845374689	-0.845240615	-0.843951139
ENSG00000127423	7.225835842	7.306572797	7.446764907	7.27333068	6.867567336	6.769834242	6.863489338	6.261624864
ENSG00000236528	1.407809556	1.531932542	1.635287227	1.367106236	1.307655093	1.308934494	1.387278705	1.550415721
ENSG00000182749	6.34002337	6.299202149	6.814711937	6.207953673	6.077652676	6.199036311	6.208178801	5.837746863
ENSG00000117632	13.93512794	13.44274567	14.34187071	13.72245805	14.5295862	13.87740855	14.50520593	13.99029917
ENSG00000264021	-0.653468435	-0.660885506	-0.747702824	-0.746788052	-0.58977555	-0.745303191	-0.662758788	-0.743836402
ENSG00000158006	10.13489603	9.077346138	10.30571768	9.209174987	11.09863717	9.568469236	10.76509655	9.449935744
ENSG00000158008	-1.080074916	-1.006675409	-1.020506211	-1.015708217	-1.008711457	-1.085346798	-1.084931726	-1.081042779
ENSG00000158022	-1.323929654	-1.395427561	-1.403378828	-1.400740758	-1.397074927	-1.328576758	-1.328210876	-1.392882178
ENSG00000175087	9.139609296	9.090745872	9.36126335	9.062352186	9.235712816	9.381964217	9.385380289	9.572030401
ENSG00000197245	0.957542438	0.776911291	1.190267823	0.919689628	0.774982013	1.008626557	0.860483832	0.953661318
ENSG00000142684	7.213294298	7.536457095	7.645840789	7.755834701	6.884298153	7.221218726	7.329025689	7.507466789
ENSG00000236782	-1.126056035	-1.05509866	-1.004737014	-1.063042351	-1.131589883	-1.131152513	-1.13075125	-1.126991696
ENSG00000142675	3.253943571	3.159903284	3.104556351	3.335586794	3.038253602	3.042775168	3.241069066	2.903368052
ENSG00000236155	-1.740158804	-1.696754132	-1.747772846	-1.700318501	-1.743543862	-1.743276322	-1.74303087	-1.740731148
ENSG00000130695	10.04479945	10.2353795	10.12260238	10.30890463	10.08244475	10.27360718	9.928593164	10.15892656
ENSG00000142669	10.62202956	10.97004776	10.729333	11.01193299	10.27160041	10.68724359	10.63563069	10.86902396
ENSG00000158062	7.907852759	7.898284647	7.803305988	7.66664929	8.098359721	7.610322109	7.727817966	7.151227302
ENSG00000169442	7.981215356	7.948158836	7.79037903	7.957052639	7.445305677	7.819255119	8.724780401	7.905750154
ENSG00000176092	0.643449088	0.224871756	0.218036979	0.377874274	0.22339654	0.223750911	0.542929999	0.227209148
ENSG00000176083	5.979045479	4.382604705	5.109261381	4.60075622	4.644428176	4.22616624	6.30836237	4.073351675
ENSG00000117682	8.924996798	9.161095899	8.927742546	9.230021368	8.772089799	8.907983117	8.544759501	8.792268584
ENSG00000223583	3.161786043	2.877319591	2.516144376	2.534917134	2.955426908	2.960665574	2.757389296	2.731350005
ENSG00000225891	4.924162034	4.128038718	4.204551925	4.041153311	4.999123538	4.450973574	4.515432623	3.881636297
ENSG00000198830	11.90100112	11.77340478	12.19743821	11.97098558	12.02637283	11.83882037	12.07586971	11.86052891
ENSG00000117676	9.883481255	9.790792082	10.17497536	9.938025203	9.855344231	9.82032972	10.09222438	9.882718176
ENSG00000260063	5.376358124	4.863307408	5.17145152	5.062869835	5.278748634	4.781247891	5.200290264	5.356550693
ENSG00000117713	13.25427091	13.37312242	13.16902646	13.31385814	13.29049954	13.5196413	13.42665728	13.74794656
ENSG00000266138	3.082568378	2.497214039	2.367155825	2.388094114	2.651527009	2.28018243	2.488887238	2.521607254
ENSG00000060642	8.435997401	8.512630838	8.339196147	8.326971771	8.346647642	8.747430691	8.443665245	9.091686649
ENSG00000241188	1.262633748	1.330941256	1.152974142	1.495147698	1.638492392	1.397216396	1.248447583	1.420306355
ENSG00000204160	9.232593514	9.612727473	9.346097085	9.666708318	9.154081081	9.701135759	9.491109347	9.700271597
ENSG00000175793	1.49365689	1.472397589	1.292524651	1.222358691	1.760273896	1.532469066	1.467001957	1.326695641
ENSG00000226698	-1.740023929	-1.742266426	-1.747512998	-1.700837544	-1.743353426	-1.69815553	-1.742848854	-1.740586878
ENSG00000142751	9.059259422	9.103447024	9.195133926	9.160359259	9.072667225	8.993930967	8.949242565	8.986718626
ENSG00000198746	8.126812173	8.21660222	8.077877868	8.218077359	8.589806103	8.192070451	8.412387622	8.418014099
ENSG00000090273	9.707700587	9.804301163	10.04552007	10.17986558	9.574922134	9.77105223	9.814802341	9.806245503
ENSG00000172746	-0.789033997	-0.790309967	-0.722760404	-0.792184666	-0.790907103	-0.709492735	-0.633510294	-0.70141207
ENSG00000225294	2.092012603	2.276353382	2.093475869	2.17208325	2.320019672	2.265314698	2.268535056	2.527224679
ENSG00000253368	0.106160905	0.201596326	0.179831234	0.097716387	0.101171025	0.10155578	0.810217061	0.105299191
ENSG00000158246	0.594726697	0.58021983	0.780243829	0.409316663	0.573395291	0.412912186	0.498266708	0.416449033
ENSG00000090020	8.988813931	9.159613314	9.064688997	9.240867342	8.844047278	9.164027536	9.030749672	9.028972903
ENSG00000229985	-1.740158804	-1.696754132	-1.747772846	-1.700318501	-1.743543862	-1.743276322	-1.74303087	-1.740731148
ENSG00000214973	6.236091401	6.151090235	6.358624345	6.435966986	5.979520809	6.144568344	5.983783254	6.094949845
ENSG00000225159	8.275492184	8.885752031	9.03410772	8.962502052	8.510972764	8.519232842	8.660079068	8.80452913
ENSG00000142784	10.75166724	10.73574902	10.77127312	10.73191398	10.96110287	11.06956732	11.19737342	11.46562908
ENSG00000243659	3.184180277	2.983505243	2.733187447	2.75554897	3.500403456	3.120580877	2.973293632	3.013384909
ENSG00000186501	8.60557562	8.779954943	8.803850652	8.790355393	8.794907612	8.751585775	8.825021298	8.949737353
ENSG00000206888	2.390107855	2.132014839	1.74846961	1.758326327	1.851246582	1.926884458	2.062751152	2.093481292
ENSG00000241547	5.762112063	5.975550175	5.639731472	5.674960747	5.704268264	5.619055898	5.323202642	5.638623302
ENSG00000142765	9.366034256	9.829349168	9.387758905	9.795574924	9.737010922	10.4192269	9.892444861	10.69589119
ENSG00000142733	5.527261274	5.964647076	5.725508573	6.382652677	5.310716645	5.319732398	4.962273687	4.451144803
ENSG00000142748	-1.740210428	-1.742504671	-1.701900703	-1.746091432	-1.743616752	-1.743347532	-1.743100537	-1.694814766
ENSG00000174950	-0.902847977	-0.822272544	-0.772307335	-0.763572307	-0.906785021	-0.906650924	-0.906527219	-0.903946405
ENSG00000181773	4.483194047	4.765576915	5.226808513	4.959786191	4.355263156	4.038896654	4.644253063	4.190025245
ENSG00000158195	12.27027328	12.499687	12.39844676	12.47498401	12.31969098	12.53002147	12.6054685	12.88194758
ENSG00000237429	1.920543332	2.275849514	1.861594048	2.116358838	1.964082782	1.966668172	2.03592729	2.190795488
ENSG00000126705	11.33820059	11.14961428	11.08713206	10.93477692	11.06273891	10.6992501	11.42483796	10.92199745
ENSG00000000938	8.905562448	8.67105471	9.278385212	9.245132445	9.348079934	9.162091385	10.10070283	7.634431908
ENSG00000235912	4.167079895	3.99386803	4.405152479	4.052747302	4.0802611	4.251709578	4.093228088	4.152195815
ENSG00000233975	0.610790847	0.5966804	0.500217823	0.506414793	0.659082281	0.591639945	0.517371106	0.438612237
ENSG00000126709	9.64388921	9.551636356	9.550519658	9.085243063	9.01610565	8.666875102	9.487499689	9.256279281
ENSG00000009780	8.385857487	8.414157878	8.574592603	8.571551337	8.306222683	8.429981464	8.271123916	8.422538484
ENSG00000231344	2.412841607	2.378708021	2.303189821	2.272283577	2.567249801	2.178555944	2.37002033	1.957898854
ENSG00000230833	3.370274076	2.924468057	2.783125189	2.909324753	2.851914869	2.800482246	2.804331572	2.565029818
ENSG00000117758	8.49084688	8.71792259	8.638864611	8.771012185	8.474263692	8.618975356	8.514267713	8.693898833
ENSG00000269971	2.985686896	2.994926693	3.02298145	3.137110414	2.872057764	3.072338484	2.636605951	2.506607043
ENSG00000270031	1.623335862	1.464490111	1.356512908	1.433645378	1.454716966	1.386287224	1.459230399	1.322450865
ENSG00000223062	-1.740023929	-1.742266426	-1.747512998	-1.700837544	-1.743353426	-1.69815553	-1.742848854	-1.740586878
ENSG00000117751	9.805765826	10.02004598	10.18893548	10.16087636	9.937557445	9.984444307	10.01894238	10.24113866
ENSG00000252947	7.925895575	6.985826963	6.965466812	6.42721084	6.971982701	7.163863204	6.931994199	7.090980062
ENSG00000268552	-1.740158804	-1.696754132	-1.747772846	-1.700318501	-1.743543862	-1.743276322	-1.74303087	-1.740731148
ENSG00000130775	8.404441253	8.636019491	8.820509042	8.563749497	8.6742347	8.11776292	9.360010372	8.081684209
ENSG00000117748	9.444344446	9.793560813	10.13492811	10.02461813	9.780359158	9.77613843	9.831592369	9.85125913
ENSG00000130768	4.573210863	5.425187498	4.549140571	4.466006988	3.950144724	4.147488953	4.818318399	5.070939683
ENSG00000227050	0.584743727	0.575177572	0.479685507	0.482109604	0.91206351	0.650679628	0.652228149	0.58230676
ENSG00000158156	6.94097955	7.309487379	7.367305953	7.224149907	7.17210131	7.189139257	7.371544086	7.824079748
ENSG00000158161	10.19773024	10.21131763	10.27624396	10.21185338	10.01768391	9.935893472	9.936877501	9.953100453
ENSG00000238231	3.544760876	3.366285152	2.870599252	3.110660176	3.424033698	3.469090967	3.164752071	2.895653819
ENSG00000240750	3.675213137	3.969930346	3.462991821	3.323746424	3.419055222	3.82231582	3.476932423	3.249858131
ENSG00000228589	7.980174349	8.315533121	8.600126613	8.647366707	8.099309579	8.299230034	8.388773651	8.420753374
ENSG00000214812	2.058969561	2.102926076	1.987179254	2.063542874	2.208463709	2.093454449	2.157795753	2.248268741
ENSG00000169403	5.070477082	4.62663616	5.51225072	4.779744018	4.748689109	4.295916818	6.223692411	4.212623984
ENSG00000126698	10.2809377	10.57954977	10.8871163	10.82794572	10.5334102	10.61239473	10.70965386	10.89696101
ENSG00000215902	1.164015156	1.220880078	1.114488215	0.979017942	1.211425724	1.142884581	1.215791464	1.235845908
ENSG00000130770	8.644598478	8.64566753	9.035764389	9.128209538	8.54767666	9.095130918	8.568568863	8.887209763
ENSG00000270605	5.224693442	4.890941089	4.803411089	4.78360661	5.544153716	5.218569886	4.605464574	5.162258062
ENSG00000271398	1.075347541	1.242540869	1.205766542	1.624877481	1.067168774	1.619356542	1.238287388	1.0739321
ENSG00000130766	8.044710639	8.406982061	7.776246171	8.117314032	7.576357982	7.788331268	7.865947621	8.048357473
ENSG00000130772	7.386761497	7.424942894	7.7305568	7.319262672	7.161581481	7.475905969	7.496095326	7.305493542
ENSG00000204138	10.65138672	10.66770765	10.43953518	10.52893575	10.49731093	10.67816467	10.51011938	10.78578116
ENSG00000229820	4.770532992	4.415615979	3.984061187	4.256579958	4.293464749	4.33191481	4.098030257	4.155374997
ENSG00000221216	2.13006462	1.871313013	1.487183198	1.570489285	1.588755262	1.590789137	1.592663034	1.610582237
ENSG00000180198	10.74645246	10.928102	10.99692821	11.00094699	10.58304474	10.56057013	10.69097464	10.65293093
ENSG00000242125	12.90997178	12.77738504	13.10462232	13.13334088	12.70210561	12.99519324	13.14418605	12.95701862
ENSG00000200087	12.01796933	11.68488436	12.07840584	12.10200212	12.03583583	12.32209586	12.31210597	12.17669746
ENSG00000238821	2.792239859	2.545094543	2.357015678	2.379772137	2.282977251	2.683124552	2.356025206	2.153711449
ENSG00000231468	1.76075522	1.743235924	2.02968774	2.007693074	1.804922636	1.873161839	1.80968459	1.756295521
ENSG00000180098	8.423769413	8.341232871	8.590682647	8.448842209	8.383535263	8.449723726	8.155219882	8.341880153
ENSG00000197989	9.154290031	9.435534175	9.002598427	9.697623138	8.939514042	8.845790282	8.982701003	8.507752814
ENSG00000221539	4.252539031	4.399985372	3.587086056	4.320423013	4.056228734	4.166747359	4.43504131	3.6635454
ENSG00000120656	8.061747251	8.265924407	8.539813419	8.42040496	8.170668532	8.357212709	8.320041524	8.721799539
ENSG00000188060	0.885108874	0.953675482	1.042269954	1.171578717	0.787927801	0.948264777	0.872602191	0.882565256
ENSG00000229388	1.979947684	2.115761594	2.281425527	2.403585276	2.231932753	2.34884712	2.297252335	2.057714523
ENSG00000270103	8.162812133	7.655261779	7.788020932	8.439144437	8.381070697	8.453714471	8.075690147	7.631838359
ENSG00000162419	9.861872058	9.899846173	9.873643864	10.01490831	9.999832543	9.862507414	10.18102443	10.15114547
ENSG00000252777	1.37901407	1.608134648	1.620425548	1.638177287	1.78330577	1.666647287	1.669275451	1.466413278
ENSG00000198492	10.94227152	11.21199182	11.31969729	11.26577749	11.20258074	11.21356003	11.35382622	11.6037235
ENSG00000116329	-1.32418809	-1.395295716	-1.40320358	-1.400579911	-1.329206456	-1.328809827	-1.396173576	-1.392764227
ENSG00000226852	-1.739822488	-1.742009098	-1.703310038	-1.74542759	-1.743069007	-1.742812417	-1.698762135	-1.740371408
ENSG00000233427	-0.550680671	-0.552306088	-0.555822914	-0.47733052	-0.553068154	-0.319177754	-0.467784358	-0.460004711
ENSG00000159023	11.87399344	12.38666398	11.96939476	12.50275854	11.90604482	12.48029942	12.26118607	12.69072567
ENSG00000225616	3.515360878	3.469156953	3.70075249	3.744530426	3.292653497	3.544405779	3.549674623	3.914386481
ENSG00000206704	1.586208632	1.220602527	1.114470263	1.122361385	1.13378558	1.421473569	1.290685505	1.054381109
ENSG00000253304	0.077964991	0.146561822	-0.018211144	0.190836342	-0.014522273	0.210815697	-0.014050507	-0.011872576
ENSG00000225750	3.961801388	3.348712647	3.147040109	3.086430915	3.021149182	3.188879791	3.14192667	2.702709271
ENSG00000116350	11.03168774	11.08560894	10.81829816	11.15208698	10.93227771	11.03193312	10.78422248	10.72815702
ENSG00000116353	7.860023137	7.884059379	7.964869694	7.878170749	7.745308666	7.9694108	7.729867222	7.991137731
ENSG00000060656	1.582197556	1.790551849	1.733747267	1.752018817	1.711854325	2.061299766	1.783993062	1.488928943
ENSG00000162510	2.828229833	3.534585564	2.663947528	3.440819429	3.06609077	2.716577106	3.17196186	2.820129993
ENSG00000186056	4.387223412	4.46714347	3.950324094	4.529094631	3.971495308	4.05806817	4.527090017	3.947040058
ENSG00000162511	11.79796922	13.35079615	12.01153715	13.26997323	11.49009988	13.22694338	12.31012623	13.59931088
ENSG00000264773	1.901875866	2.866487591	1.947277358	2.543643301	1.975022975	2.392586522	2.137480335	2.307834271
ENSG00000222784	-1.044719007	-0.966886874	-1.053204538	-1.05245806	-1.050789005	-0.89361769	-0.968453329	-1.045745319
ENSG00000162512	2.796784752	2.643053463	3.002296432	2.750645064	2.792504508	2.689702841	2.748861923	2.375893377
ENSG00000134644	11.65190719	11.71365363	11.49174357	11.53651184	11.71839961	11.68388561	11.79616964	11.90725609
ENSG00000202107	2.389558067	2.237591559	2.222914426	2.133954404	2.025686321	2.226650882	2.343965142	2.048808602
ENSG00000200181	2.535708696	2.378173343	2.126463089	2.550985548	2.591939565	2.430208686	2.492362389	2.585302706
ENSG00000215900	2.138123403	2.474748978	2.396083152	2.475328318	2.029648366	2.847276729	2.271379314	2.771753166
ENSG00000225142	-1.741250397	-1.743833213	-1.749875998	-1.747871125	-1.745085175	-1.744782091	-1.744504029	-1.638390789
ENSG00000084628	0.349202473	0.255474706	0.07827264	0.00418996	0.093302357	0.007083519	0.007351798	0.009926062
ENSG00000060688	10.10282435	10.37073342	10.50493197	10.51763533	10.07163649	10.22832579	10.21799431	10.30314566
ENSG00000229447	5.145083808	4.700866333	4.464756855	4.513894019	4.553890286	4.999911071	4.627354252	4.665171604
ENSG00000121766	8.173019314	8.242415039	8.422041992	8.505399028	8.130125171	8.280407982	8.201583542	8.355436904
ENSG00000168528	3.135620751	2.634273608	3.542735923	2.505934103	4.379503564	2.713622835	3.955516266	2.74650742
ENSG00000215899	0.50304714	0.499595555	0.565979097	0.5725918	0.582187834	0.661445189	0.803773359	0.827208582
ENSG00000228682	6.106449862	4.181803193	5.828994041	4.174119019	8.184741853	5.174944219	7.391433942	5.172711703
ENSG00000223907	6.634759334	4.6783311	6.33287699	4.781986715	8.727716476	5.823562456	7.972941153	5.602395973
ENSG00000142910	1.892748742	1.595296378	1.737449038	1.580475795	2.744820785	1.688109323	2.403316397	1.705584408
ENSG00000121764	-1.740880655	-1.743360869	-1.749163604	-1.747238374	-1.744563096	-1.744272053	-1.694306976	-1.69180522
ENSG00000162517	9.506545038	9.737479641	9.891812673	9.855018739	9.657187722	9.681729983	9.715832508	9.900620991
ENSG00000235790	2.151705586	2.587704336	2.544911659	2.620211692	2.461550964	2.27822386	2.577570295	2.229419374
ENSG00000264078	-0.367618167	-0.3692995	-0.303226172	-0.229540913	-0.290202074	-0.215158038	-0.288540214	-0.368047522
ENSG00000084636	1.628244008	2.323493226	1.722364808	1.863798262	1.608623325	1.690233863	1.692155898	1.863193327
ENSG00000121753	9.056577748	8.141883508	9.005834162	7.892478182	9.985849781	8.519231788	9.208990086	8.299157184
ENSG00000266580	-0.044850933	-0.137575842	-0.235907383	-0.30874046	-0.306740897	-0.306517131	-0.220197034	-0.304328896
ENSG00000254545	-1.691088669	-1.74338718	-1.749203286	-1.74727362	-1.694779596	-1.744300464	-1.744032833	-1.741525311
ENSG00000134668	3.113964324	3.072658126	3.20587085	2.634100222	3.659637886	3.5362767	3.308289719	2.763711898
ENSG00000203620	-0.013932521	-0.195596592	-0.126117365	-0.120340054	0.105202661	-0.196359712	-0.196137394	-0.194002273
ENSG00000269967	6.307102478	6.315826435	5.304430443	5.68183752	5.868890745	5.822867161	5.554819096	5.401046933
ENSG00000184007	13.70326891	13.89308079	14.14257019	14.21287508	14.2386029	14.00295422	14.20629325	14.10333605
ENSG00000228634	-0.159955258	0.002439036	-0.166583261	-0.017535552	-0.163032697	-0.00237947	-0.000975281	-0.160489785
ENSG00000121774	12.41163489	12.5064229	12.84091467	12.716455	12.66359839	12.67570136	12.796607	12.94273664
ENSG00000203325	-1.690904059	-1.743438895	-1.749281283	-1.747342897	-1.744649338	-1.694318632	-1.744087465	-1.741568613
ENSG00000121775	9.516575652	9.489508245	9.514302175	9.432757389	9.64334746	9.634682197	9.514293389	9.72321794
ENSG00000266203	1.396159558	1.016544217	1.062115332	1.000781876	1.228395676	1.091024898	1.092673542	0.932957929
ENSG00000025800	11.01686524	11.28114459	11.25073182	11.32558816	11.02279486	11.16468685	11.16350774	11.42329184
ENSG00000084652	10.76076394	11.0248157	10.89584703	11.23697337	10.61089148	10.88399803	10.78130307	10.8512498
ENSG00000160050	7.399669493	7.402402578	7.643611388	7.72441963	7.536611865	7.678661446	7.577186895	7.604927197
ENSG00000224066	5.435049754	5.177936592	4.556097568	5.197931773	5.54371383	5.128968301	5.370645086	5.017298668
ENSG00000160051	6.372356146	6.123433801	6.610843343	6.646291511	6.519410463	6.416413666	6.060876831	6.114232529
ENSG00000222046	1.339292048	1.327510732	1.371076168	1.781307257	1.719015203	1.475019449	1.403798207	1.24436351
ENSG00000160055	7.520690709	7.096328574	7.03347512	7.299204826	7.24327471	7.156522857	6.993455458	6.928203148
ENSG00000084623	10.39696985	10.77469945	11.05010848	11.10082966	10.52690162	10.75464979	10.88739157	11.11505145
ENSG00000220785	3.874646906	4.002217266	4.134384405	4.234936111	3.750666531	3.945565755	3.300763488	3.111583601
ENSG00000183615	3.000068284	2.735525456	2.48258144	2.89058211	2.833427071	3.198116282	2.841971517	2.822451727
ENSG00000182866	11.83950034	12.08890287	12.24032253	12.41842127	12.46271524	12.44809902	12.45230146	12.60666485
ENSG00000116478	11.44382141	11.59684805	11.90576428	11.79536319	11.60153629	11.72838753	11.77475102	11.94606914
ENSG00000175130	11.46032212	11.89187077	11.89085205	12.10303964	11.72871234	12.2333094	12.04705228	12.57582693
ENSG00000233775	-1.390894842	-1.329729637	-1.401624434	-1.334752491	-1.395665015	-1.395288002	-1.330564081	-1.391701381
ENSG00000162526	2.78201513	2.979567602	2.560399406	2.636634594	2.726545761	2.782454212	2.734793359	2.449917661
ENSG00000225828	7.591267691	7.337235581	6.938087436	7.025849398	7.953263744	7.355433102	7.462296525	7.21704087
ENSG00000160058	9.948563593	9.75750601	9.742368046	9.799424457	10.19404955	10.00890579	10.08822241	10.13001263
ENSG00000254553	-1.740842992	-1.743312755	-1.749091039	-1.747173921	-1.744509917	-1.694731454	-1.743954209	-1.691974349
ENSG00000273274	0.094830648	0.086302519	-0.005707817	0.073691237	0.159579369	0.300403175	-0.001093614	0.001311105
ENSG00000160062	7.750033673	8.529531387	7.756750278	8.310662838	7.643383734	9.031641071	7.972331848	9.424043738
ENSG00000176261	8.163996366	7.917391991	7.960007629	7.972219007	7.950195605	7.95365869	7.78293652	7.991745397
ENSG00000162521	12.74521093	12.79630282	13.03492975	12.81511156	12.95898297	12.92432026	13.06983479	13.16667012
ENSG00000162520	0.109236662	0.189563977	0.236595073	0.245945562	0.25951696	0.329626201	0.106302678	0.108638372
ENSG00000224409	-1.135090945	-1.062194215	-1.144941302	-0.937665854	-1.140776039	-1.140326715	-1.139914486	-1.136052178
ENSG00000162522	7.617738758	8.895052967	7.568823834	8.817978143	7.13196557	8.821273076	7.781256918	8.918338868
ENSG00000134684	11.1468888	11.42492056	11.32619365	11.41822453	10.63325919	10.84968803	10.87996076	11.10946204
ENSG00000116497	10.86828274	10.69482984	10.7849656	10.59373691	10.74305185	10.86474455	10.62581155	10.77965694
ENSG00000121905	0.000713114	-0.007409704	-0.095643138	-0.019392531	0.063476149	-0.091875937	0.066361578	-0.001358757
ENSG00000121900	-1.739612541	-1.741740906	-1.746720449	-1.659772808	-1.742772582	-1.742522826	-1.74229369	-1.740146839
ENSG00000116514	8.854311966	9.64158075	8.881322646	9.551574487	8.676409999	8.859467196	9.132268659	9.082177776
ENSG00000267885	0.174813914	0.081024639	0.062470741	0.06840123	-0.007058044	0.295492951	-0.00653612	-0.004131158
ENSG00000004455	10.96737271	11.35531734	11.39558488	11.62978064	10.89667002	11.18127776	11.08220665	11.26688394
ENSG00000142920	7.757559164	6.204387326	6.608208877	6.189178877	5.970368364	5.851644392	6.517092675	5.617561502
ENSG00000116525	7.872659479	7.867312452	7.593208602	7.720856852	7.964305585	7.610040405	7.736854371	7.803746095
ENSG00000160094	9.227367584	9.252627723	9.314348733	9.392757927	9.396567373	9.54479276	9.502302987	9.789627415
ENSG00000270115	5.723358512	5.34422764	4.871421289	4.727217206	5.251680654	4.964432426	5.043161249	4.691155596
ENSG00000184389	1.407448693	1.46305427	1.476211622	1.297566394	1.453363108	1.455692027	1.457838359	1.478392378
ENSG00000225313	0.205602653	0.110122557	0.177970573	0.184020533	0.34169945	0.410952885	0.109464359	0.112063024
ENSG00000134686	10.44220229	10.73921371	10.77074945	10.70044866	10.54078411	10.64094292	10.81935648	11.15947854
ENSG00000266239	2.245814539	2.152950127	2.079319991	1.788100585	1.94974629	2.196702845	1.882590349	1.901120181
ENSG00000222112	3.774146273	3.719490884	3.560343981	3.432284516	3.731369386	3.485144124	3.743714356	3.676311665
ENSG00000233246	0.915521206	0.822255551	1.096464608	0.807745549	0.963917077	0.818754117	0.819774428	0.829563904
ENSG00000121903	6.77602046	6.866453443	6.516643821	6.49673111	6.752947819	6.825499044	6.460382327	6.735447382
ENSG00000163866	8.746168487	8.980083016	9.14853705	9.231650199	8.790388601	8.960607427	9.044511138	9.148083446
ENSG00000187513	-1.740504497	-1.742880334	-1.748438866	-1.746594658	-1.744031966	-1.743753171	-1.648284255	-1.74110092
ENSG00000116544	0.529700698	0.520764415	0.566945755	0.507580462	0.590980612	0.59257001	0.59403526	0.527421401
ENSG00000241014	5.973261925	5.58047876	5.712209346	5.480192142	6.214372966	5.75615152	6.048999034	5.908290304
ENSG00000243749	4.290800976	3.976004614	4.344716398	3.726550322	4.228143526	3.956106299	4.272654183	4.171950361
ENSG00000163867	8.104674335	8.025642781	7.955950451	7.887560703	8.05285118	8.314402704	7.993734205	8.133741354
ENSG00000197056	9.120302398	9.014852328	9.192904235	9.08480704	9.154630938	9.222574402	9.062587548	9.163318438
ENSG00000228348	3.551158776	3.506547242	3.932832945	3.653345462	3.748512322	3.586316968	3.798959504	4.034108408
ENSG00000116560	13.81914106	13.83588858	13.703618	13.82325363	13.96777901	13.8924044	13.84766139	13.73609406
ENSG00000201868	-0.287865981	-0.205941912	-0.293616952	-0.217547419	-0.209632304	-0.133544665	-0.290147301	-0.119163383
ENSG00000146463	11.68009723	11.73577741	11.56738541	11.68130006	11.61644658	11.78304294	11.72323447	11.94600766
ENSG00000201542	1.360601439	1.196262156	1.085345921	1.022854957	1.435426805	1.035195306	0.94903844	0.953991219
ENSG00000229994	6.683304998	6.526394495	6.506492601	6.478195569	6.543408329	6.807776082	6.591294922	6.917638609
ENSG00000202129	0.631775773	0.296152674	0.289552794	0.370372607	0.379617929	0.532355246	0.460927969	0.298417619
ENSG00000142687	10.20084498	10.03990308	9.893016922	9.873040569	10.14113985	10.12387112	10.05423079	10.11492043
ENSG00000020129	9.401834108	9.595639353	9.545791507	9.694169735	9.403670713	9.601799784	9.613496885	9.822831718
ENSG00000239636	5.666360133	5.512607431	5.696701226	5.885778454	5.686328007	5.871673703	5.735783107	6.082939874
ENSG00000116819	5.647045397	6.024869631	5.281108268	5.73540365	5.341986179	5.287508708	5.67594953	5.496277473
ENSG00000126067	10.99122332	11.36760862	11.48225226	11.48524793	10.84124844	11.10581103	11.07464469	11.24321268
ENSG00000142686	8.092291272	8.372219861	8.138903418	8.510018124	7.693821189	8.104342844	7.743408465	8.348085901
ENSG00000092853	10.90372738	10.81170967	10.82960685	11.16232855	10.49321115	10.56927119	10.41193653	10.08208196
ENSG00000134698	9.716608659	9.626970045	9.593038495	9.546980091	9.954220587	10.12470598	10.10879576	10.2466466
ENSG00000092847	11.22300184	11.23063767	11.23201655	11.17151333	11.2401209	11.30110043	11.4236901	11.56328701
ENSG00000271914	1.027887094	1.008180727	0.965070247	0.912615695	0.768617923	0.85263492	1.070214096	0.773532646
ENSG00000126070	11.30741557	11.18103885	10.77896688	10.9102176	11.10479252	11.11503141	11.08881171	11.01812566
ENSG00000092850	4.913290453	5.07538214	4.839322802	5.39822729	5.059122509	5.10807025	4.20846194	4.437632185
ENSG00000116863	8.064031518	8.306161877	8.738050617	8.643184699	8.484947214	8.464548366	8.33494148	8.451736609
ENSG00000171812	2.281933015	2.03308509	2.91771467	2.07293396	2.168660809	2.025670496	2.362456307	1.86624039
ENSG00000054116	9.069382794	9.238801046	9.539144789	9.527005418	9.346890684	9.393485765	9.570381951	9.73480093
ENSG00000116871	11.19159449	11.24148487	11.32551442	11.34768283	11.10171463	11.21518788	11.279941	11.29841218
ENSG00000054118	12.05653455	12.25122051	12.45861964	12.51153366	12.24054281	12.38058278	12.47208289	12.67791672
ENSG00000214193	6.564691423	6.353395921	5.728907443	5.910440067	5.849663586	5.944321964	5.807134347	5.597060012
ENSG00000142694	5.313874163	4.808533349	5.797999186	4.553423955	4.775401262	4.59493514	5.68013483	4.767448436
ENSG00000116883	4.931665772	4.751336869	4.065806267	4.268568989	4.064550084	4.03120754	4.037203778	3.909384169
ENSG00000196182	10.23946845	10.79506842	10.56517566	10.93247264	10.13783279	10.67539348	10.48304296	11.00601568
ENSG00000181817	7.479162254	7.838057872	8.094517126	7.9995175	7.471726895	7.526000523	7.727133177	8.017105562
ENSG00000116885	4.38669445	3.998065554	4.443410428	4.008348956	4.907690413	4.702217754	4.583579549	4.733307978
ENSG00000201448	-0.819940746	-0.821492766	-0.752774877	-0.823394487	-0.664691497	-0.739354357	-0.738584331	-0.820530087
ENSG00000116898	9.289505248	9.467756708	9.738107473	9.773942371	9.346262257	9.426646135	9.38132585	9.520087904
ENSG00000119535	5.995650884	4.155394098	6.111886031	3.685977727	5.52753947	4.189957122	7.052521308	4.137327258
ENSG00000163873	0.786685708	1.963909881	0.765403022	0.86818443	0.776957683	0.979390529	0.77840646	0.897712213
ENSG00000233621	4.420485496	4.423581706	4.305705889	4.158481685	4.059932572	4.653050586	4.498415989	5.220788887
ENSG00000163874	7.808335788	7.874541777	7.264684256	7.626337049	7.550947567	7.379513707	7.841849354	7.321290496
ENSG00000163875	9.527286094	9.572278287	9.703602956	9.603762601	9.604501646	9.662717029	9.90961084	10.10538408
ENSG00000263675	3.144011495	2.705570795	2.814842892	2.40681737	2.847055933	2.633390583	2.752641033	2.532275766
ENSG00000163877	8.827608277	8.803235483	8.683049207	8.885769716	8.791698006	8.765863947	8.773923011	8.897465753
ENSG00000232273	-1.693775385	-1.74263451	-1.701531441	-1.74626536	-1.743760261	-1.743487731	-1.743237701	-1.740895085
ENSG00000237749	1.51920007	1.502558298	1.466206151	1.543470626	1.630417057	1.496606963	1.635866927	1.726733441
ENSG00000163879	1.242632217	0.929782554	1.098388604	0.914593931	1.001883815	1.075492461	0.92718707	0.846790613
ENSG00000134697	9.961557269	10.24703043	9.939965304	10.18188621	9.730413642	9.747466557	9.726650524	9.902266586
ENSG00000116922	7.783773907	7.930105274	7.954238127	7.824439243	7.8803976	7.863865847	7.849737667	7.613838534
ENSG00000134690	10.26294069	10.34442403	10.64213254	10.41818777	10.48679336	10.1435286	10.18721963	9.854198319
ENSG00000183317	-1.740446789	-1.742806614	-1.748327684	-1.699210186	-1.743950485	-1.743673569	-1.743419514	-1.693753474
ENSG00000185090	0.083902035	0.081455869	0.214792628	0.289918041	0.162472986	0.310576404	0.164310638	0.083277943
ENSG00000233728	2.034069484	2.004971255	1.885891484	1.779018497	2.198335565	1.994514147	1.726092201	1.738450937
ENSG00000196449	8.583916141	9.173191972	9.098091828	9.314522067	8.669231456	8.710311851	9.407790032	9.562737536
ENSG00000197982	7.398767036	7.885161523	8.02233087	8.23169769	7.641445364	7.694853972	7.832050942	7.87131129
ENSG00000188786	9.244163074	9.345709179	9.214331794	9.357882128	9.15571249	9.140831167	9.424019776	9.370378381
ENSG00000230610	0.701089279	0.450384315	0.514327792	0.59015542	0.529642213	0.606093945	0.53159429	0.621725687
ENSG00000230955	0.95773107	1.079906284	0.972058281	0.92099072	0.861583791	0.862673923	1.009228586	0.786256384
ENSG00000204084	10.15544174	10.33498728	10.09892003	10.22660255	10.17547035	10.41079751	10.33863888	10.67167153
ENSG00000183431	10.42495883	10.6474925	10.87958769	10.86717845	10.49639357	10.63182287	10.68857022	10.76957944
ENSG00000212541	0.520758249	0.50646682	0.334895402	0.41400066	0.423122781	0.572939137	0.340651162	0.517117369
ENSG00000183386	7.740990715	8.190947984	7.887563713	7.875932226	7.608090244	7.647677613	7.928698185	8.091175155
ENSG00000183520	9.094680652	9.342562256	9.431873316	9.654327007	9.15410981	9.244107647	9.246298621	9.380878997
ENSG00000185668	0.963161126	1.056376559	1.107449794	1.120330123	1.050413245	1.051847972	1.981320645	0.961553335
ENSG00000215895	2.35517853	2.262199783	2.374801349	2.156588891	1.912486071	1.990867709	2.064657424	2.158797076
ENSG00000116954	8.431736566	8.685305403	9.105924712	8.997217769	8.79340764	8.83459363	9.007784844	9.024568612
ENSG00000228436	4.717457371	4.472917061	4.539199212	4.175148159	4.912725258	4.384805739	4.949664891	4.306480991
ENSG00000214114	7.675425367	8.034552575	8.239832296	8.106384019	7.728036433	7.710731812	8.042071755	8.018172537
ENSG00000174574	10.18050912	10.36004497	10.29960956	10.39686119	10.31603966	10.18973373	10.59957151	10.59688892
ENSG00000168653	8.422600529	8.34534681	8.660950653	8.643035246	8.294124669	8.665048169	8.549281387	8.803551803
ENSG00000127603	14.26374914	14.26991435	13.85125313	14.09569806	13.80748126	14.21331962	14.04303185	14.26662254
ENSG00000270040	4.020724993	3.958866302	3.575405685	3.984815082	3.193158657	3.86814535	3.493496149	3.733070597
ENSG00000217897	-1.740424801	-1.742778524	-1.74828532	-1.746458276	-1.696755974	-1.743643237	-1.696226375	-1.741015672
ENSG00000255103	9.786771161	9.390766055	9.288802757	9.212399474	9.24770191	9.211227476	8.95888804	8.659443021
ENSG00000183682	1.400730433	1.723391492	1.365334177	1.506585158	1.652736838	1.529964001	1.59769951	1.397879095
ENSG00000182109	6.794773342	6.542398587	6.184891299	6.110693316	6.516534483	6.698436006	5.657716164	5.732739291
ENSG00000243970	5.10263838	4.983348831	4.35968693	4.686532636	4.967866848	5.184758386	4.264205895	4.362538373
ENSG00000090621	11.3958106	11.53129288	11.82066787	11.74608781	11.39963485	11.4466673	11.47385596	11.53623474
ENSG00000201457	4.682612428	4.200928376	4.352082403	4.105030294	4.067611919	4.17809804	3.83559161	3.615962593
ENSG00000163909	3.329490073	4.68334377	3.269801711	4.558341803	3.017137724	5.388733303	3.424086682	4.136653876
ENSG00000116983	3.713732077	3.66112636	3.756058826	3.864281329	3.717674313	3.162672123	4.147767597	3.39289359
ENSG00000084072	9.101677153	9.272625543	9.321112385	9.269687766	9.222483165	9.229044949	9.099728704	9.162555602
ENSG00000225333	1.514072694	1.497381211	1.637897752	1.600142726	1.331639319	1.690516099	1.69350407	1.509823027
ENSG00000116985	-0.036968356	-0.039408871	0.282017154	0.036293478	-0.040554824	-0.040279669	0.269460583	-0.037590492
ENSG00000198754	-0.745294153	-0.746696654	-0.487828885	-0.671857649	-0.747353948	-0.663377304	-0.747050699	-0.74565202
ENSG00000043514	8.723827242	8.833713907	8.723096104	8.628516937	8.613472718	8.504889362	8.4542489	8.516338947
ENSG00000202222	3.221885708	3.265600642	3.192055218	3.30473902	3.198518015	2.953693524	2.770441026	2.797945335
ENSG00000116990	4.168644577	3.567980423	5.838252716	3.494974946	4.331605226	3.406765466	5.489987656	3.530992485
ENSG00000236546	-0.878009304	-0.717993508	-0.745599687	-0.80693995	-0.881477917	-0.881338419	-0.881209741	-0.879133313
ENSG00000168389	7.175578918	7.409785532	7.181161814	7.320305696	6.676314566	6.704654446	6.426832596	6.142029025
ENSG00000228477	4.159491263	4.333361413	4.04559214	4.003057737	3.890471101	3.896909994	3.637823435	3.683658445
ENSG00000131236	11.79453348	12.18745531	12.33063505	12.45204393	11.75794933	12.06299316	12.12904002	12.12249033
ENSG00000131238	10.03024885	10.26376391	10.5304486	10.25941774	10.09015911	10.1643906	10.5385104	10.56005779
ENSG00000226745	-0.226615068	-0.234405955	-0.186015761	-0.245892824	-0.318483168	-0.237182273	-0.318101959	-0.228602603
ENSG00000117000	9.894221937	10.03629896	9.677776471	9.94890498	10.04463178	9.973691644	10.0276415	10.0384397
ENSG00000207508	3.487089566	2.814064072	2.557001937	2.757888195	3.006264794	2.676266822	3.016555441	2.710662046
ENSG00000188800	0.153255175	0.233937063	0.14554468	0.354632489	0.229984871	0.374871553	0.231808539	0.240214035
ENSG00000259943	6.397592148	6.379071263	6.777032693	6.685386582	6.888182293	6.85410685	7.019820871	7.353173397
ENSG00000084073	9.670625143	10.04488576	10.04783044	10.28476758	9.503908891	9.790564749	9.725713825	9.918925113
ENSG00000049089	4.780599493	3.396862071	4.109602674	4.024653977	4.430222213	3.936141476	4.662746029	3.997499492
ENSG00000227311	0.016246521	0.17413925	0.009210109	0.154316787	0.236401726	0.094388323	0.013455237	0.103454928
ENSG00000084070	11.02342065	11.28472327	11.0417642	11.27556616	11.11162881	11.25270699	11.45585948	11.5968164
ENSG00000187801	6.670346538	6.475402719	6.742121633	6.696424141	7.064732623	7.29437271	6.819325429	7.318987195
ENSG00000260920	6.426695972	6.201132014	6.299635942	6.20114416	6.933305982	7.110724697	6.639403813	7.107922103
ENSG00000187815	6.324867216	5.937921291	6.433077448	6.435825761	6.460021291	6.650211321	6.036457535	6.118990378
ENSG00000238287	2.213296295	1.922801774	2.157988111	1.896331837	2.269360493	2.050619992	2.05336111	1.936140101
ENSG00000164002	7.986326696	8.04469255	8.282563212	8.185109004	8.251782109	8.148820834	7.781239527	7.795640608
ENSG00000117010	6.919859179	6.805697347	6.600301169	6.987348476	6.634040483	6.812717221	6.671563644	6.703910117
ENSG00000117016	7.325423471	7.275813585	7.579869542	6.858761047	8.709214764	6.842142071	8.167424418	7.395487086
ENSG00000237899	0.926801028	0.835255087	0.998772947	0.890238192	0.750830302	1.100438863	0.751628113	0.923046403
ENSG00000272145	6.831042263	6.576164777	6.506113434	6.334512827	6.67144425	6.091878559	6.466660617	6.413952613
ENSG00000066136	10.17161212	10.07694183	10.20031026	10.22390521	10.20752324	10.1776719	10.18731379	10.25931717
ENSG00000198974	1.485149323	1.318856404	1.283275357	1.58937297	1.448740828	1.313034348	1.236936047	1.157900331
ENSG00000207962	0.988720143	1.177490348	0.873152992	0.951011012	0.966388339	0.891402979	0.96968702	0.902462803
ENSG00000117013	2.797024182	2.593220048	2.462108104	2.485066944	2.911706855	2.580567432	2.395272322	2.420396638
ENSG00000264582	-0.891201016	-1.064534406	-0.995510015	-1.068702005	-1.066579887	-1.066084703	-1.065630399	-0.976817121
ENSG00000179862	3.628206138	3.689077679	4.285560446	3.973070901	3.665144467	3.619568034	4.982176525	3.826391423
ENSG00000171793	10.99381481	11.03059602	10.93864845	11.08703473	10.58390315	10.72152678	10.67733064	10.53297821
ENSG00000171790	4.670684717	4.330102544	3.766407144	4.105734748	4.630271927	4.275508052	3.956654019	3.765243831
ENSG00000010803	10.05614239	10.05320519	10.03098363	9.942862446	10.01735783	9.921173605	9.712532868	9.628517497
ENSG00000215893	-1.045175894	-1.049236381	-1.05369524	-1.052956361	-0.970866983	-0.970059272	-0.893422379	-1.046195226
ENSG00000235358	2.052303321	1.960212158	1.835200109	1.735057376	1.757518716	1.611125476	1.762324829	1.625111319
ENSG00000204060	5.94134469	4.84463157	5.987219935	4.747117415	7.345545194	5.086092739	6.891416657	5.383361818
ENSG00000127129	0.298592787	0.295543341	0.432630112	0.442754068	0.720027394	0.294455105	0.381130667	0.390274924
ENSG00000127124	12.72257038	11.9197926	12.84315665	12.07612014	12.98587129	11.66036036	12.25661642	11.29259552
ENSG00000198815	10.88629971	10.93601198	10.78975689	10.90152206	10.97080141	10.93978511	11.08382026	11.09367183
ENSG00000177181	2.06486482	2.033104764	1.855974881	2.170763716	1.69327724	1.694656809	1.695929159	1.861958385
ENSG00000066185	2.597942192	2.319115121	2.430643722	2.400851732	2.595083502	2.436102291	2.378001918	2.58866745
ENSG00000127125	7.934695502	8.033146109	8.312967287	8.347985871	8.161553186	8.249823249	8.413673284	8.500872244
ENSG00000186409	5.531771618	5.048823177	5.129170638	5.00644485	5.607957776	5.158502646	5.360844711	4.71821132
ENSG00000236876	5.553916845	5.736134021	6.257786099	6.326697503	5.732412641	6.262563702	6.029514645	6.296480348
ENSG00000200254	-1.008421478	-1.095390657	-1.100934922	-1.100156313	-0.865367247	-1.096909391	-1.096464337	-1.092294485
ENSG00000236180	-0.849963971	-1.025034471	-1.029136395	-1.028329881	-0.943399184	-1.026600305	-0.941797716	-1.021842277
ENSG00000171960	8.848925034	8.91069262	9.192055603	9.230449172	8.826772635	8.966904536	8.875503198	8.654880892
ENSG00000234917	2.317728151	1.876576772	2.095502719	1.927738646	2.366813233	2.321093183	2.091937219	1.887138449
ENSG00000065978	12.00287092	12.14846572	12.52885474	12.5262148	11.88285639	12.1498421	12.14802822	12.29574627
ENSG00000117385	9.441227117	9.527193844	9.712191853	9.632516572	9.607277929	9.53493057	9.586770417	9.628376944
ENSG00000164008	7.261294715	7.205106159	7.288450431	7.298719776	7.225765769	7.450671731	7.391962772	7.611313413
ENSG00000177868	6.748471871	6.90280377	7.182791289	7.23267351	7.359378661	7.1909306	7.437673204	7.690854328
ENSG00000164010	7.451181809	7.271627577	7.493751327	7.412184481	7.787308069	7.70381467	7.571688862	7.751982441
ENSG00000228192	3.026390028	3.38988075	3.325648296	3.516161498	3.412118795	3.541766273	3.466135053	3.517092337
ENSG00000164011	7.016514158	6.760324716	7.066281513	6.760375407	7.17394202	7.321340529	6.957019792	6.961915473
ENSG00000233708	0.216216769	0.379618257	0.280728314	0.546217718	0.212120401	0.29683827	0.212724122	0.390163233
ENSG00000237090	-0.235175335	-0.326579336	-0.194344781	-0.329179743	-0.172189288	-0.32720877	-0.327025475	-0.156413194
ENSG00000225099	3.378263779	3.775815864	3.818280447	4.009872439	3.434387791	3.674835834	3.837078911	3.895157548
ENSG00000117394	10.22209611	10.75595057	10.49662157	10.94660169	10.23704553	10.22554406	10.27760607	10.20304142
ENSG00000227533	3.190862881	3.146165464	2.733399167	3.324250596	2.909431379	3.308748579	3.354595918	2.951605995
ENSG00000207256	-1.39119596	-1.394458094	-1.402090216	-1.334192013	-1.330673319	-1.39565654	-1.395305344	-1.326648857
ENSG00000186973	-0.618261749	-0.619906311	-0.623473613	-0.622334883	-0.3820849	-0.380028861	-0.620322018	-0.618681048
ENSG00000117395	8.596499726	8.891315998	8.939146394	9.162905457	8.274071989	8.421815038	8.682342823	8.871350865
ENSG00000243710	-1.11554897	-1.042940128	-0.992242946	-1.124216611	-1.121211612	-1.044341293	-1.120353461	-1.116506406
ENSG00000179178	-1.739740282	-1.741904085	-1.703608664	-1.74528692	-1.699595062	-1.742699025	-1.742466073	-1.740283476
ENSG00000066056	7.930477702	7.090732115	7.424182747	6.433228395	6.489842879	6.247210674	7.586635794	6.593500409
ENSG00000117400	2.684893707	2.097877396	2.748160702	1.904524614	1.829102495	1.830352887	2.70976665	1.842484041
ENSG00000234694	2.249046257	2.152808643	2.287365314	2.364379926	2.602863562	2.510779243	2.406798821	2.242967411
ENSG00000117399	10.43188215	10.71409125	11.13281211	11.0349493	10.67813932	10.57864297	10.44193456	10.03461372
ENSG00000066322	8.902210218	9.455960187	9.329179839	9.551493335	8.659738412	8.911504887	8.872741733	8.968094881
ENSG00000159479	8.276811771	8.471127218	8.634907565	8.665593316	8.290793879	8.396870258	8.360261925	8.620743397
ENSG00000229431	0.34397088	0.329998673	0.159516593	0.375482906	0.246962436	0.164302553	0.326462243	0.167216129
ENSG00000198198	11.27725222	11.02155026	10.7689681	10.79897186	11.22169534	11.15504331	10.97305749	10.95036755
ENSG00000229372	-0.331890434	-0.51296805	-0.516667999	-0.51548774	-0.351448215	-0.513576991	-0.348560827	-0.511695494
ENSG00000178922	4.577167795	3.871691242	5.142749837	4.511988736	5.054336542	4.744955474	4.055645236	3.656342468
ENSG00000229348	4.012557159	3.839133077	3.599601533	3.932981358	3.995951246	4.03596094	3.939568551	3.792432929
ENSG00000142949	3.463277999	3.511404822	3.267009526	3.592542063	3.17963098	3.924066234	3.301937525	3.86737397
ENSG00000066135	10.15995235	10.17207157	10.146078	10.08557091	10.38603759	10.28241328	10.42227124	10.67284782
ENSG00000236200	3.922765361	3.410171476	3.69308796	3.519544459	3.729419339	3.443682019	3.704948758	3.205862922
ENSG00000126091	8.873193286	8.712551981	8.474682788	8.473057147	8.506789864	8.483139038	8.408430314	8.629864585
ENSG00000252201	3.296916164	3.242029587	2.6188223	2.577301484	2.904811637	2.676074806	2.914074764	2.77736224
ENSG00000233674	3.867677715	4.231917901	3.530480106	3.647567414	3.705534353	3.389996454	3.635252812	3.252389493
ENSG00000224751	0.779900894	0.847112036	0.876597848	0.949768942	0.766043636	0.841912883	0.686964488	0.857959054
ENSG00000117407	4.710252932	4.78014213	4.140526766	4.25149455	4.867906677	4.560663813	3.936907823	3.882617857
ENSG00000237950	2.393812324	2.365768516	2.303925878	2.382013931	2.763797129	2.417743505	2.421034065	2.514235538
ENSG00000117408	9.165968033	9.461415997	9.5303608	9.53884183	9.274943938	9.332638692	9.257745261	9.53335062
ENSG00000132768	8.804297646	9.272139764	9.447282388	9.334684913	8.807295581	8.786059529	8.95442263	9.243126224
ENSG00000117410	9.31108016	9.882919711	9.753193083	9.968515387	9.227672437	9.290866127	9.495129542	9.605147722
ENSG00000117411	6.297452537	7.244374254	7.276389337	7.344787912	6.146857345	6.513467457	5.772544952	5.847573535
ENSG00000159214	3.244649034	3.496916524	3.336328799	3.132555799	3.17871851	2.841890966	3.236081294	3.068544526
ENSG00000196517	3.28394914	2.98559132	3.511827779	3.113971608	2.850681591	3.298081394	2.653993461	2.595493844
ENSG00000230615	1.650547618	1.780605066	1.442240013	1.740399036	1.455035429	2.011003071	1.545636096	2.16103117
ENSG00000233514	5.455207218	5.799405735	5.72038969	5.69674821	5.301829837	5.636708335	5.476215657	5.414951325
ENSG00000271329	-0.415415038	-0.506719786	-0.439540837	-0.509018135	-0.352165885	-0.425752874	-0.507114126	-0.417359321
ENSG00000178028	9.34201842	9.305088767	9.217491974	9.237727335	9.446346606	9.416930662	9.297533381	9.515987731
ENSG00000117419	9.108833677	9.224514676	9.465046138	9.271898496	9.272423188	9.239242355	9.365012645	9.559696344
ENSG00000233602	4.828218355	4.244054934	4.103039632	3.931825467	4.454801358	4.589731493	4.042365201	3.915606395
ENSG00000252146	1.473994801	1.312446705	1.060727251	1.281642875	1.369653395	1.372456059	1.155839547	1.075751139
ENSG00000187147	10.32996728	10.27365858	10.32465316	10.19535532	10.30177881	10.21732101	10.49621096	10.62178919
ENSG00000263381	0.83285521	0.667808778	0.699180843	0.574594082	0.58408505	0.501106556	0.664103591	0.504838121
ENSG00000126106	6.537549096	6.905954978	6.820308235	6.819329763	6.655447755	6.535806268	6.408344482	6.800045397
ENSG00000198520	8.375147947	8.688049548	8.60663657	8.553802553	9.067162653	9.705624412	8.83435313	9.825559436
ENSG00000199377	5.972794555	5.894004417	6.521227887	7.326317596	6.547378618	7.07728867	6.061593034	5.822881741
ENSG00000200169	5.253124487	5.223132759	5.38643502	6.13289848	5.504912081	5.707299146	4.745126066	4.619519175
ENSG00000142945	10.21847162	10.42793988	10.47949578	10.60413092	10.38981671	10.31031733	9.97258342	9.735617336
ENSG00000225721	3.123357454	3.173314467	2.83864153	2.966154092	2.957305461	2.78708249	3.115686295	3.209077569
ENSG00000142937	12.48689886	12.76984483	13.14601946	12.94834843	13.01902183	13.06690219	13.39207154	13.69741913
ENSG00000200913	4.73484515	5.02984641	4.893628719	4.932151169	4.179351417	4.584193286	4.833360236	4.829407316
ENSG00000202031	0.708434789	0.533567812	0.662889116	0.528843775	0.612589572	0.688985713	0.825571355	0.704783958
ENSG00000234093	4.833986117	4.881510042	5.047200592	4.826223666	5.127047186	5.32305496	5.080539727	5.376543293
ENSG00000142959	2.569712948	2.706962872	2.466884375	2.937665344	2.58072141	2.464048851	2.467054883	2.495756734
ENSG00000173846	9.524530001	9.583654547	9.216728718	9.864328391	9.241264697	9.456856251	9.304805789	9.329887281
ENSG00000188396	3.867668009	4.219549772	4.56188245	4.73140309	4.048842738	4.260581091	3.852933516	3.749443073
ENSG00000222009	7.692989017	7.880280255	6.825207084	7.845572872	7.453840925	7.603295692	6.833642303	6.677736868
ENSG00000117425	5.892170697	5.643281352	5.440671373	6.084840951	5.79340094	5.342194288	5.17095046	4.99023363
ENSG00000226499	1.52325845	1.502640556	1.330603936	1.471986705	1.674212504	1.425398787	1.563008119	1.362861831
ENSG00000070785	8.62108317	8.725224518	8.855056484	8.951856857	8.316873933	8.562629277	8.423583102	8.422014793
ENSG00000266294	-1.322708747	-1.396050421	-1.404206733	-1.401500634	-1.397740269	-1.327475688	-1.396955862	-1.323583908
ENSG00000232369	-1.390322632	-1.393441764	-1.338238729	-1.335817548	-1.394953693	-1.394587675	-1.394251874	-1.328605059
ENSG00000126107	9.284803785	9.478145128	9.417946888	9.46318265	9.350269539	9.357176421	9.202344183	9.41041868
ENSG00000126088	8.560802075	8.893809022	9.226441428	8.982308858	9.030268081	8.955090449	9.059248969	9.303722742
ENSG00000162415	4.06692544	3.184780697	3.671563689	3.34965638	3.909937199	3.818981613	3.353092712	3.395821879
ENSG00000234315	-0.041834145	0.10119211	-0.067819677	-0.062139345	-0.13637411	-0.052956328	-0.05210444	-0.133803271
ENSG00000186603	7.135893939	7.772718949	7.829304032	7.845517719	7.170657149	7.187259435	7.067466817	7.122276712
ENSG00000132781	8.677136426	8.525865554	8.848269781	8.731643736	8.97203133	8.774317441	8.652046461	8.507897957
ENSG00000132773	9.183961292	9.336531836	9.5219131	9.458167485	9.26651095	9.170784112	9.364158908	9.363019909
ENSG00000070759	7.172860265	7.068520568	7.028361285	6.840893891	7.362877612	7.410814175	7.410445081	7.769086798
ENSG00000238945	-0.96488747	-1.052208752	-1.056794204	-1.056022022	-0.972144592	-0.894505914	-1.053286778	-1.049100044
ENSG00000236624	5.57855886	5.037191393	5.789855018	5.622982959	5.959450591	5.777756839	5.683773117	5.458932149
ENSG00000132763	7.128255804	7.33525592	7.546098219	7.328439468	7.12162267	7.358695754	7.293765509	7.593198169
ENSG00000117450	10.37535703	10.59872938	11.2095585	11.12977538	10.27915281	10.59484241	10.48936332	10.51619031
ENSG00000117448	9.741377704	10.06133728	10.31252838	10.2207785	9.790269153	10.06430241	9.873261178	10.34249472
ENSG00000132780	12.2748027	12.3030948	12.1651309	12.29890697	12.30490666	12.07033193	12.05257792	11.73336268
ENSG00000159588	7.673277995	7.298499583	6.36553705	6.359070683	7.550513065	7.548771578	7.01070221	6.900154776
ENSG00000159592	11.24985549	11.28630346	11.28097182	11.221639	11.53295073	11.45721654	11.49642259	11.74768668
ENSG00000225447	5.392200442	5.328275961	4.502949857	4.4870953	5.662413331	4.980714627	4.812565638	4.557585756
ENSG00000234329	6.480230249	6.320167342	5.554202243	5.504362343	6.48176686	6.035106174	6.143144488	5.958479636
ENSG00000159596	8.435329053	8.954813237	8.892415468	8.918171856	8.801046396	8.816552445	8.913839473	9.226876284
ENSG00000197429	7.920416332	7.283287863	7.652955567	7.187467805	8.095308276	7.561582808	8.053667179	7.804899659
ENSG00000230896	3.814687546	3.417029166	3.312125808	3.08079955	3.653414293	3.181975711	4.020083187	3.640189067
ENSG00000236111	-1.324924187	-1.328251339	-1.402704423	-1.333452925	-1.396532945	-1.396142516	-1.39578432	-1.39242827
ENSG00000086015	9.328693191	9.048031672	8.811608964	8.37721718	8.427055386	8.125257863	8.823622853	8.201366366
ENSG00000232467	3.159129508	3.237544102	3.507520798	3.477097947	3.318478806	3.577255589	3.420514165	3.469630078
ENSG00000117461	9.120295644	9.225755162	8.603528587	8.845837135	8.91402608	9.423258409	9.325593699	9.701835713
ENSG00000226957	0.054428931	0.197667734	0.157772554	0.033733544	0.042153139	-0.040304815	-0.040068394	-0.037796433
ENSG00000227857	0.599373874	0.738460399	0.500377056	0.710755253	0.793513248	0.587039988	0.506356741	0.597054905
ENSG00000085998	9.051100791	9.01076723	9.22532492	9.16694924	9.154592807	9.175968811	9.237129224	9.560505818
ENSG00000171357	3.839866249	3.704777614	3.756597003	3.3610644	3.862955212	3.72507261	3.73087034	3.455824433
ENSG00000085999	10.14114238	9.762419414	10.06670985	9.867446204	9.963232009	9.66276684	9.540799365	8.980793735
ENSG00000132128	10.38021905	10.4363633	10.59575735	10.47939687	10.47720748	10.55375376	10.61292685	10.73427316
ENSG00000173660	9.393677159	9.476777572	9.81671269	9.675301376	9.285499684	9.399295522	9.686884566	9.773597605
ENSG00000117481	9.679112769	9.860308199	9.565459275	9.789849068	9.554851688	9.613311465	9.584136708	9.737824159
ENSG00000225779	2.574248376	2.480059185	2.170304625	2.313785124	2.71436029	2.576121942	2.411911366	2.230050692
ENSG00000117480	6.194631388	6.097501803	5.95847157	5.646350461	6.505432262	6.542514668	6.603556232	6.831334901
ENSG00000232022	-0.102268227	-0.020720343	-0.038255479	-0.107374375	-0.024516884	-0.023605512	0.052950897	0.066192053
ENSG00000162456	0.125246924	0.122532405	0.116639265	0.197566284	0.206526273	0.491952801	0.208450134	0.3023077
ENSG00000079277	9.001158932	9.30607236	9.009649466	9.310981298	9.027895094	9.059273676	8.946764468	8.996730067
ENSG00000142961	7.150411544	7.268552465	7.006855069	6.78815773	7.042743322	7.066860337	6.963608261	7.031407515
ENSG00000123472	9.343623384	9.59143418	10.0813666	9.925391351	9.865296061	9.829366029	9.728930213	9.843338378
ENSG00000159658	10.8359963	10.89343078	11.0915748	10.89283684	11.11215412	11.03368942	11.25419177	11.23986042
ENSG00000233647	1.799601421	1.923153333	1.921430374	1.754680136	2.139445759	2.143811912	1.776968144	1.712295198
ENSG00000186118	-1.739118833	-1.74111024	-1.665962453	-1.744223558	-1.74207553	-1.741841846	-1.741627454	-1.73961875
ENSG00000228237	-1.740504497	-1.742880334	-1.748438866	-1.746594658	-1.744031966	-1.743753171	-1.648284255	-1.74110092
ENSG00000225506	0.190555078	0.354710655	0.181801092	0.183713356	0.270587554	0.421958361	0.272508901	0.442712274
ENSG00000225514	-0.668576202	-0.599066617	-0.762614812	-0.686871053	-0.760395451	-0.678604587	-0.760111551	-0.758800744
ENSG00000224805	-0.754480058	-0.755808806	-0.758674444	-0.757762185	-0.675134693	-0.756281606	-0.597604929	-0.585002105
ENSG00000162367	6.3550835	9.678366137	6.47809326	9.720039991	6.0118937	9.842102014	6.897719782	10.09665552
ENSG00000226252	0.042791383	0.492759361	0.034102255	0.193069055	0.038770785	0.209364397	0.039364366	0.042094722
ENSG00000123473	10.92537441	10.89479156	10.74416392	10.91928055	10.74409121	10.54681455	10.3257982	9.969795043
ENSG00000162368	10.98714834	11.08884886	11.38126427	11.27633653	11.16936666	11.25693214	11.46751953	11.60923998
ENSG00000225762	-1.040676694	-0.961081499	-1.049337484	-1.048555128	-1.046884191	-1.046393578	-0.885113491	-0.957950159
ENSG00000186790	-0.804612641	-0.805865482	-0.808564583	-0.733510185	-0.652378783	-0.725352367	-0.724594762	-0.804932575
ENSG00000237424	6.532824492	6.278923948	6.350224869	6.443941731	6.453826588	6.584288179	6.391865244	6.591210965
ENSG00000186564	2.532346577	2.498062515	2.255854106	2.638960634	2.481840314	2.427676108	2.430950739	2.396866576
ENSG00000269113	-1.739612541	-1.741740906	-1.746720449	-1.659772808	-1.742772582	-1.742522826	-1.74229369	-1.740146839
ENSG00000117834	1.272019292	1.413752966	1.23600463	1.503969607	1.171887876	1.595326999	1.335981512	1.500870498
ENSG00000272491	0.946888041	0.848030865	0.896226714	0.751003944	0.843050864	0.925331297	1.365096462	0.760994431
ENSG00000132122	6.789801068	6.029327327	6.354835967	5.545075991	6.486703741	5.461318075	6.731542976	6.213789906
ENSG00000224986	1.846540474	1.367433522	1.457144111	1.2681064	1.432892424	1.43533478	1.282704397	1.201236302
ENSG00000235105	6.736054958	7.020837074	7.467008845	7.093543764	7.040428031	6.815526158	7.213646538	7.028156454
ENSG00000186094	1.327379983	1.487776146	1.574685061	1.390159828	1.74048075	1.481679138	1.556315228	1.838861257
ENSG00000162373	6.640092272	6.206406324	6.689057141	6.293307696	7.173669871	6.67307963	6.869041428	7.274695191
ENSG00000162374	1.830269929	1.602928302	1.755433325	1.585028684	2.638145936	1.59865488	3.064154556	1.61175693
ENSG00000234080	3.367680965	3.383664498	3.750259823	3.885871277	3.791182864	3.256158913	3.731138071	3.787713555
ENSG00000225671	1.771573996	1.678814991	2.035913719	1.793092134	1.940058323	1.94333074	1.946344477	1.767188762
ENSG00000142700	0.415702771	0.644404499	0.406387071	0.482914253	0.491893762	0.568175426	0.704329966	0.502725471
ENSG00000271782	4.327659147	3.939790237	3.55428378	3.551112737	3.689633732	3.46668565	3.521767442	3.51698361
ENSG00000185104	10.70004595	10.68845236	10.74776311	10.67827473	10.62456117	10.47575464	10.59380933	10.542255
ENSG00000202140	2.571940362	2.370097216	2.345048022	2.319225304	2.234048616	2.237173534	2.240052037	2.039764544
ENSG00000123080	9.425241831	8.965589516	9.483647855	9.191442963	9.880069451	9.370254831	9.621297232	9.023523131
ENSG00000213478	2.570102441	2.597395817	2.786067421	2.545447667	2.580991853	2.584938824	2.402816395	2.623254371
ENSG00000203356	-0.307899305	-0.149748684	-0.243269136	-0.237877593	-0.230028895	-0.310310051	-0.228340052	-0.220554565
ENSG00000123091	9.852004224	10.05395605	9.955777076	10.22064394	10.15497865	10.13735006	10.36920829	10.50258448
ENSG00000233406	1.6756352	1.583339417	1.666323471	1.740889879	1.575513947	1.577393441	1.775859084	1.670271094
ENSG00000085831	3.257840035	2.809357988	3.373372313	2.570192968	3.137272018	2.449171956	2.912116644	2.469960771
ENSG00000085832	11.29887792	11.54951762	11.27792397	11.46779954	11.26282702	11.56540051	11.49733047	11.8225008
ENSG00000232027	-1.740158804	-1.696754132	-1.747772846	-1.700318501	-1.743543862	-1.743276322	-1.74303087	-1.740731148
ENSG00000227070	1.400666566	1.588475164	1.348492463	1.426110832	1.376577895	1.378430791	1.302871865	1.609603142
ENSG00000117859	10.72113284	10.76437815	10.63613351	10.66136617	10.64592725	10.7853483	10.6195934	10.89423864
ENSG00000232846	3.574850265	3.56549951	3.185936102	3.266146719	4.022098548	3.31693077	3.465781816	3.310634124
ENSG00000078618	11.56872517	11.89560279	11.74553386	12.07919771	11.5435722	11.82415386	11.62589878	11.91788491
ENSG00000266993	6.297937281	5.962042164	5.257750443	5.723079474	6.206399745	5.378184293	5.978674642	5.683531745
ENSG00000272175	2.560173574	2.582125064	2.336881804	2.416508026	2.886780188	2.250746983	2.625872328	2.273682358
ENSG00000169213	3.151801043	4.050485069	3.277777058	4.136375487	3.026583158	4.43049202	2.951657977	4.101532394
ENSG00000117862	9.576375277	9.697033025	9.905254796	9.833032832	9.769034433	9.585389558	10.00675892	9.852094422
ENSG00000198841	8.022461516	8.442524908	8.49076379	8.477242731	8.282280507	8.105323024	8.54353723	8.606316025
ENSG00000223390	-0.141391452	-0.235404899	-0.036898949	-0.161492943	-0.236343054	-0.003884694	-0.235910198	-0.233914368
ENSG00000134717	10.13379459	10.21383958	10.19264214	10.18766089	10.27810863	10.44015163	10.54726095	10.93319766
ENSG00000157077	5.653094833	6.511923585	5.419872111	6.408363369	5.539341827	6.230156435	5.536733023	6.029748193
ENSG00000241745	0.459573056	0.44137797	0.273649048	0.204546097	0.20714707	0.289250501	0.290145179	0.298737948
ENSG00000228407	4.693942997	4.959875037	5.126540961	5.479739471	5.045366659	5.161408158	5.084173288	5.36518115
ENSG00000224255	0.987400678	1.055649398	1.022066544	1.03282382	0.972327921	1.050148476	1.051751869	1.280031935
ENSG00000213735	4.009222912	3.91282611	4.002015011	4.014098164	3.928129756	4.330022684	4.017812067	4.460079605
ENSG00000154222	9.847115059	9.65833703	9.567459365	9.6712064	9.524499713	9.588953162	9.585334789	9.504679873
ENSG00000272100	-0.796746149	-0.714784117	-0.800730447	-0.725565958	-0.644312832	-0.798458379	-0.716631324	-0.797068669
ENSG00000224680	2.611923845	2.912939881	2.969163803	2.651898972	2.568907805	2.572230091	2.696081582	2.844667643
ENSG00000085840	10.11931146	10.31929731	10.38275559	10.49494924	10.0859341	9.980683874	9.845609313	9.442735165
ENSG00000134748	10.62224193	10.67761286	10.83405685	10.87569066	10.75485329	10.80943156	10.88682208	10.92622013
ENSG00000134744	11.64572843	11.17776556	11.0541352	10.97249828	11.44750455	11.4928706	11.28228009	11.27561247
ENSG00000239063	4.156997512	4.127657767	3.676801346	3.969561903	3.998777943	3.772904447	4.011920699	3.916634522
ENSG00000272371	2.87490571	2.430401671	2.543204417	2.513232497	2.808852038	2.766407171	2.553297784	2.449184482
ENSG00000236290	1.845450469	1.75187595	1.571302914	1.511546332	1.969308977	1.742627271	1.60506844	1.539215055
ENSG00000116157	6.669161148	6.644033055	7.738520491	7.514747238	7.443221199	7.788174196	6.916861856	7.285626514
ENSG00000182183	1.577960106	1.479821056	1.904527921	1.461350437	1.552223692	1.980023414	1.476670437	1.651525878
ENSG00000162377	6.846281358	7.450052626	7.391813703	7.889990285	6.900265644	7.480847775	6.868930775	7.220808242
ENSG00000162378	9.087562905	8.933232298	9.404613593	9.219679844	9.597814314	9.552168139	9.380430856	9.458354428
ENSG00000252018	-1.740023929	-1.742266426	-1.747512998	-1.700837544	-1.743353426	-1.69815553	-1.742848854	-1.740586878
ENSG00000228929	7.724906573	8.171566108	8.517993197	8.149886453	8.278831131	8.230803484	8.593968869	8.652994135
ENSG00000203995	1.775780567	1.873590031	1.571889498	1.825461629	1.738214186	1.674625572	1.527898878	1.540083969
ENSG00000121310	8.206049041	8.229209778	7.695442528	7.782405633	8.37728893	8.463161652	7.256138901	7.645619736
ENSG00000230953	-1.740386341	-1.742729393	-1.748211222	-1.746392462	-1.696915499	-1.696640551	-1.743337937	-1.740974534
ENSG00000116171	9.75437624	9.93032109	10.18456522	10.02483604	10.13283249	10.14257069	10.28095045	10.54255413
ENSG00000264834	-1.740344813	-1.742676343	-1.748131213	-1.746321398	-1.650369004	-1.743532903	-1.743281894	-1.740930113
ENSG00000265815	-1.739782962	-1.741958606	-1.703453622	-1.745359954	-1.7430132	-1.699162753	-1.74252367	-1.740329129
ENSG00000236360	7.64381217	7.43808044	7.453804296	7.652874112	6.947139671	6.91717943	7.244107937	6.719026636
ENSG00000174348	1.520935286	1.508144245	1.678009902	1.489105812	2.104855405	1.791178241	1.855323269	1.424423765
ENSG00000157184	7.907960236	8.053249821	8.533873568	8.361541621	8.229169186	8.556279435	8.433626525	8.685001983
ENSG00000236723	3.367725109	3.410027441	3.297477039	3.293093905	3.386098572	3.257246591	3.354054653	3.018807119
ENSG00000162384	8.512099247	8.564537215	8.925791762	8.74435374	8.774675839	8.885418491	8.834683792	9.037702938
ENSG00000259818	1.862082541	1.91663979	2.17782033	1.883075453	2.033907009	1.908569309	2.207702824	1.775399543
ENSG00000162385	8.430436894	8.455187044	8.848736365	8.688620772	8.522831425	8.597543686	8.653940156	8.795499492
ENSG00000226754	3.212449303	2.84768172	2.915958741	3.158783883	3.514097269	3.594646044	3.526486726	3.659812559
ENSG00000270172	8.063761812	8.15914459	7.828018011	7.991619995	6.979548304	7.455485714	6.848752943	6.567981393
ENSG00000157193	10.3076984	10.23777157	9.883658548	10.11441515	9.095311122	9.425898139	9.038008265	8.656855646
ENSG00000234578	-1.691088669	-1.74338718	-1.749203286	-1.74727362	-1.694779596	-1.744300464	-1.744032833	-1.741525311
ENSG00000225030	4.216300242	3.704752363	3.376986246	3.848924546	3.416107691	3.516561529	3.375390205	2.946396422
ENSG00000225675	2.040732139	2.017434168	2.445547373	2.21324289	2.136021056	2.254898908	1.776108271	1.874781022
ENSG00000230138	2.758235447	1.938801134	2.784515938	2.005336955	2.314819015	2.105801423	2.602214854	2.041909029
ENSG00000174332	-1.08104773	-1.084883007	-1.021863282	-1.017100528	-1.010152691	-1.086292016	-1.009028551	-1.082010526
ENSG00000058804	10.46977482	10.82736341	10.88045099	10.79466252	10.41472419	10.40981236	10.38083694	10.31075268
ENSG00000201003	0.502293327	0.493411711	0.600840959	0.406078153	0.489245487	0.634524103	0.566680252	0.500027964
ENSG00000058799	7.915951502	8.213636425	8.200355263	8.357526678	8.28799188	8.290147345	8.35344158	8.563883169
ENSG00000081870	8.675199798	8.261554405	8.718894978	8.476822172	8.469503143	8.483355009	8.469488698	8.189804321
ENSG00000116212	8.21258745	8.457788523	8.659002243	8.597866104	8.335067889	8.251469679	8.235692132	8.123131389
ENSG00000219102	2.411931765	2.576826465	2.685713367	2.717697382	2.440988741	2.671612982	2.310011243	2.6608777
ENSG00000272091	5.183162617	4.929091269	5.050875807	5.043405502	5.248328013	5.277071684	5.703712725	5.748301952
ENSG00000116209	9.810979509	9.979193547	10.05394917	9.996692902	10.08790151	10.08321151	10.30854883	10.5305676
ENSG00000203276	5.234286385	4.715766651	4.451911346	4.10969487	4.867511654	4.328685464	4.370570383	4.59905769
ENSG00000116205	8.301323435	8.201581099	8.535204444	8.341544974	8.585644441	8.64138389	8.459583681	8.57273038
ENSG00000225183	-0.052039205	-0.302532669	-0.306473288	-0.305218453	-0.146861306	-0.145381889	-0.302993328	-0.301172705
ENSG00000212670	4.83936156	4.356444868	4.603493065	4.118497696	4.756413002	4.716641362	4.53529117	4.79606701
ENSG00000157211	-1.324063604	-1.395359224	-1.403287995	-1.400657389	-1.329095237	-1.396604252	-1.328332713	-1.392821043
ENSG00000248835	6.474988023	6.355375246	6.551265942	6.583440379	6.377536949	6.50496842	6.128147659	6.12690346
ENSG00000215883	7.527344681	7.294410286	7.346987906	7.212489932	7.195680893	7.31749764	6.89574853	6.749385916
ENSG00000116221	9.818092441	10.20290979	10.40358186	10.51908075	9.956786686	10.1049779	9.946682818	10.10147309
ENSG00000157216	11.50570152	11.67282396	11.47718834	11.71615059	11.6029454	11.43221943	11.72901263	11.7381295
ENSG00000198711	0.247849167	0.391008772	0.220350025	0.226366234	0.382273203	0.236086163	0.15283274	0.155442615
ENSG00000225632	2.982912099	2.881914854	3.070585924	3.526240565	3.151468344	3.749895575	2.652550137	3.207613651
ENSG00000237173	-0.951327759	-0.876020316	-1.044522805	-1.043726861	-1.042151214	-1.041656022	-0.957374803	-1.036945136
ENSG00000227453	-1.74069184	-1.645823245	-1.748799815	-1.746915255	-1.744296491	-1.744011596	-1.743750221	-1.741301313
ENSG00000162390	4.956073295	4.671906964	4.917187726	4.608884713	4.247920736	3.751942759	4.547397762	3.915045671
ENSG00000184313	-0.332664117	-0.345504816	-0.439273051	-0.509026222	-0.507447772	-0.507270821	-0.424638378	-0.505537154
ENSG00000243725	5.078977251	4.886380321	4.837051904	4.954773674	4.852435262	5.180250197	4.735579029	4.803167535
ENSG00000162396	5.636536043	5.686121068	6.0397411	5.703017351	5.744625301	6.001083874	5.76271877	6.058660608
ENSG00000006555	0.045731749	-0.12831979	-0.062104309	-0.131314253	-0.048407113	-0.047498524	0.098841373	-0.126803089
ENSG00000116133	10.9937299	11.72834426	11.4160117	12.03069097	10.21188408	11.29736166	10.72815015	11.23299837
ENSG00000242396	-0.520010598	-0.361016463	-0.524892842	-0.449103547	-0.52228163	-0.365580612	-0.521947629	-0.432224998
ENSG00000233203	0.345345382	0.336532556	0.38452827	0.394327585	0.33239433	0.250113381	0.54992224	0.253180909
ENSG00000169174	-1.739367049	-1.74142731	-1.704964388	-1.70336514	-1.742425975	-1.742184211	-1.741962407	-1.73988425
ENSG00000162402	12.09459522	12.12755739	11.92273293	11.93601197	11.97964369	12.10045194	11.88772694	12.02676265
ENSG00000231095	-0.637074075	-0.72843618	-0.731342308	-0.655462165	-0.647989601	-0.728915737	-0.646381732	-0.638969715
ENSG00000265822	-1.63578535	-1.744080231	-1.750248557	-1.748202032	-1.745358203	-1.745048823	-1.744764984	-1.742105608
ENSG00000199831	-0.58762318	-0.58907051	-0.522394015	-0.448832204	-0.436103172	-0.589585263	-0.589435375	-0.500668634
ENSG00000260971	-1.739118833	-1.74111024	-1.665962453	-1.744223558	-1.74207553	-1.741841846	-1.741627454	-1.73961875
ENSG00000162407	4.848998554	3.630698032	6.539785589	4.590901584	4.914024911	3.859167774	3.389320761	3.241906993
ENSG00000225475	-1.740210428	-1.742504671	-1.701900703	-1.746091432	-1.743616752	-1.743347532	-1.743100537	-1.694814766
ENSG00000173406	1.090150407	0.99630339	0.820589397	0.823586372	1.060693608	0.912911026	1.132743527	1.085054426
ENSG00000229887	-0.584297841	-0.426798563	-0.454234246	-0.587881964	-0.506385488	-0.505544411	-0.586115539	-0.584668564
ENSG00000223416	-1.062699147	-1.066785444	-1.000037161	-1.070647297	-0.987791074	-1.068286673	-1.067846748	-0.899964058
ENSG00000233216	-0.434155207	-0.441999277	-0.53237658	-0.531228445	-0.296935006	-0.444797729	-0.529196252	-0.527536968
ENSG00000162600	8.597910194	8.315870565	8.656248622	8.321325894	8.673617332	8.781855897	8.914139414	8.934874978
ENSG00000184292	0.537403911	0.419541581	0.408583246	0.412118797	0.520373971	0.417762892	1.413147145	0.423228394
ENSG00000185839	8.352237356	8.701217475	8.845474071	9.047304549	8.284094006	8.588637523	8.42273955	8.718216428
ENSG00000162601	10.85070332	10.76569479	10.5571512	10.69524121	10.84398538	10.87818796	10.54257159	10.62794066
ENSG00000177606	11.96294064	12.19377985	12.92435505	13.61710132	13.39467626	13.311078	12.95372736	13.32694798
ENSG00000234807	1.977188156	1.875848236	2.381222552	2.582719454	2.172547757	2.239234918	2.463918344	2.05700824
ENSG00000228121	1.24168339	1.297282176	1.365237092	1.48586747	1.065765164	1.220663054	1.066745129	1.237737004
ENSG00000230812	2.549863042	2.846082827	2.807764819	2.972786523	2.929412663	3.112281795	2.593124173	2.930128903
ENSG00000237352	-1.045283912	-1.049426427	-1.053550282	-0.977131085	-1.051434417	-0.969039221	-1.050502332	-0.880309977
ENSG00000270457	-1.390322632	-1.393441764	-1.338238729	-1.335817548	-1.394953693	-1.394587675	-1.394251874	-1.328605059
ENSG00000172456	8.582897985	8.683977654	8.346183244	8.586589518	8.054066336	8.310241373	7.667331282	8.00166159
ENSG00000231816	1.859589313	1.631260197	1.820078682	1.606338549	1.692508723	1.76012883	1.626999822	1.71838518
ENSG00000134709	4.09220917	3.825155609	4.371788875	4.111663196	4.268835233	4.246975835	4.25390613	3.529545872
ENSG00000134716	1.834978642	1.333380526	1.613719782	1.388951651	1.546638258	1.329139845	1.330376114	1.34221526
ENSG00000162599	5.334040574	4.981370456	5.536228914	4.396351304	6.175028071	5.037861465	6.130046908	5.591219352
ENSG00000270742	0.555153684	0.388527192	0.369600347	0.375641073	0.528261412	0.460745261	0.304356107	0.307092677
ENSG00000162604	9.252520857	8.928553399	8.656719085	8.596244542	9.03772787	8.833468913	8.815972307	8.681892405
ENSG00000271200	-0.742789253	-0.832948232	-0.76576088	-0.69239497	-0.833520531	-0.833383237	-0.751884831	-0.832037413
ENSG00000132849	8.030926052	7.599591152	7.744314672	7.406079892	8.004272054	7.425486165	7.920469963	7.4087981
ENSG00000200575	-1.32418809	-1.395295716	-1.40320358	-1.400579911	-1.329206456	-1.328809827	-1.396173576	-1.392764227
ENSG00000212360	0.926884565	0.833909739	0.726633075	0.585958359	0.891980595	0.675479366	0.590521376	0.594237058
ENSG00000236646	-0.844565975	-0.762550624	-0.712617447	-0.848474824	-0.765994313	-0.76516773	-0.846953292	-0.845700674
ENSG00000240563	-1.740210428	-1.742504671	-1.701900703	-1.746091432	-1.743616752	-1.743347532	-1.743100537	-1.694814766
ENSG00000132854	3.211980499	6.655062706	2.961470967	3.359940228	3.038234862	4.19869324	3.658457823	7.56843902
ENSG00000162607	11.53954129	11.50307605	11.88739147	11.851306	11.70994791	11.48120741	11.75673271	11.367378
ENSG00000116641	9.505672904	9.800751204	9.547006858	9.693417599	9.448621507	9.654804867	9.441384289	9.669218186
ENSG00000213703	2.126993612	1.918022459	1.672833613	1.814917363	1.841562884	1.777423205	1.62932191	1.725138775
ENSG00000235545	2.95862691	2.802867271	2.879732323	2.693561101	3.296284697	2.790715984	3.232444675	2.890103975
ENSG00000125703	8.52407179	8.446110239	8.660762523	8.57655525	8.635305491	8.77622864	8.69197279	8.807582372
ENSG00000234318	-0.963388341	-1.050790269	-1.054982203	-0.97824344	-0.9709403	-1.05231656	-1.051869291	-0.964431278
ENSG00000237163	-1.739740282	-1.741904085	-1.703608664	-1.74528692	-1.699595062	-1.742699025	-1.742466073	-1.740283476
ENSG00000230798	-1.74069184	-1.645823245	-1.748799815	-1.746915255	-1.744296491	-1.744011596	-1.743750221	-1.741301313
ENSG00000236674	-1.73998171	-1.742212495	-1.747431661	-1.701000009	-1.698593778	-1.743032043	-1.74279188	-1.74054172
ENSG00000088035	9.20274633	9.16655423	9.143661049	9.232955944	9.158612927	9.262296025	8.980225256	8.965653262
ENSG00000142856	9.210651466	8.901167391	9.063612479	8.906236728	9.156785318	9.035777256	8.790814385	8.716454482
ENSG00000203965	7.936486324	7.569323823	7.719917926	7.479645105	8.149206175	7.971652694	7.685219639	7.626843661
ENSG00000116652	5.623179296	5.185859742	5.450425763	5.402212137	5.843786188	5.624127311	5.23507037	5.085816344
ENSG00000079739	8.448142504	8.332177406	9.197503077	8.638545029	8.583939814	8.465137769	8.537140659	8.323947955
ENSG00000244256	1.822177943	1.446859665	1.551793065	1.628949612	1.588551521	1.44260705	1.723031592	1.538223904
ENSG00000185483	2.331089753	2.709722206	2.520591056	2.332125399	2.063768138	2.645695889	2.599587253	2.462546843
ENSG00000228056	-1.257046542	-1.395173093	-1.335658683	-1.400430314	-1.396803104	-1.3964085	-1.396046473	-1.392654527
ENSG00000158966	4.167967805	3.249001074	4.214306838	3.001548879	3.75960988	2.895315416	3.447815931	2.745581096
ENSG00000162437	9.689371565	9.553476566	9.960107587	9.594831554	9.744180598	9.210131621	9.792113032	9.301066661
ENSG00000162434	12.29003162	12.66156414	12.41123196	13.04102289	12.61512123	12.97357285	12.95216222	12.79595665
ENSG00000226891	2.737663718	2.874778393	2.684137454	2.53347451	3.083258755	2.629960806	3.134817625	2.791430916
ENSG00000185031	1.577677184	1.624594622	1.305766577	1.587024824	1.398841957	1.678097524	1.681103353	1.49580344
ENSG00000272506	-0.378220676	-0.469985107	-0.47347699	-0.472365306	-0.389521891	-0.388655727	-0.311902212	-0.380182982
ENSG00000212257	-0.416408687	-0.424022063	-0.510980401	-0.435247978	-0.353228627	-0.426735226	-0.508011414	-0.506456757
ENSG00000265996	1.995501191	1.558617295	1.599511584	1.611773871	1.700761369	1.832895339	1.772874433	1.727370301
ENSG00000199135	-0.849324754	-0.851495463	-0.717682927	-0.853319733	-0.770978123	-0.770153139	-0.76939227	-0.850454998
ENSG00000231485	2.60496978	2.330687477	2.52233036	2.15944376	2.317381451	2.182261326	2.445859039	2.647573364
ENSG00000162433	4.569448346	4.825348544	4.947843472	5.520168406	4.405812335	5.002224614	4.178077525	4.517990008
ENSG00000231622	-1.325233828	-1.394762214	-1.402494451	-1.33370559	-1.396364201	-1.395976381	-1.329397117	-1.392286947
ENSG00000116675	4.57275836	3.93002187	4.483565501	3.803834909	4.15800578	3.31328494	4.456175076	3.676743884
ENSG00000116678	6.044317322	5.786025119	6.066587565	5.777123958	6.008494768	5.740825927	5.811113147	5.728638623
ENSG00000213625	8.944889798	8.878362537	8.91374044	8.56202649	8.862800391	8.668370553	9.113883542	8.937911362
ENSG00000237852	-0.116534317	-0.033424203	0.136532703	0.025040093	0.038669144	-0.119434308	-0.119212435	-0.117079877
ENSG00000184588	10.36541049	10.58024604	10.27553887	10.50222086	10.11174238	9.670023511	11.4361539	10.9224447
ENSG00000118473	3.948329983	4.141549217	4.041234483	4.14987729	4.419767799	4.254210789	4.19583132	4.503727269
ENSG00000152760	3.134244031	2.634705164	3.047822853	2.752724032	2.621248008	2.561391167	3.074401747	2.517396227
ENSG00000152763	5.521147065	4.893806011	5.739332778	5.033500562	5.635958613	5.317033762	5.740516569	5.675718977
ENSG00000198160	11.12370029	11.0942208	11.01581858	11.13052051	11.09299947	11.01562725	11.05208138	11.00191017
ENSG00000116704	9.82750158	9.925513947	9.99343443	9.938395495	10.08797465	9.835970866	9.998216123	9.861759417
ENSG00000162594	0.525654591	0.422370952	0.56711818	0.416771863	0.593780721	0.42102219	1.045968748	0.425180818
ENSG00000228523	-1.126982225	-1.130688737	-1.00650977	-1.064374996	-1.132485384	-1.132050439	-1.057381016	-1.127912696
ENSG00000081985	3.736486028	3.265242388	4.139788269	3.300461401	3.444537727	2.928433625	3.662853364	3.107090063
ENSG00000142864	12.3400739	12.49865508	12.65660391	12.62622409	12.37382596	12.37571353	12.55963491	12.63863744
ENSG00000238139	-0.337745469	-0.020832737	-0.344193704	-0.342783379	-0.340733132	-0.340503864	-0.252164144	-0.157446662
ENSG00000116717	8.380057889	9.249389758	8.473680832	9.273996571	8.9983814	8.977213066	9.613941023	9.34230924
ENSG00000172380	-1.740023929	-1.742266426	-1.747512998	-1.700837544	-1.743353426	-1.69815553	-1.742848854	-1.740586878
ENSG00000162595	-1.739118833	-1.74111024	-1.665962453	-1.744223558	-1.74207553	-1.741841846	-1.741627454	-1.73961875
ENSG00000116729	0.80610209	0.713679285	0.541328922	0.691922648	0.777771051	0.54761611	0.70996321	0.641728212
ENSG00000234383	4.035601787	4.119222664	3.97960712	4.345475071	4.022654477	3.880265033	3.757500491	3.807224958
ENSG00000229133	3.964932342	4.256605315	4.411111627	4.263580471	4.227877221	4.595398671	4.700299577	4.865017873
ENSG00000024526	9.57977781	9.455951947	10.04258118	9.719576256	9.794014682	9.693743066	9.649770885	9.122399554
ENSG00000234264	2.272025514	2.307301085	2.341273681	2.460954791	2.168143821	2.17075002	2.411731788	2.196177428
ENSG00000223883	0.270344122	0.256486603	0.086637621	0.088359753	0.173604964	0.251537915	0.175460774	0.184007544
ENSG00000033122	1.036825708	1.312239983	1.00323363	1.149356026	0.937670743	1.022485805	1.174355116	1.266195711
ENSG00000066557	9.756100291	9.961669284	9.833679966	9.931391064	9.754598883	9.884889864	9.566564681	9.672058859
ENSG00000244389	3.073091618	3.066398215	2.642015822	2.490464231	2.704991224	2.765027906	2.522913825	2.749022842
ENSG00000116754	12.20812691	12.22877598	11.94137848	12.05217559	12.22376353	12.05734028	11.84594793	11.80327589
ENSG00000228988	0.544561311	0.134224455	0.203924846	0.210204693	0.298783459	0.133220278	0.22126699	0.136320325
ENSG00000118454	9.314561781	9.363713907	9.301742375	9.426725191	9.358063542	9.30228717	9.26705565	9.322934332
ENSG00000197568	5.726111277	5.366357887	5.78329019	5.884375447	5.815033045	6.228822281	5.727198363	6.028868368
ENSG00000116761	5.339686814	5.615591117	5.272094307	5.516848085	4.998626051	5.315936252	5.202208684	5.255024285
ENSG00000271992	-0.352508377	-0.446211952	-0.188636495	-0.448752132	-0.364054612	-0.446826177	-0.362352621	-0.444927669
ENSG00000233020	0.43991415	0.745360048	0.503031229	0.71073788	0.518912468	0.669886464	0.435818957	0.439080702
ENSG00000237033	-0.230001121	-0.145716698	-0.236411646	0.042149919	-0.149545471	-0.07118004	-0.232538408	-0.230517846
ENSG00000050628	8.005347691	10.12282127	7.83559308	10.64940432	7.182810976	10.61242418	7.512298853	10.21950246
ENSG00000269933	2.278983669	2.537096297	2.275510299	2.858288523	2.076617292	3.107901467	2.168685754	2.739909167
ENSG00000235079	1.058770034	1.222976685	1.042022589	1.447103345	1.215248451	1.539886436	1.05216818	1.386694917
ENSG00000132485	11.40190738	11.48381566	11.38017289	11.32554881	11.40791084	11.29608385	11.24300858	11.24646304
ENSG00000207721	4.831049798	4.922239823	4.477065022	4.578478624	4.727312963	4.573984355	4.521271789	4.760914082
ENSG00000229956	3.497537257	3.087897403	2.892856736	2.60305884	3.211447606	3.303259446	3.176045333	3.064086056
ENSG00000237726	-1.06412624	-0.988013749	-1.072895008	-0.997738323	-1.070062127	-0.914843259	-1.069162566	-1.065129877
ENSG00000172260	4.859452076	3.810986267	5.452343568	3.599213491	6.36807105	3.575376438	6.18137935	3.703024781
ENSG00000228853	-1.63578535	-1.744080231	-1.750248557	-1.748202032	-1.745358203	-1.745048823	-1.744764984	-1.742105608
ENSG00000233994	6.325826121	6.353998094	7.072908424	7.352101756	6.630977401	7.026687241	6.864525857	7.232926527
ENSG00000227207	-0.311425701	-0.486170215	-0.418523053	-0.488537674	-0.405456674	-0.486743162	-0.48657631	-0.314713623
ENSG00000225087	-1.740424801	-1.742778524	-1.74828532	-1.746458276	-1.696755974	-1.743643237	-1.696226375	-1.741015672
ENSG00000162620	3.954037595	3.809934722	4.524783416	3.976968641	4.207893693	4.334479297	4.086753902	4.218179916
ENSG00000254685	6.850039493	6.886797835	7.166686187	6.850708623	6.754033839	6.8848315	6.799009572	6.977766706
ENSG00000259030	0.220646588	0.046633462	0.177855555	0.043263657	0.200848365	0.127192316	0.128054523	0.136337214
ENSG00000116783	-1.739367049	-1.74142731	-1.704964388	-1.70336514	-1.742425975	-1.742184211	-1.741962407	-1.73988425
ENSG00000178965	-1.3900478	-1.393121931	-1.400314201	-1.274730219	-1.394612047	-1.332652443	-1.393920353	-1.390819521
ENSG00000272864	0.233920496	0.230996824	0.224648434	0.509812333	0.393215642	0.229953538	0.316767773	0.561592541
ENSG00000116791	8.00685842	8.511904634	8.481134328	8.776296247	7.908421547	8.353473256	7.958418142	8.635987552
ENSG00000162623	8.955640683	9.098663955	9.272645121	9.160343418	9.017201809	8.998042809	9.128641057	9.212419866
ENSG00000137968	4.194805719	4.477606845	4.202149459	3.97164962	4.860424229	5.244252739	4.833396553	4.761564567
ENSG00000230863	4.374935577	4.402418333	4.426821095	4.184390942	4.148315471	4.256711089	4.048428609	4.292024415
ENSG00000178193	0.534158169	0.675684859	0.505269537	0.511588378	0.520771905	0.521798848	0.670889148	0.531835719
ENSG00000117054	9.739662992	9.915802029	10.10809641	10.45240394	9.909525463	10.72439185	10.03894099	10.77033703
ENSG00000181227	5.546149757	5.947200698	5.88986859	5.998947026	5.581393669	5.750835971	5.345865353	5.678772112
ENSG00000137955	11.0875741	11.37124344	10.99997092	11.22246586	10.78649812	10.75602006	10.5560385	10.45307159
ENSG00000057468	3.888521805	3.690280438	3.335953137	3.634482843	3.173110232	3.286096719	3.237666882	3.093186132
ENSG00000184005	4.717018387	6.247030729	4.999164127	5.781681417	4.587056194	5.828997874	4.561861353	5.402499112
ENSG00000272855	-0.453241369	-0.13632804	-0.459194152	-0.234331969	-0.45599969	-0.455788033	-0.455592873	-0.45371977
ENSG00000226415	9.513498573	9.975661048	10.25407444	10.40419864	9.294469173	9.97115346	9.543624626	9.906130539
ENSG00000142892	9.037015611	9.115557929	9.367337712	9.258054499	8.967710105	9.085869311	9.186112222	9.275582326
ENSG00000226084	8.917855233	8.922755013	9.486624011	9.376891104	9.239840331	9.586683983	9.663397358	10.21948696
ENSG00000228187	1.243220483	1.222513873	1.49496006	1.315219838	0.975824054	0.976387432	0.976906781	1.07452945
ENSG00000154027	2.154203539	1.44693452	1.730161934	1.522726277	1.625033212	1.443795752	2.498640907	1.453447157
ENSG00000251767	-1.740504497	-1.742880334	-1.748438866	-1.746594658	-1.744031966	-1.743753171	-1.648284255	-1.74110092
ENSG00000036549	10.64975027	10.53750471	10.49336125	10.50079469	10.58621182	10.46303515	10.63784263	10.64262785
ENSG00000077254	10.64800225	10.3841132	10.42720311	10.40320815	10.66282042	10.55310379	10.5122565	10.518046
ENSG00000180488	8.982617469	8.731165599	8.538156768	8.699567381	8.86220671	8.686753966	8.794499537	8.889794809
ENSG00000219201	7.884198931	8.078082973	8.455920724	8.438313988	7.97315097	7.976406843	8.039054786	7.89415064
ENSG00000235613	4.150392442	3.591604062	3.393183811	3.671394259	3.522549644	3.698272832	3.48574576	3.58207157
ENSG00000232015	2.169506278	2.142635246	1.961992019	2.266938848	2.30402724	2.19485863	2.256605639	2.017177718
ENSG00000235927	-0.062933543	0.005748621	-0.158460407	0.050134378	-0.074676042	-0.07377617	-0.15469079	-0.152717114
ENSG00000162614	5.221911617	4.904130328	5.552643822	5.424472628	5.114245941	6.09756892	5.154258936	5.797289108
ENSG00000162613	12.44830546	12.45666158	12.30129698	12.32719612	12.38036378	12.33645848	12.37044312	12.31313001
ENSG00000162616	8.023435517	7.925417168	8.009483945	8.095064793	7.935180277	8.092749596	7.822046618	7.879410137
ENSG00000137960	1.275470127	1.264325269	1.484589487	1.611069741	1.471551274	1.408034347	1.261503767	1.27263097
ENSG00000273338	4.966906916	5.151307257	4.958533283	6.076591476	5.0461642	5.616960616	4.988183156	4.919888129
ENSG00000213560	2.504553775	2.465128717	2.27925981	2.453304631	2.003868452	2.154045939	2.156539025	2.180366566
ENSG00000137959	11.1643801	10.34303549	9.870647974	8.412407586	9.232190377	8.519026322	9.760912275	9.75477433
ENSG00000137965	9.555345174	8.990868749	9.084557498	8.388706183	8.800909675	8.42939894	8.769516527	8.732524979
ENSG00000238015	1.522705347	1.032902824	1.064335341	0.84984768	0.943613313	0.944865406	1.028750159	0.860895442
ENSG00000235400	3.073102634	3.414525681	3.330651589	3.333880436	2.899498421	3.129109841	3.230664405	3.063625397
ENSG00000230787	2.228387186	2.313785378	2.016480775	2.25948832	2.241776223	2.05896137	2.190338045	1.927327369
ENSG00000232676	-0.098094632	-0.188882663	-0.123135952	0.014455188	-0.109717074	-0.034380948	-0.189365453	-0.187456812
ENSG00000234184	-1.739118833	-1.74111024	-1.665962453	-1.744223558	-1.74207553	-1.741841846	-1.741627454	-1.73961875
ENSG00000229752	-1.39119596	-1.394458094	-1.402090216	-1.334192013	-1.330673319	-1.39565654	-1.395305344	-1.326648857
ENSG00000117114	1.513958138	1.182905864	1.640926414	1.389934404	1.263371999	1.413474638	1.41564957	1.27707458
ENSG00000227288	6.930430785	7.608595562	6.906330459	7.742953137	6.493296247	6.970705679	6.811175083	7.219561874
ENSG00000233008	0.337161566	0.069717536	0.210606409	0.065696758	0.442155224	0.068747217	0.06902997	0.071742506
ENSG00000137941	7.815871041	7.739859261	7.601622519	7.796859363	7.277680398	7.270113088	6.976879218	6.593518731
ENSG00000233061	5.487745045	5.096490537	4.552966805	4.51115869	4.4163826	3.913084013	3.755216263	3.443995191
ENSG00000271576	3.576723751	3.77218209	4.139738581	4.190940805	3.865611821	3.71021962	3.95082301	3.619759525
ENSG00000142875	11.67609356	11.59779839	11.71260764	11.49591928	11.83658631	11.81065586	11.89463574	12.18701386
ENSG00000213540	3.83297976	3.666836479	3.17548636	2.924351179	3.638610157	3.571081483	3.153080028	3.06324103
ENSG00000226970	2.704987353	2.486832799	2.532268386	2.502150734	2.968638731	2.653321027	2.34086245	2.636724929
ENSG00000203943	5.646369959	5.328062591	6.030824478	5.331417577	6.393501596	6.044555235	6.01656468	6.414143348
ENSG00000249237	0.405767039	0.223809888	0.360337607	0.297898368	0.58704405	0.307967104	0.223086631	0.2259415
ENSG00000117133	8.881813704	8.916626308	9.177304356	9.203989961	9.04247739	8.988557877	9.108505216	9.11888444
ENSG00000174021	9.062983627	8.934585864	9.338512916	9.30927801	9.18283993	9.207272161	9.305507685	9.318974464
ENSG00000122432	4.455184963	4.107093642	4.49695113	4.059573698	4.859968538	4.36628423	4.432982883	4.016091481
ENSG00000117151	8.483785537	8.098977523	8.26745584	8.112489483	8.480386219	8.425821412	8.532468104	8.420661452
ENSG00000180869	-0.851841924	-0.854238793	-0.857197881	-0.856253902	-0.618918859	-0.689949479	-0.854583906	-0.853025381
ENSG00000232622	-0.491801907	-0.755806539	-0.759045918	-0.758011999	-0.670490147	-0.669611951	-0.756184094	-0.754693641
ENSG00000117155	9.221301794	8.919935819	9.210923137	8.679673316	9.434726586	8.788421594	9.266371693	8.7057478
ENSG00000171517	3.992069968	5.70098855	4.329378586	4.926771996	2.992678301	3.475949369	3.341864424	3.128349497
ENSG00000153898	5.054307462	5.060879266	5.574552124	4.996520824	4.456907217	4.318520539	4.471246585	3.810768518
ENSG00000162643	2.715318692	2.620700301	2.743432789	2.697640715	2.369258959	2.372546971	2.069941649	2.171459395
ENSG00000055732	5.567168829	4.508181858	5.237963251	4.472583305	3.732203456	3.55646907	3.420505703	3.198415815
ENSG00000097096	5.155589314	5.699948095	5.123764359	5.877701222	4.822797066	5.80571159	5.338541018	5.620409701
ENSG00000162642	8.401897794	8.408752159	8.395908513	8.502452766	8.610796876	8.452543621	8.378342031	8.371707019
ENSG00000142867	9.117007058	9.404146337	9.477922054	9.42357412	9.310889993	9.255928037	9.463716734	9.609778548
ENSG00000223653	1.311717139	1.295939086	1.126614432	1.337390731	1.538635271	1.4858529	1.29194553	1.22713571
ENSG00000153904	4.569730356	5.159357243	5.405819614	6.542197732	4.512119855	5.358981743	4.068501304	4.333426384
ENSG00000199459	-1.690314219	-1.692847273	-1.749530484	-1.747564239	-1.744831966	-1.744534722	-1.744262017	-1.741706962
ENSG00000272691	-0.049383136	-0.309879145	-0.314155236	-0.23442881	-0.148317183	-0.225274809	-0.310377739	-0.30840912
ENSG00000142871	4.565625796	4.647834752	4.492373555	4.734180916	4.559522486	5.042230748	4.452892304	4.374754706
ENSG00000117174	9.794533637	10.04323806	9.901109641	10.12614245	9.545509244	10.02095111	9.753209187	10.23040163
ENSG00000171502	8.815083726	9.042760931	8.69141253	8.445005403	8.307382511	8.602961692	8.993864266	9.227526811
ENSG00000201620	0.337382924	0.24438121	0.152764762	0.430876488	0.157242813	0.241276721	0.24218129	0.250863213
ENSG00000122417	10.7084616	10.6580043	10.19120325	10.27504763	10.72906358	10.74403907	10.2755231	10.3855729
ENSG00000137975	-0.38007355	-0.068456434	-0.311537836	-0.305894744	-0.382866528	-0.382652366	-0.382454874	-0.287834795
ENSG00000016490	0.169411797	0.75771019	0.158892994	0.467594189	0.164558553	0.164932208	0.165276555	0.168572548
ENSG00000261737	4.167602039	4.185588729	4.480598883	4.129350663	4.320997006	4.16417906	4.477677962	4.33512578
ENSG00000097033	10.65923571	10.87328571	10.85344358	11.03404797	10.81401481	10.98309649	11.07947924	11.24128528
ENSG00000230721	1.147548646	1.478873208	1.302527784	1.257863762	1.207869599	1.132978223	1.134095873	1.227125666
ENSG00000183291	10.4820907	10.7111799	10.9409544	10.8850627	10.68095864	10.75651344	10.98037462	11.11643951
ENSG00000153936	10.27958716	10.45080595	10.41351758	10.46104385	10.2264161	10.54804297	10.41462173	10.73418602
ENSG00000267561	2.270366995	2.17730507	1.992213525	1.954417594	2.04488655	2.048339429	1.682871315	1.690850974
ENSG00000235251	4.221422422	4.354629153	4.78464746	5.511510964	4.648651434	5.85503235	4.599775882	5.273435312
ENSG00000225568	5.1436021	5.183518384	5.052253102	5.27323493	5.248036645	5.496980652	5.09862082	5.024006204
ENSG00000267272	2.472258503	2.555294714	2.318678288	2.500251321	2.725527324	2.542119752	2.238768685	2.330856726
ENSG00000143013	9.905093682	10.09487574	10.16346761	10.06269172	9.701003899	9.843462788	9.852714095	10.08176176
ENSG00000230053	-1.690904059	-1.743438895	-1.749281283	-1.747342897	-1.744649338	-1.694318632	-1.744087465	-1.741568613
ENSG00000237505	0.876885229	0.944041792	0.9117645	0.922091445	0.782706365	1.072910183	1.075308748	0.874414135
ENSG00000065243	10.73615342	10.6113927	10.21942424	10.33140576	10.55747137	10.51399518	10.37018667	10.29458391
ENSG00000207234	3.967811	3.443739754	2.938185888	3.278053528	3.418907597	3.585798	3.068069695	3.037773571
ENSG00000241975	6.128961675	5.913089981	5.694484508	5.59428076	6.001231852	5.999033856	5.646160731	5.614604658
ENSG00000137947	8.811604967	9.05019977	9.050901642	9.312961973	9.142334404	9.209610124	9.220077279	9.366401729
ENSG00000137944	9.15379223	9.262064528	9.323707785	9.442276194	9.538610161	9.54252163	9.523477217	9.735333889
ENSG00000213516	9.831171197	10.0341088	10.12462991	10.09064842	10.20740168	10.00254048	10.25556546	10.25140106
ENSG00000117226	8.491526334	8.267587259	8.205430266	8.230503261	8.501170349	8.461716409	8.20062813	8.308528106
ENSG00000202385	-1.739919312	-1.697779642	-1.702958305	-1.745593272	-1.743205714	-1.742945972	-1.742707673	-1.740474975
ENSG00000117228	8.773148648	8.256247468	9.268572928	8.854387742	8.581045155	8.689665697	8.163961587	8.281411929
ENSG00000234518	9.022941047	9.469152988	9.795531983	9.902581254	9.234669588	9.468503617	9.397763691	9.582641717
ENSG00000162645	6.758471814	6.556252201	6.439567344	6.67930149	6.728418193	6.890095918	6.707209329	6.493392008
ENSG00000213512	0.81168063	0.801814984	1.078626487	0.787210901	0.714107443	1.013749821	0.799318538	0.892083524
ENSG00000162654	9.731052873	10.41252049	10.22368417	10.695446	9.702103842	10.6415085	10.34334737	10.79906313
ENSG00000154451	8.2598534	7.535710848	7.708048676	7.725297587	6.759422805	6.993849492	7.114430766	6.390087532
ENSG00000238081	1.327007309	1.551121677	1.50565652	1.581067508	1.472003409	1.72661397	1.320227543	1.815574749
ENSG00000183347	-1.39119596	-1.394458094	-1.402090216	-1.334192013	-1.330673319	-1.39565654	-1.395305344	-1.326648857
ENSG00000225492	1.886729456	1.661609223	1.61394595	1.629258342	1.503055668	1.653828883	1.505721396	1.878516333
ENSG00000197147	9.444856206	9.959879282	9.225975573	9.480709542	9.236229177	9.311386076	9.242648915	9.347398338
ENSG00000231999	4.59280358	4.797382525	4.608643337	5.050488627	4.366244395	4.817126041	3.959801034	4.607171942
ENSG00000230735	5.460319116	5.816900199	4.955963058	5.16674	4.958933605	4.991276581	4.63708258	4.292519251
ENSG00000171488	9.732876328	10.63155178	9.899566762	10.62427998	9.308367248	10.16105719	9.626799525	9.806612474
ENSG00000231613	-1.392074264	-1.327232394	-1.403448817	-1.400804997	-1.397131174	-1.396731499	-1.328116997	-1.324681462
ENSG00000272931	4.859805133	4.375249296	5.27981585	4.90696972	5.815279975	4.886128639	5.913826014	5.478382915
ENSG00000171492	9.412301305	9.331639383	9.589472018	9.397768756	9.550483276	9.295466936	9.622528358	9.588600416
ENSG00000272672	1.916604379	1.8906077	1.833431617	1.652711878	2.105437214	1.814886234	1.884005067	1.763327402
ENSG00000228175	3.230527955	2.958368459	3.373475242	3.338877592	3.216916728	3.513623633	3.124948503	3.219732663
ENSG00000162664	11.05920284	10.92875669	10.73896527	10.78005626	11.06959373	10.96837155	10.81207887	11.05099484
ENSG00000143032	-1.740063027	-1.742316372	-1.747588323	-1.700687084	-1.74340863	-1.743144209	-1.697749504	-1.7406287
ENSG00000233593	-0.359607829	-0.287773055	-0.193957791	-0.456920979	-0.455157684	-0.454960273	-0.454778207	-0.453028864
ENSG00000272094	1.256711148	1.084186367	0.977380708	1.059981112	1.508003865	0.909604869	0.998667013	0.915084948
ENSG00000232882	5.821184441	5.679868913	5.185877668	5.33361308	5.550017609	5.275672886	5.130657956	4.866507356
ENSG00000122482	11.47470067	11.44782197	11.21886778	11.32690073	11.33531451	11.35204586	11.38233875	11.42431468
ENSG00000232393	-0.472876429	-0.480381284	-0.431718732	-0.491441817	-0.56403468	-0.563868767	-0.48227623	-0.562242581
ENSG00000162669	3.234253852	2.944149246	3.209059421	2.593380604	3.275170667	2.624899984	2.933269689	2.402754054
ENSG00000215873	2.207919628	2.456914298	2.41050088	2.198566464	2.036197818	2.106913285	2.293660747	1.980233662
ENSG00000097046	10.04823662	9.731710419	10.13272627	9.611201846	9.971886801	9.639116053	9.751752959	9.063291851
ENSG00000241318	3.935751225	3.797048758	3.96121114	4.096142252	3.855694824	3.975499339	3.867641498	4.211438138
ENSG00000203914	3.047107258	3.251568263	3.528029615	3.175348296	2.873816424	2.677049396	2.996784267	2.978211601
ENSG00000069702	4.770546565	3.141002954	3.33356085	2.919836677	3.38047347	2.680601622	5.295503992	2.71054665
ENSG00000239794	-1.252392578	-1.396146804	-1.404334846	-1.401618219	-1.327715986	-1.397432545	-1.397055768	-1.393525624
ENSG00000137948	-1.692702566	-1.742935064	-1.748521409	-1.698823199	-1.744092459	-1.743812269	-1.74355521	-1.741146747
ENSG00000172031	0.435848142	0.338982335	0.709953778	0.485648763	0.640051815	0.337867086	0.338192033	0.341310995
ENSG00000230667	5.679014479	5.828891949	6.088572942	5.995002056	5.879334835	5.903131009	6.00669406	6.379738801
ENSG00000189195	4.385886464	4.053856748	3.957618166	3.852353575	4.472977264	4.352067326	3.961209963	3.92940529
ENSG00000233401	0.602022451	0.660671514	0.556207474	0.418328094	0.504409439	0.653873704	0.422200573	0.515556748
ENSG00000069712	5.8296548	5.169805028	5.525254769	4.907862417	5.923572866	5.625550979	5.602784997	5.428315661
ENSG00000273487	-1.046958395	-1.051010989	-1.055498908	-1.054762491	-0.972754426	-0.896676076	-0.971203277	-1.047975746
ENSG00000233125	-0.579269932	-0.580733184	-0.448915954	-0.508724708	-0.501191299	-0.581253647	-0.581102094	-0.411990835
ENSG00000174842	8.793205783	8.609671613	8.573766113	8.590142986	8.594456133	8.426945889	8.327424041	8.109235268
ENSG00000122484	10.13676203	9.812621927	9.963328425	9.686222278	10.19074127	9.896159392	10.26279462	10.20253003
ENSG00000162676	9.850544174	9.019732066	10.08124634	9.230290338	10.49924763	9.423563443	10.51033997	8.856695368
ENSG00000067208	6.26613605	6.155310989	5.886067055	5.563869166	5.573475279	5.601263747	6.617641872	5.927000842
ENSG00000223787	-1.390687902	-1.266468742	-1.33760528	-1.398836723	-1.395407764	-1.395034727	-1.394692487	-1.391485933
ENSG00000229992	0.193894122	-0.054863871	-0.073266083	-0.067381413	-0.144250654	-0.143995887	-0.057003846	-0.141505517
ENSG00000201317	-1.325698222	-1.328969811	-1.336624055	-1.399640013	-1.396111121	-1.395727213	-1.395374999	-1.392074994
ENSG00000122406	12.28977368	12.52748818	12.85085142	12.65095579	12.67701535	12.73995568	13.09233765	13.38496226
ENSG00000251795	4.637181628	4.835031935	4.11671588	4.63405902	4.390277608	4.516142808	4.234083775	4.330717457
ENSG00000207523	4.631364469	4.539577985	3.950421721	4.359543996	4.315982883	4.124335062	4.200990321	4.068229591
ENSG00000154511	7.34539124	6.75512608	7.582054768	7.757309975	7.315078788	7.590985231	6.622743556	6.002039025
ENSG00000207022	-0.171277714	-0.173206548	-0.04272973	-0.033652943	-0.094193868	-0.093302735	-0.09248087	-0.084583026
ENSG00000143033	11.76402593	11.4413438	11.64460989	11.34060852	11.76536892	11.49899182	11.79854419	11.50004902
ENSG00000117500	11.19631026	11.24667577	11.12744931	11.2054951	10.77610026	10.83742488	11.17609366	11.15602641
ENSG00000122483	9.912563434	9.383345634	9.425471505	9.33599578	9.729080377	9.585430007	9.358712277	9.090855039
ENSG00000237003	-1.059709256	-0.982721461	-0.997740325	-1.067528577	-1.065713406	-1.065238865	-0.984062605	-0.979692698
ENSG00000223745	8.917159773	8.136951041	8.074440861	7.69317242	8.835160378	8.322866677	8.266611967	7.935690051
ENSG00000229567	1.309070693	1.075806756	0.973908589	0.981172157	1.06847674	0.992885643	1.144067541	1.087414061
ENSG00000117505	11.4878404	11.48728408	11.72293082	11.64200632	11.6438457	11.53867632	11.75706394	11.76728772
ENSG00000207379	-0.588119404	-0.761666927	-0.69376037	-0.763602619	-0.762283394	-0.680371199	-0.679602832	-0.760686198
ENSG00000137942	8.368925313	7.568628583	7.435190831	7.119989233	7.481747922	7.51389392	8.323027003	7.733988947
ENSG00000137936	2.297033773	2.391834657	2.502168209	2.228675484	2.256672959	2.193986001	2.490823548	2.22009495
ENSG00000224093	2.013383722	2.11083828	1.737265362	1.746652056	1.974310361	2.039980183	2.158376364	2.006636457
ENSG00000230439	0.469252454	0.302099455	0.212562701	0.289370944	0.373132495	0.217264365	0.376129445	0.308524332
ENSG00000211575	-1.740210428	-1.742504671	-1.701900703	-1.746091432	-1.743616752	-1.743347532	-1.743100537	-1.694814766
ENSG00000260464	1.089360843	0.846467676	1.069301328	0.902714185	0.841808336	0.842927357	0.843959035	0.853856063
ENSG00000067334	9.90475534	10.10294056	10.23844315	10.38493518	9.969653931	10.08848913	10.19949719	10.35746046
ENSG00000023909	9.089517612	9.369222859	9.343317286	9.632412193	8.916083027	9.112261583	9.043384733	9.03627312
ENSG00000198691	5.430025625	4.512480338	4.889518161	4.863612955	5.665795273	6.252782022	5.684840624	5.679431438
ENSG00000137962	6.852139125	6.840533619	6.758889729	7.432577288	7.957317837	10.10048472	7.395100342	9.006452708
ENSG00000117528	10.79720732	10.72396489	10.88901422	10.75543939	11.07851816	10.87061293	11.0578479	10.68140931
ENSG00000117525	1.733248017	1.565130994	1.877711903	1.680443311	1.633068941	1.830312912	1.993297915	1.488735369
ENSG00000224081	-1.740427791	-1.742782343	-1.74829108	-1.746463393	-1.743923659	-1.649287186	-1.743393874	-1.74101887
ENSG00000143036	0.152079298	0.053198082	0.047334387	0.204431737	0.05193108	0.490058869	0.140898853	0.055207089
ENSG00000117519	8.110275634	8.250363832	8.492234682	8.425333598	8.317328496	8.727200748	8.37950677	8.099582216
ENSG00000235501	2.577179118	2.479513593	2.889762282	2.739424501	2.880310081	2.977849284	2.787297035	2.880714909
ENSG00000172339	6.601252168	6.351075995	6.601315675	6.560132965	6.549236966	6.614055723	6.623579136	6.695257685
ENSG00000152078	0.579401954	0.399130618	0.764613486	0.471887235	0.558151857	0.39800257	0.561290374	0.40148707
ENSG00000226026	-1.3900478	-1.393121931	-1.400314201	-1.274730219	-1.394612047	-1.332652443	-1.393920353	-1.390819521
ENSG00000122481	6.441105035	6.398452789	6.316057339	6.059029484	6.486307395	6.637621981	6.44803039	6.526481672
ENSG00000234422	-1.048923311	-1.052967384	-1.05748516	-1.056751455	-0.900238466	-0.97402806	-0.973284643	-1.049938522
ENSG00000228502	6.095201873	6.356763166	6.861750805	6.505626514	6.617650707	6.780082161	7.023491844	7.199143199
ENSG00000137970	10.40516336	10.54980729	11.1615836	10.94395237	10.91223157	11.05546612	11.39222458	11.68180868
ENSG00000117569	10.9108872	10.69045973	9.988201357	10.09513293	10.63258211	10.61770492	10.04823961	9.868018482
ENSG00000188641	10.93287239	10.73764566	10.75584613	10.36702572	11.02972992	10.67105027	10.97203421	10.8844827
ENSG00000232542	4.412301483	4.207824824	3.782431818	3.542104668	4.025373972	3.691592646	3.602951218	3.358128263
ENSG00000228057	6.734689189	6.598045091	6.909802175	6.9425235	6.825929255	6.859938264	6.980487197	7.280047945
ENSG00000225206	-0.981076124	-1.065833509	-0.999886995	-1.069877864	-0.98772988	-1.067313619	-0.98617867	-1.062816078
ENSG00000162627	-1.739740282	-1.741904085	-1.703608664	-1.74528692	-1.699595062	-1.742699025	-1.742466073	-1.740283476
ENSG00000227034	0.962898025	0.79579364	0.959526611	0.781741213	0.79132588	0.867437425	0.868963313	0.802888138
ENSG00000156869	8.379447323	8.77245887	8.159987743	8.821082917	7.824705848	8.361537164	7.807444427	7.949484984
ENSG00000162688	9.929175322	10.15562071	10.18595144	10.1749371	10.10851256	10.24236882	10.11792399	10.33427736
ENSG00000228084	2.969794147	3.167069201	3.202319419	3.317464449	3.195948071	3.376893701	3.252807722	3.250174524
ENSG00000117620	9.744482219	9.872385075	9.687873098	9.623713777	9.946696566	9.752394867	9.681395186	9.609173815
ENSG00000212248	3.315976632	3.34430336	2.728074888	2.864601914	3.108577022	3.113905108	2.96707883	2.749475627
ENSG00000261254	6.213805863	5.660456101	5.426138189	5.582497229	6.133552576	5.978732025	5.221807023	5.041738377
ENSG00000156875	10.32411737	10.48966415	10.48743936	10.49124471	10.52078136	10.49143959	10.64841684	10.71882228
ENSG00000241073	-1.739740282	-1.741904085	-1.703608664	-1.74528692	-1.699595062	-1.742699025	-1.742466073	-1.740283476
ENSG00000156876	9.497301776	9.335300958	9.265345555	9.377728011	9.262170576	9.239138922	8.886463506	8.905793352
ENSG00000226952	-1.739822488	-1.742009098	-1.703310038	-1.74542759	-1.743069007	-1.742812417	-1.698762135	-1.740371408
ENSG00000122435	8.715658596	8.434648307	8.538176151	8.379556607	8.532842854	8.629623082	8.533752556	8.496521271
ENSG00000122477	3.550639606	3.099893221	3.380189198	3.418457024	3.723363887	3.348985279	3.204293187	3.187517099
ENSG00000137992	9.30819901	9.027595173	9.112879338	9.053490053	9.393302509	9.408755519	9.049426136	9.182929235
ENSG00000224616	3.901991031	3.670851166	3.928272492	3.973474033	3.935497411	4.223739791	3.873528017	3.754734895
ENSG00000137996	9.575922894	9.580815034	9.416838271	9.638360227	9.383428702	9.458624567	9.387199857	9.459723703
ENSG00000207750	4.006489495	4.037189037	3.349452362	3.519840581	3.944948451	3.782282726	3.439437835	3.097835686
ENSG00000215871	-1.126982225	-1.130688737	-1.00650977	-1.064374996	-1.132485384	-1.132050439	-1.057381016	-1.127912696
ENSG00000079335	9.352441455	8.930283731	8.635439406	8.552435069	8.988515826	8.652224501	8.999750555	8.342670092
ENSG00000234332	4.135729303	4.154058513	4.231178058	4.360271358	3.972649668	4.096254966	4.572859582	4.304067748
ENSG00000181656	-1.391940424	-1.39532446	-1.403241786	-1.400614978	-1.396964795	-1.396567691	-1.260586017	-1.324981265
ENSG00000162692	0.247496119	0.244530171	0.564484847	0.240145611	0.479858184	0.243471635	0.552689778	0.246740136
ENSG00000162694	8.667103585	9.012063993	8.821373687	9.086561807	8.765334482	8.867149523	8.543189839	8.707945082
ENSG00000273204	0.944180948	0.939467152	0.929215318	1.380744977	1.171139248	1.173448231	1.175575925	1.195938513
ENSG00000162695	10.62751551	10.7331175	10.42575718	10.79851923	10.43447545	10.78232109	10.50314485	10.53435679
ENSG00000230946	-0.842503358	-0.844537141	-0.776130458	-0.771042937	-0.76363666	-0.687084745	-0.844854742	-0.84359853
ENSG00000117543	7.954344798	8.237698534	8.399302216	8.463975783	8.264993364	8.851085403	8.338844903	8.928167902
ENSG00000269175	4.500879077	4.060474478	4.023438955	3.777593468	4.288693724	4.526114438	3.798464702	3.576823469
ENSG00000235795	3.52925003	3.556494137	2.877870248	3.314303877	3.365727391	3.609810393	3.420586916	2.964419646
ENSG00000233184	8.087250052	7.925770398	7.780716206	7.920509707	7.864288069	8.530765481	7.608849064	7.796623411
ENSG00000238296	-1.000546289	-1.0853992	-1.019095709	-1.014112107	-1.087354276	-1.086880978	-1.086446753	-1.001558809
ENSG00000225938	2.145202064	1.74591583	1.932620194	2.177421786	1.972189343	2.218633899	2.222425917	2.000105772
ENSG00000170989	10.00619668	10.14477631	9.454479981	10.16248406	9.794256413	10.54652959	11.00177016	11.42106315
ENSG00000260940	5.023857718	5.056467747	4.937469261	4.946171475	5.178189782	5.411349557	5.516819359	5.615526663
ENSG00000228399	3.778538458	4.176334322	4.254728303	3.91236192	4.008440462	4.120839261	4.311815074	4.153246887
ENSG00000231671	2.932691325	2.17143426	2.67421127	2.651326907	2.694979035	3.705224944	2.262782698	2.182293479
ENSG00000183298	6.740110935	6.876217245	7.654725623	7.396533758	7.162009954	7.266897271	7.428502419	7.942436179
ENSG00000060718	2.144587351	4.260506332	2.177318349	4.34514932	2.112264627	2.43160663	2.232646521	2.139088442
ENSG00000224613	0.421560575	0.255285546	0.302670069	0.168043294	0.326022516	0.170834885	0.328990214	0.173591304
ENSG00000185946	8.969890478	8.667867443	8.590205122	8.323655021	8.910876901	8.721044842	8.585794963	8.478019093
ENSG00000240038	5.530739393	4.777054958	5.28576891	4.117134785	5.648860669	5.224443105	5.40920794	4.281534385
ENSG00000225191	-0.639272218	-0.640739445	-0.443951638	-0.567119676	-0.641426726	-0.641261801	-0.557856533	-0.550298125
ENSG00000227850	4.265034734	4.410345785	4.121665687	4.139017936	4.035203554	4.113375094	3.887411415	4.105672625
ENSG00000237897	1.645277384	1.947331226	1.870025821	1.730258052	1.619977021	1.621923896	1.623718132	1.640899283
ENSG00000232952	7.502538947	7.843412185	7.980922015	8.172183071	7.942215322	8.113669473	8.069499486	8.408892353
ENSG00000198890	8.667568526	8.887082752	9.184981426	9.011119669	8.856385668	8.998226675	9.218621682	9.436738557
ENSG00000162631	1.546262261	1.751448009	1.503883474	1.618330469	1.638298276	3.3900902	1.642525183	2.122940514
ENSG00000224550	6.36953264	6.597750727	6.84922024	6.768795015	6.417549577	6.437826596	6.457287704	6.821029521
ENSG00000134215	10.92467039	11.91422273	10.63754334	11.75478983	10.42810715	11.84843411	10.94317183	11.83945405
ENSG00000265536	3.143628659	3.837037397	2.90538553	3.330945533	3.085907307	3.65742265	2.970635917	3.401917333
ENSG00000230489	3.601704102	3.661085802	3.638777513	4.03075152	3.81504718	4.46956547	3.827172643	4.144317706
ENSG00000226822	2.142743333	2.738378292	2.091672523	2.47817699	2.269811991	2.808055031	2.343880335	2.563832723
ENSG00000085491	8.958020505	9.122172796	9.390649989	9.417691409	8.796909406	8.938309726	8.870502742	8.399080694
ENSG00000260879	2.911500798	3.317276624	2.998159274	2.933449765	3.33032343	2.865312968	2.982803763	3.022367116
ENSG00000196427	-0.482347249	-0.490068051	-0.579303777	-0.364435361	-0.576638615	-0.492821374	-0.576298286	-0.574728651
ENSG00000241361	1.912467377	1.882992763	1.701957792	1.578861869	1.806612581	1.509226729	1.875500387	1.904975762
ENSG00000186086	-1.046386848	-1.050520987	-1.054714395	-0.978314113	-0.971039098	-1.052039792	-1.051594717	-0.881746433
ENSG00000238118	-0.874669106	-1.049763853	-1.054486065	-1.053669512	-1.051830119	-0.888065873	-1.050870983	-1.046571217
ENSG00000162636	9.143350296	9.012215616	9.048409581	8.966531337	9.451664004	9.361467957	9.093966092	9.209204534
ENSG00000162639	8.014952719	8.081489112	8.571352852	8.407201471	7.920219107	8.500481869	7.881943571	7.947688782
ENSG00000134186	10.87205918	10.8301455	10.75497683	10.88207015	11.03368151	10.82266767	10.70650109	10.68005462
ENSG00000143107	3.664830081	3.182541541	3.086079062	3.336014896	3.542727295	3.166946611	3.118415613	2.827329722
ENSG00000116266	9.6761761	9.698211471	9.740502938	9.704963655	9.734556253	9.806913921	9.874238904	10.07755953
ENSG00000162641	2.194295691	1.658033024	1.785828786	1.725465614	2.244810972	1.820466634	2.030270154	2.184999423
ENSG00000121957	10.06748437	9.9401039	10.16078813	10.06421395	10.15020593	10.09953697	10.28876846	10.10712536
ENSG00000121940	8.538669577	8.152049621	8.146967813	7.952782098	7.728471019	7.627768733	8.247302142	7.078395318
ENSG00000085433	8.71686704	8.913902156	8.743603643	8.910498824	8.741524638	8.67932291	8.636061847	8.721435152
ENSG00000237349	2.00862188	2.228245081	1.713663069	2.217538641	2.48992777	1.650972544	1.651896865	1.756753253
ENSG00000244716	7.693928988	7.748907748	8.231737327	8.249586853	8.06813771	8.462935039	8.511092623	8.839275646
ENSG00000228054	-1.740446789	-1.742806614	-1.748327684	-1.699210186	-1.743950485	-1.743673569	-1.743419514	-1.693753474
ENSG00000197780	7.307812625	7.810593563	7.636026125	7.942842528	7.18417405	7.551177453	7.417321839	7.801568486
ENSG00000273382	4.864907225	4.87178821	5.042684727	4.738682035	4.837567742	4.869897205	4.510015711	4.974226976
ENSG00000215717	8.675185782	9.130412999	9.12538586	9.093164704	9.190760683	8.980413669	9.409370292	9.612969776
ENSG00000270066	10.43817237	10.2372332	10.69462334	10.30092289	10.64178745	10.48190684	11.22099311	11.16128382
ENSG00000179902	-1.325360195	-1.394697745	-1.402408759	-1.333808704	-1.396295335	-1.329866883	-1.395553753	-1.392229272
ENSG00000116299	1.822324994	1.719408505	1.76038581	1.774101341	1.939110191	1.942266743	2.58575248	1.898049376
ENSG00000031698	9.789575206	10.05926341	10.23447595	10.33340538	9.891198807	10.12686065	10.06778232	10.24963281
ENSG00000143126	8.972673136	9.500384249	8.890243283	9.552810167	9.485905117	9.677078381	9.184626539	9.70806101
ENSG00000134222	7.37510362	7.415696574	7.869653004	7.606894945	7.82644771	7.557418919	6.97188659	6.844789592
ENSG00000221986	1.695418632	1.523929867	1.339626329	1.900370443	1.891380428	1.517653582	1.519483779	1.358912341
ENSG00000134243	10.77113904	11.51074643	10.92825162	11.50733841	10.63236682	10.98169252	10.89985322	11.18774974
ENSG00000143106	10.14443795	10.36957702	10.65960023	10.63455906	10.23816086	10.36041834	10.30472107	10.48136222
ENSG00000143028	-0.062797417	-0.322742704	-0.184584946	-0.325614764	-0.32365597	-0.323436734	-0.237473647	-0.229362944
ENSG00000162650	8.86792607	8.858910742	8.550557707	8.757072527	9.126316724	8.800003389	8.892038804	8.918207571
ENSG00000174151	8.678603743	8.761656927	8.515197385	8.583298067	8.93030987	8.661050365	8.871111568	8.915714812
ENSG00000181754	2.793735535	2.835547041	2.697736506	2.648474859	3.298957696	3.601859966	3.122769216	3.768775573
ENSG00000156097	0.407714527	0.487894897	0.468655744	0.544011702	0.62706161	0.403758742	0.631065189	0.575231225
ENSG00000254942	-1.038338862	-1.120129214	-0.990538701	-1.125106977	-1.044111152	-1.12155751	-1.121138958	-1.117217411
ENSG00000065135	10.5259456	11.02742289	11.05390203	11.25632989	10.54452538	10.79684031	10.82229701	10.98904933
ENSG00000225113	5.5053265	5.674584658	5.213054704	5.50286367	5.477546044	5.281967834	5.290001238	5.34472605
ENSG00000207709	3.209666691	3.687752588	3.116756889	3.279734586	3.288926443	2.856133886	3.155730915	3.143513579
ENSG00000134183	0.28709679	0.367507212	0.278635095	0.488062213	0.437810333	0.364423314	0.510459411	0.373951949
ENSG00000116337	10.86735133	11.12467633	10.77459434	10.96967813	10.76771435	10.76345585	10.96062767	11.09955677
ENSG00000235045	-0.647061172	-0.577357951	-0.741428838	-0.740507775	-0.657976201	-0.657139747	-0.738873758	-0.737536102
ENSG00000168765	6.312779863	6.080954775	6.715316505	6.386638996	6.718080806	6.246956269	6.461752018	6.467318386
ENSG00000213366	6.220779918	5.620371766	5.967226803	5.605580418	6.485051063	5.979192887	5.72393037	5.804368402
ENSG00000134184	6.240573039	6.270127303	6.684072083	6.358029394	6.620439373	5.956809463	6.38161825	6.490632202
ENSG00000134201	1.366908982	1.44740593	1.823288915	1.691631231	1.889143301	1.521262993	1.664123149	1.365291632
ENSG00000241720	-1.740424801	-1.742778524	-1.74828532	-1.746458276	-1.696755974	-1.743643237	-1.696226375	-1.741015672
ENSG00000134202	4.793891581	5.165991818	5.013078481	5.580865749	4.844637092	5.117322697	5.03629825	5.32482
ENSG00000228420	-0.761663612	-0.851560328	-0.719987778	-0.779543947	-0.772281843	-0.851987372	-0.851863027	-0.850666106
ENSG00000261055	-1.739118833	-1.74111024	-1.665962453	-1.744223558	-1.74207553	-1.741841846	-1.741627454	-1.73961875
ENSG00000184371	5.641549783	5.286842576	6.144311456	6.429244199	5.109984237	5.093161623	5.604209548	4.397785489
ENSG00000168710	10.77118547	10.947311	11.18038346	11.15683799	10.93792526	10.98188276	10.98409835	11.08952258
ENSG00000143093	9.748565402	9.867243075	9.566343329	9.697065297	9.974452757	9.88276358	9.868451963	10.20835035
ENSG00000258634	7.421050762	7.359145945	7.320812451	6.994715546	7.785986873	7.376953564	7.482954307	7.491413644
ENSG00000156150	-1.391801586	-1.19310349	-1.403027024	-1.400417863	-1.396792202	-1.396397766	-1.396035894	-1.392645397
ENSG00000258673	-1.326010939	-1.394365753	-1.336861804	-1.399445379	-1.3959407	-1.395559426	-1.330103956	-1.391932266
ENSG00000224965	-1.740466177	-1.742831381	-1.748365038	-1.746529083	-1.74397786	-1.696306798	-1.696052164	-1.741059931
ENSG00000116396	4.806099423	4.288093409	5.020831533	4.194752915	4.951368375	4.336187426	4.501096517	3.679374702
ENSG00000227963	4.154468663	4.207622106	4.465119512	4.180324213	4.034423046	4.314673406	4.462165062	4.252457209
ENSG00000162775	11.04028052	10.94605995	10.873184	10.85425722	11.00900787	10.67113692	10.9608377	10.80409373
ENSG00000168679	2.124997869	1.888608199	2.131700104	1.860884466	2.297280574	1.804515841	2.202681736	1.902487837
ENSG00000273373	8.382606878	7.729943599	7.295601999	7.019707643	8.084436642	7.517014757	7.385849469	6.80895753
ENSG00000224699	5.705379859	5.021657939	4.979827992	4.953516652	5.177466331	5.018013122	4.768155942	4.708410344
ENSG00000134248	8.935067573	9.0498951	9.349468707	9.375733303	9.195402414	9.163178137	9.317471688	9.458005578
ENSG00000143125	-1.048810563	-1.052940249	-1.05750719	-1.056743081	-0.897389699	-1.054457417	-0.971688836	-0.967097398
ENSG00000240194	-1.079781473	-1.08384984	-1.089099262	-1.088347174	-1.004622924	-1.085344481	-0.854094733	-1.080802783
ENSG00000235407	-1.323805581	-1.395490859	-1.403462963	-1.40081798	-1.397142542	-1.396742691	-1.259820195	-1.392938805
ENSG00000177301	0.345482707	0.003886532	-0.001732106	6.33E-05	0.242907014	0.002963723	0.172231645	0.005812652
ENSG00000221538	-1.391047818	-1.394285695	-1.401861064	-1.39934771	-1.201215312	-1.395475229	-1.395126645	-1.391860645
ENSG00000259834	8.348006094	7.494407498	8.453749769	7.802488962	9.202153119	8.885403953	9.038931823	8.688147839
ENSG00000177272	9.113037914	8.383816794	9.228821062	8.610906652	10.00388399	9.62119583	9.750772315	9.439317292
ENSG00000237415	-0.24557711	-0.161615338	0.009958384	-0.250491264	-0.24849491	-0.087370765	-0.248065196	-0.155578185
ENSG00000143119	11.44782274	11.78196489	11.54506113	11.91579023	11.33229982	11.57428408	11.80359479	11.83264993
ENSG00000261654	6.459039169	5.988715721	5.814018035	5.790467801	6.166329436	6.423876462	6.253071537	6.186496566
ENSG00000232811	3.859400254	4.323132501	3.691899036	4.018981722	4.147250951	3.697531118	4.278329643	3.84630904
ENSG00000121931	9.069421738	9.044380615	9.140867078	9.24818709	9.08343564	9.453365059	9.239654168	9.482192652
ENSG00000273010	3.456744339	3.361809143	3.260680609	3.570511783	3.386935936	3.244699499	3.566674536	3.579480363
ENSG00000156171	9.214179855	9.220561769	9.157529944	9.265928352	9.275852316	9.635240736	9.146592428	9.787805074
ENSG00000134255	10.52236239	10.58479668	10.35943305	10.52879811	10.20153664	10.76879981	10.03061932	10.75504769
ENSG00000272982	0.473731558	0.381660814	0.51139798	0.521154256	0.38031276	0.670463457	0.380934598	0.626665283
ENSG00000273221	3.84746671	3.882523019	3.713631667	3.980508691	4.114693593	5.038874199	3.459825126	3.73388993
ENSG00000162777	8.155595605	7.730861027	8.358962621	8.591040937	8.255090189	9.946537575	7.432615328	8.461792442
ENSG00000064886	10.27978069	12.3797023	11.60112691	13.41782767	11.7298354	14.05673835	11.18124385	14.03106986
ENSG00000236040	1.640268003	1.909910672	1.920961676	1.869838001	1.897289704	3.085129583	1.626647464	1.840610016
ENSG00000173947	2.964628962	3.182445572	3.387335657	3.691689278	3.401581354	3.528425618	2.928121157	3.464230319
ENSG00000085465	5.244394921	5.303797847	4.776989564	4.6409952	5.432432204	4.961696141	5.265083231	4.936940709
ENSG00000260948	5.373744957	5.468829296	4.497900402	4.951533313	5.311765893	4.860763257	5.329524466	5.232137468
ENSG00000243960	4.381296517	3.971529671	3.732987143	3.69241558	3.829459705	3.985887461	3.919574467	3.853251159
ENSG00000116455	9.371469614	9.650278373	9.844487562	9.756918033	9.290036902	9.305904329	9.494406299	9.636993451
ENSG00000116459	10.39670616	10.63081675	10.9921924	10.96513229	10.61860035	10.76350178	10.82044584	11.06141045
ENSG00000143110	6.631062324	5.117163719	6.642197878	5.494787473	6.483502242	5.863389001	7.075883707	4.869531973
ENSG00000121933	4.430333648	4.177685813	3.571140328	3.74578844	3.287235923	3.89533444	4.78828796	4.323553393
ENSG00000116473	10.1983904	10.50533406	10.26862581	10.48435406	9.951822633	10.27333989	10.48227066	10.56288151
ENSG00000231346	-1.740560215	-1.695035152	-1.748546215	-1.746690006	-1.744110638	-1.69591367	-1.743572586	-1.741160519
ENSG00000197852	7.057416781	6.847332325	6.764704139	6.552637481	6.86322726	6.39675281	6.898236999	6.287894191
ENSG00000227811	0.617396071	0.608133624	0.654622082	0.594443274	0.679298536	0.604828594	0.819758049	0.615034762
ENSG00000064703	9.400373616	9.559227375	9.612522812	9.69932296	9.527805357	9.47390052	9.445122329	9.419148084
ENSG00000171385	-0.770515642	-0.772268055	-0.776099849	-0.774872102	-0.773093676	-0.772895274	-0.30246386	-0.770961604
ENSG00000143079	6.803585473	7.06330156	6.762332341	6.940305079	6.302314195	7.312294064	6.729966509	7.445325487
ENSG00000134245	1.742588675	1.514738319	1.478948615	1.726307166	1.7014873	1.434332782	1.580808902	1.446824552
ENSG00000273483	-1.018600856	-0.939908954	-1.026177681	-1.025425187	-1.024326681	-0.942472379	-0.941725671	-0.936026925
ENSG00000007341	8.22251715	8.109562994	7.824004799	8.160219516	8.021056032	8.248769547	7.955165899	8.017049093
ENSG00000116489	12.19226728	12.49702997	12.54458615	12.66555256	12.12075968	12.41421858	12.26982609	12.44734668
ENSG00000238975	6.001182747	6.086267434	5.12048306	5.691014423	5.683394743	5.600865026	4.907074315	5.035114024
ENSG00000155363	11.33062023	11.43551178	11.27064505	11.25078137	11.15873328	11.20649461	11.03885735	11.19695452
ENSG00000225075	-1.391420573	-1.328616494	-1.402437656	-1.399876924	-1.396318558	-1.26372546	-1.395576288	-1.392248722
ENSG00000155366	7.26149821	7.694547585	7.430241285	8.005821356	6.804053938	7.655115933	7.068926389	7.58994536
ENSG00000155367	2.172308519	1.783779338	2.509982927	1.5889508	1.598236036	1.599268481	2.336125623	1.708186249
ENSG00000261595	-1.061672854	-1.06559316	-1.001413721	-1.0695285	-0.989536954	-0.988747678	-0.988056987	-1.062656996
ENSG00000184599	-1.693775385	-1.74263451	-1.701531441	-1.74626536	-1.743760261	-1.743487731	-1.743237701	-1.740895085
ENSG00000234790	-1.326688594	-1.394020029	-1.401507943	-1.270761727	-1.395571396	-1.395195831	-1.39485127	-1.391622975
ENSG00000224167	-1.740519016	-1.695211587	-1.748466839	-1.746619503	-1.696365173	-1.743773199	-1.743516986	-1.74111645
ENSG00000228040	-0.302232567	-0.304190556	-0.043191123	-0.307078552	-0.071677046	-0.220064819	-0.304685191	-0.302731959
ENSG00000155380	10.67930846	10.79348678	10.970484	10.98897804	10.31479191	10.46587272	10.46318135	10.45784299
ENSG00000229020	-0.134169472	-0.142247553	0.028183589	-0.230543618	-0.146038715	-0.228324608	-0.144289158	-0.226137115
ENSG00000226419	6.526480653	6.107821105	6.114332738	6.191655656	6.054120553	6.246033244	5.671843959	5.147011241
ENSG00000236066	3.723972334	2.442859826	2.551670889	2.244978535	2.49774684	2.568381999	2.275964072	2.206923525
ENSG00000238198	1.550429474	1.459774233	1.472873244	1.429356929	1.380842723	1.382653767	1.384323361	1.400335254
ENSG00000198799	10.12203356	9.798651658	9.637294727	9.582824223	9.847448418	9.942338555	9.708424309	9.760250121
ENSG00000233839	0.942660521	1.242666131	1.000804113	1.145046841	1.018554785	1.167663205	1.236565022	1.113591752
ENSG00000236887	-0.014110492	0.06639873	0.113737009	0.122955404	0.062589738	0.063504026	0.139210002	-0.014659204
ENSG00000081026	8.440133579	8.604717595	8.204217987	8.446677266	8.029151693	8.203586284	8.03097627	7.877327722
ENSG00000232499	7.785539425	7.321109493	7.537824345	7.518893141	7.396077233	7.78705905	7.528646569	7.611798623
ENSG00000116793	9.208558359	9.352273842	8.901770328	8.883158732	8.570475767	8.62049223	8.673304513	8.498128428
ENSG00000232450	3.62350878	3.800060124	3.288524851	3.194147784	3.289756735	3.196355627	3.03135163	2.853843521
ENSG00000081019	10.17757477	10.2221479	10.17553151	10.09449297	10.50518088	10.34147787	10.66303776	10.71492043
ENSG00000231128	2.654596892	2.803771714	2.936399566	2.930592366	2.837588495	2.402422158	2.944196196	2.774298091
ENSG00000134242	10.58115218	10.49661438	10.27552865	10.49761366	10.37849677	10.44749461	10.33104429	10.31205143
ENSG00000226167	-0.711029803	-0.801712641	-0.669059085	-0.803569324	-0.721786407	-0.802162168	-0.80203127	-0.712898247
ENSG00000188761	4.818078552	4.301632032	4.185531591	4.319614433	4.572397833	4.06717569	4.033408335	3.685956989
ENSG00000134262	9.222521117	9.121581526	9.117570187	9.090217158	9.278736725	9.177569661	8.815563358	8.790131964
ENSG00000118655	8.789220621	8.908746525	9.286140176	9.189184039	8.787335322	8.831280256	8.956213294	8.713103745
ENSG00000235527	4.900172822	5.026278498	5.075894176	5.968852317	5.236016845	5.830019077	4.845037615	4.751445552
ENSG00000163349	12.83670228	12.96399342	12.62103577	12.79604765	12.93812917	12.68043735	12.88552998	12.78219012
ENSG00000116774	3.860582268	3.579899235	3.370103452	4.189671332	4.241913494	4.323763269	3.000405934	3.026174442
ENSG00000197323	11.98308621	11.89873205	11.65426668	11.76935752	11.81619818	11.93029245	11.85916207	11.93136611
ENSG00000236480	5.936609894	6.33570324	6.069670911	6.238774542	5.048248311	5.95693702	5.227321981	5.421432619
ENSG00000116752	8.484397269	8.506185635	8.885978934	9.103134237	8.629714657	8.820719692	8.888443261	8.924685603
ENSG00000175984	1.39158625	1.375324865	1.272756563	1.536471305	1.291911088	1.506479681	1.509056488	1.463222489
ENSG00000116748	0.411871259	0.086976377	-0.009406779	0.073789658	0.163389737	-0.004619967	-0.004346057	-0.001719025
ENSG00000242769	-1.324063604	-1.395359224	-1.403287995	-1.400657389	-1.329095237	-1.396604252	-1.328332713	-1.392821043
ENSG00000213281	11.46151844	11.81591705	11.83135482	11.94416416	11.61413658	11.71882009	11.81353723	12.0160183
ENSG00000009307	13.2041254	13.39224008	13.4751579	13.5044511	13.36818811	13.46559093	13.60580066	13.85437651
ENSG00000052723	10.40823426	10.44301849	10.6579819	10.50901174	10.59939878	10.55179036	10.69033342	10.74824442
ENSG00000198765	-0.980463919	-1.066581997	-1.071472393	-0.994548874	-1.068566223	-1.068085868	-0.908584923	-1.063516124
ENSG00000134198	8.327246004	9.010484911	8.446375594	9.02046078	8.631731927	10.34497622	9.123425362	10.06473238
ENSG00000233730	4.246923757	4.382792185	4.33580994	4.823599745	4.482808913	5.230524388	4.401065159	4.710966017
ENSG00000134259	-0.420317602	-0.422333773	-0.426722709	-0.425319349	-0.423281698	-0.038840644	-0.422844122	-0.23587123
ENSG00000232185	-0.056444729	0.026517279	0.137778019	0.014273513	-0.059715602	0.023560295	0.172872585	-0.057012913
ENSG00000173218	10.76165453	11.16828906	11.10153882	11.4125035	10.98079938	11.62212384	10.98416458	11.42339271
ENSG00000163393	5.403699212	4.690853252	5.221797399	3.924849183	4.858608264	3.538341135	5.621590889	3.801048471
ENSG00000173212	-0.960970697	-1.048710699	-1.052758748	-0.976000815	-1.050732296	-1.050242894	-0.967122944	-0.962017668
ENSG00000163399	11.69817549	11.97212779	12.25288784	12.40285621	11.36751389	11.69171379	11.50890806	11.38146579
ENSG00000269279	-0.685467607	-0.776401302	-0.779187405	-0.703679622	-0.696279795	-0.620633373	-0.776727236	-0.775438718
ENSG00000203865	5.243527022	4.294303772	4.928235657	4.29409095	5.531658511	5.116654566	5.104662451	4.975495146
ENSG00000212385	1.347844371	0.947604065	1.142793111	0.940696783	1.177659551	1.107912236	1.182073315	1.125278201
ENSG00000233154	1.635823794	1.539834452	1.566307986	1.441508089	1.53168277	2.005226451	1.535447648	1.630291783
ENSG00000230381	-1.740427791	-1.742782343	-1.74829108	-1.746463393	-1.743923659	-1.649287186	-1.743393874	-1.74101887
ENSG00000224950	6.052451668	5.743709557	5.12469	5.538792233	5.386979422	6.4730702	5.609465402	5.393059439
ENSG00000116815	8.631943109	8.803599081	8.373922916	9.120662171	8.006746238	9.085835967	8.594281932	8.651462491
ENSG00000177173	6.587966005	6.529552944	5.472932828	6.138623001	5.429889854	6.36280255	5.951789192	5.520146224
ENSG00000264419	1.784130514	1.983670324	1.584505962	1.883014438	1.461025218	1.750046006	1.616809776	1.553661976
ENSG00000143061	3.477759851	2.998085076	3.461724025	3.374717652	2.859264448	2.925458964	3.148309246	2.827396284
ENSG00000231072	-0.83764916	-0.839584997	-0.771169833	-0.696307674	-0.840176879	-0.757836279	-0.839903848	-0.749717977
ENSG00000223489	-0.784292568	-0.625102972	-0.788355415	-0.787472079	-0.705342308	-0.786038069	-0.628276227	-0.7846213
ENSG00000116824	7.664205741	9.065644148	7.764175591	8.766448939	8.99281922	9.542528475	8.816027737	10.24847272
ENSG00000225079	-1.393005257	-1.396563657	-1.404888926	-1.40212677	-1.39828851	-1.397870945	-1.397487854	-1.179990911
ENSG00000134247	3.077805478	3.681881634	3.26887138	3.49017614	2.596418714	3.135566374	3.455477399	2.865675861
ENSG00000134256	3.517358402	3.29973621	4.086263969	3.172680418	3.440050515	3.158883765	4.689045975	2.789980535
ENSG00000236137	3.705305928	3.438723958	3.655397499	3.490237195	3.65977884	3.46656509	3.164409461	3.200403422
ENSG00000116830	11.01915954	10.9961102	10.9621363	10.92861835	10.76607637	10.6802331	10.5983733	10.34030905
ENSG00000215930	2.602935232	2.153854697	2.161218334	2.296108365	2.272237037	2.494982362	2.215538194	1.921643768
ENSG00000134253	5.804904817	6.14428377	5.909744785	6.161598632	5.582461213	6.18764597	5.687017035	5.250650841
ENSG00000271427	2.055128743	1.758959563	1.897854314	1.661597073	2.007088162	1.823691324	1.892768706	1.848126252
ENSG00000198162	10.92510571	11.01435529	10.90666365	10.93743894	10.90291615	10.86793234	11.20008884	11.22011467
ENSG00000226755	-0.423171617	-0.424964334	-0.428845629	-0.21122902	-0.341842057	-0.190931587	-0.425417149	-0.423628896
ENSG00000236866	-1.39069978	-1.393880667	-1.401322705	-1.335115563	-1.39542253	-1.331311241	-1.330968792	-1.3914983
ENSG00000183508	10.02020347	11.42301353	10.46651989	11.83974319	10.00773727	11.14965114	10.97676115	10.57421708
ENSG00000228217	4.934116564	4.995308592	5.146762959	4.99654162	5.253967604	4.813035796	5.04721421	5.491161389
ENSG00000196505	9.840575915	9.964562339	9.689868625	9.803482083	9.852609447	9.888692193	9.919350447	9.900350167
ENSG00000065183	9.682817314	9.887037737	10.07848728	10.03239859	9.622087434	9.866067302	9.843644584	10.0256558
ENSG00000155761	-1.739612541	-1.741740906	-1.746720449	-1.659772808	-1.742772582	-1.742522826	-1.74229369	-1.740146839
ENSG00000226126	-1.739822488	-1.742009098	-1.703310038	-1.74542759	-1.743069007	-1.742812417	-1.698762135	-1.740371408
ENSG00000092607	-0.210036293	-0.069769134	-0.305772838	-0.304526526	-0.221599789	-0.302504124	-0.143951122	-0.30050704
ENSG00000226172	-0.055876996	0.01278827	-0.015846619	-0.150061634	0.006604806	-0.147845431	-0.065900789	-0.14565615
ENSG00000239216	-1.390548544	-1.330462854	-1.337846954	-1.398638873	-1.395234527	-1.394864168	-1.33128257	-1.391340848
ENSG00000116874	8.356719087	8.40294664	8.475818184	8.229234851	8.279897619	8.23120079	8.352090734	8.442482878
ENSG00000223575	3.691072156	3.754759465	3.43861423	3.734875075	3.863315247	3.390709895	3.663987447	3.05819859
ENSG00000236804	5.098641427	4.701976539	4.537200775	4.410926371	4.510319045	4.021212245	4.405387354	4.030717676
ENSG00000231365	7.746010872	7.104480137	7.169226085	7.075167559	7.128172694	7.189834352	7.038509574	6.996305487
ENSG00000238679	-1.390548544	-1.330462854	-1.337846954	-1.398638873	-1.395234527	-1.394864168	-1.33128257	-1.391340848
ENSG00000229570	-1.390777738	-1.329977582	-1.401443294	-1.334970459	-1.331525632	-1.395144678	-1.394800854	-1.391579463
ENSG00000143067	4.371735763	4.861088436	4.480088784	4.534023158	3.789185396	4.145608061	4.188676247	4.171456826
ENSG00000092621	10.49038461	10.20611148	10.80169695	9.906570616	10.25651944	9.903468959	10.20609684	9.866724495
ENSG00000134193	3.196528606	3.313753982	3.547802313	4.339198987	3.691589423	4.938048968	3.303674354	4.488255024
ENSG00000215864	-0.822000459	-0.736435358	-0.826694608	-0.825749194	-0.590357721	-0.739146437	-0.82407582	-0.822709547
ENSG00000261662	3.834582349	3.392085499	3.464235774	3.276035938	3.939045512	3.603212928	3.478144319	3.425084466
ENSG00000134250	11.49029077	10.98993627	11.33841139	10.91642859	11.22836242	11.07599431	11.34616475	10.73046929
ENSG00000273131	7.582965624	7.443202801	7.138282916	7.107524727	7.680749218	7.200342271	7.413808554	7.05603388
ENSG00000236933	3.469285519	2.999426396	3.606971371	3.212308834	3.475470423	3.400128886	3.219103134	3.0883849
ENSG00000188610	6.832660142	7.056569913	7.506529251	7.197991454	7.253279306	7.156936972	7.033334621	6.830331178
ENSG00000213244	0.083791346	0.165851968	0.333882142	0.223402389	0.161895244	0.080515858	0.163721177	0.172133428
ENSG00000223345	2.6424159	2.421690391	2.817829546	2.24760252	2.869179762	2.271434384	2.594569429	2.294640155
ENSG00000233029	-0.258128942	-0.260100169	-0.191669897	0.013123522	-0.261024382	-0.099828471	-0.176153915	-0.258631825
ENSG00000198019	0.941209005	1.054472914	0.878427243	0.67543296	0.840561674	0.76435861	0.765387673	0.684086884
ENSG00000171943	5.747353119	5.421257196	5.537759021	5.299467833	5.40091842	5.278858798	5.159650454	4.706901782
ENSG00000269996	6.743893744	6.71267533	6.705876538	6.756788767	6.821345853	6.452144435	6.14584503	5.655167589
ENSG00000227082	2.300417712	1.592422995	1.574933628	2.095191575	2.024162638	2.028027826	1.834555813	1.598379783
ENSG00000231429	-0.905314725	-0.908808086	-0.911538247	-0.695706067	-0.7491229	-0.909257876	-0.909126866	-0.906444524
ENSG00000228826	-1.390289869	-1.393403636	-1.338295546	-1.398271624	-1.33251987	-1.394547576	-1.331819258	-1.391071539
ENSG00000233432	-0.776437987	-0.777728443	-0.780509733	-0.705033988	-0.697638085	-0.778187492	-0.62071954	-0.688708388
ENSG00000272583	3.277846627	2.789117456	3.420600434	3.385994211	3.518509017	3.404828908	3.410190764	3.318980798
ENSG00000231752	4.952032567	4.691744484	4.833595278	4.307956218	4.467755811	4.533377583	4.211402273	3.944894809
ENSG00000230880	2.141293388	1.918973288	1.983923782	1.885763173	2.09300521	1.910984095	1.91331366	1.935603429
ENSG00000265466	-1.391224131	-1.394490878	-1.402133792	-1.399598028	-1.330615908	-1.330232568	-1.329880875	-1.392044205
ENSG00000230446	-0.136464973	-0.055181355	-0.142786276	0.00201948	0.015327847	0.016814735	-0.138972913	-0.049209655
ENSG00000236055	1.601550764	1.355599172	1.398253021	1.261115598	1.626878934	1.630132611	1.502736268	1.523863538
ENSG00000230255	0.388447283	0.379777524	0.360994591	0.43608063	0.375710937	0.520761563	0.453036983	0.298729855
ENSG00000234978	4.619439111	4.280278402	4.372232578	4.156964722	4.465828317	4.386665635	4.480611873	4.325245093
ENSG00000232745	3.183380105	2.901150114	2.658539144	2.7895089	2.829422798	2.983697549	2.723509519	2.690986862
ENSG00000232274	-0.180140336	-0.096851166	-0.114498521	-0.10886319	0.04584127	-0.023129615	-0.182707092	-0.180663218
ENSG00000230850	5.239473603	5.220418801	4.54148353	5.153274418	4.952652645	5.412479858	4.817880971	4.446615989
ENSG00000237291	1.975602497	1.707958774	1.387794654	1.470436391	1.561601452	1.564093051	1.492004865	1.330922045
ENSG00000265661	1.280996183	1.403067057	1.231178633	1.24210096	1.257948971	1.39451204	1.331639395	1.196451307
ENSG00000232336	3.470860442	3.567052917	2.941838422	3.254300383	3.118564961	3.47374922	2.675403907	2.926432288
ENSG00000225278	-0.961657278	-1.049304231	-1.053844789	-1.053067478	-0.969007862	-1.050834801	-0.889896827	-1.046183929
ENSG00000229420	0.603508184	0.68295596	0.662913758	0.862561703	0.752918586	0.823908254	0.680619245	0.770394592
ENSG00000234654	1.325669099	1.436618132	1.197733289	1.336821814	1.148812365	1.297982145	1.228430904	1.072309355
ENSG00000242569	-0.963395704	-1.04934878	-1.053861569	-0.977734532	-1.051329205	-0.969666131	-0.968916921	-1.046288781
ENSG00000185044	3.736637302	3.766507573	3.443894688	3.477667631	3.700831587	3.988093958	3.827651196	3.766391427
ENSG00000238261	-1.322708747	-1.396050421	-1.404206733	-1.401500634	-1.397740269	-1.327475688	-1.396955862	-1.323583908
ENSG00000272302	-0.025813515	-0.03385604	-0.051273136	-0.045716271	0.03661298	-0.036722342	-0.035887379	-0.115602008
ENSG00000223804	5.284279434	4.766995465	4.913250334	4.690646169	5.372001385	4.742412457	4.978488358	4.817661362
ENSG00000226637	-0.979907582	-0.983964367	-0.999034117	-1.069028425	-1.067219901	-0.986075355	-1.066307106	-1.062215085
ENSG00000236334	-0.676871695	-0.76821148	-0.771038089	-0.770138343	-0.768825127	-0.61172745	-0.610417533	-0.767235254
ENSG00000215784	6.286017715	6.33855189	6.621686383	6.214738575	6.160196994	6.274165269	6.23829267	5.982988782
ENSG00000196369	7.168221982	7.153805512	6.96936865	7.211098368	7.077297629	6.844264088	6.938981961	6.273603674
ENSG00000271644	3.671891364	3.953300992	3.852234292	3.959032156	4.055047465	3.741667549	3.827855916	3.608991507
ENSG00000162825	-1.690314219	-1.692847273	-1.749530484	-1.747564239	-1.744831966	-1.744534722	-1.744262017	-1.741706962
ENSG00000235398	1.517814482	1.497269263	1.564440852	1.466724907	1.34441135	1.554905283	1.421914362	1.438016323
ENSG00000207106	-1.389442151	-1.392417114	-1.399377368	-1.218232851	-1.393859159	-1.393510059	-1.393189779	-1.390188976
ENSG00000231360	3.07594671	3.155539496	3.158445665	3.319644579	3.45277713	3.289510935	3.575816089	3.18565093
ENSG00000236943	4.398970051	4.335988791	4.386988284	4.357783189	4.305935039	3.926296184	4.627024166	4.594656097
ENSG00000201699	2.717389487	2.861356559	2.71442603	3.425387955	2.600344715	3.280013208	2.289747915	2.397669548
ENSG00000225241	8.442272075	7.994472874	7.983867196	7.766527547	8.369117419	8.155702711	7.981518387	7.408299896
ENSG00000203843	0.828135073	0.942260574	0.765779617	0.71210258	0.564920299	0.565331123	0.565709923	0.661172548
ENSG00000215861	2.119750419	2.618402373	2.896067992	3.005342147	1.90863742	2.003447089	2.005273294	1.922921567
ENSG00000168614	7.709856932	6.934676757	6.549262582	6.847351621	7.307941348	7.111341401	7.069154494	6.32940108
ENSG00000254539	2.381404772	2.403732631	2.27326162	2.297268871	2.331780461	2.149704604	2.280608179	2.019226443
ENSG00000178104	10.38844443	10.75776952	10.43675693	10.68728686	9.905663487	10.47435155	10.04082299	10.17319356
ENSG00000268172	4.304497781	3.759809263	3.23131651	3.266257957	3.209309169	3.269291611	3.160554076	2.994854454
ENSG00000272755	2.009887167	2.046349779	1.869113071	1.884571205	1.906958215	2.146873637	2.038906825	1.859498328
ENSG00000223380	10.08254702	10.07771808	10.31708339	10.1512892	10.17702208	10.14506699	10.31062409	10.26088038
ENSG00000177144	7.0065649	6.8935654	7.500894725	7.255601575	7.290222014	6.919534201	7.443959581	7.238681745
ENSG00000272709	0.794202555	0.381366858	0.45033494	0.376352152	0.466676621	0.692087156	0.380509683	0.47828444
ENSG00000213240	10.00004853	9.287770684	8.898658767	8.987183561	9.410957888	9.30891681	9.28441531	8.675972086
ENSG00000255168	0.507882911	0.49900712	0.606203487	0.485913912	0.569098258	0.570679953	0.496764951	0.505618964
ENSG00000163386	8.823843283	8.446455965	8.26565758	8.264653367	8.579750993	8.414171094	8.47881453	7.99045604
ENSG00000233396	3.364952359	3.318469017	3.255724481	3.407968171	3.150795865	3.255050775	3.159461163	3.443991005
ENSG00000201558	5.863040115	5.832351074	6.553882202	7.329287267	5.809098621	6.638901099	5.24041754	5.250727128
ENSG00000117289	10.50805234	10.42892012	10.54143481	10.22553372	11.0902261	11.41313465	11.22521841	11.59598022
ENSG00000121851	7.35701715	7.295200899	7.682879784	7.297351876	7.671378537	7.812605964	7.790695244	8.048329537
ENSG00000181039	3.645482741	3.320783897	3.393909708	3.041950103	3.48427596	3.490149106	3.495553368	3.671662737
ENSG00000234222	3.492780896	3.340826311	3.697272509	3.77327226	3.476432469	3.735715843	3.945940471	3.62905853
ENSG00000152022	9.927778143	10.08936307	10.34728333	10.32161181	10.31141218	10.43808117	10.59129732	10.72573047
ENSG00000131795	10.49046939	10.64159146	10.78826851	10.79471648	10.65808132	10.77590642	10.98509558	11.31084168
ENSG00000211451	3.819111605	3.588619835	3.847151211	3.722142906	3.612689771	3.823501961	3.86617794	3.924037288
ENSG00000131779	8.445855578	8.527256632	8.756293707	8.571628123	8.492311393	8.672584743	8.545418913	8.833244022
ENSG00000143127	5.263684387	5.349646953	4.950396755	5.174469591	5.148251688	5.07614391	4.394450938	4.492278645
ENSG00000198483	1.137085478	1.262949133	0.94632117	1.16464425	0.954226222	1.254272282	1.189568271	1.133092148
ENSG00000131788	8.375060463	8.309497172	8.522739006	8.249925635	8.529361898	8.338941109	8.40965084	8.311366238
ENSG00000186364	5.728332431	5.646852861	5.6925415	5.336620323	5.727408949	5.348347383	5.543373722	5.411159265
ENSG00000186141	9.144173358	9.301875015	9.359210637	9.347798679	9.24392949	9.022655481	9.244987365	9.304890765
ENSG00000121848	10.1791727	10.01023959	9.753394187	9.856542795	9.782911161	9.850812915	9.789908103	9.905606358
ENSG00000174827	2.494028466	2.52848252	2.560531959	2.480965969	2.571226977	2.823922756	2.458390754	2.671538886
ENSG00000117262	7.905374062	7.664606544	7.22738505	7.495120084	7.53956769	7.377934663	7.305206202	7.236252788
ENSG00000235702	-0.902847977	-0.822272544	-0.772307335	-0.763572307	-0.906785021	-0.906650924	-0.906527219	-0.903946405
ENSG00000207418	-0.330627797	-0.504605553	-0.508005332	-0.431915239	-0.505343534	-0.423361684	-0.34671491	-0.503431636
ENSG00000152042	2.759896873	2.884565359	2.413831817	2.772337824	2.956570711	2.819128261	2.873555005	2.553000166
ENSG00000232637	5.604036552	5.238137321	5.220010539	5.035991794	5.679371105	5.768827295	5.301944532	4.959332994
ENSG00000186275	7.174781369	6.935229811	6.881343127	6.821559695	7.285247401	7.318046755	7.120515268	7.158766372
ENSG00000234225	1.25607469	1.395502685	1.22107072	1.426482387	1.4514123	1.317374636	1.319050183	1.481228406
ENSG00000227242	3.213480106	3.368850671	3.130888527	3.519138084	3.254444245	3.210400183	3.356426694	3.3582592
ENSG00000225603	3.183463071	3.34004922	2.95112795	3.491454325	3.224997062	3.230128976	3.185125039	3.464843229
ENSG00000230832	2.972643331	3.337740203	3.294480358	3.469317828	3.034663957	2.984100825	2.929449497	3.025371297
ENSG00000131791	8.295804879	8.494105951	7.972170574	8.150545563	8.161350843	8.264044135	8.135388886	8.093333813
ENSG00000237188	5.243173215	5.059967642	4.731833866	4.705088082	5.188280563	4.964201796	5.224485335	5.092381296
ENSG00000131781	4.617498514	4.810091886	4.782637853	4.572682781	4.49093786	4.732983137	5.057128182	5.073124642
ENSG00000271721	5.707779768	4.992190951	5.151006509	5.246464254	5.365955195	5.683181871	5.540718367	5.518103145
ENSG00000180867	9.115032625	9.495040554	9.813416096	9.787205376	9.102990549	9.174056064	9.504677473	9.420924289
ENSG00000226015	7.252008418	7.896881342	7.959263866	7.992168787	7.451237814	7.618652747	7.770051525	7.891021124
ENSG00000236806	-1.740504497	-1.742880334	-1.748438866	-1.746594658	-1.744031966	-1.743753171	-1.648284255	-1.74110092
ENSG00000131778	10.4986777	10.63656757	10.44032648	10.555784	10.39121714	10.5334714	10.53538709	10.69279502
ENSG00000213226	1.773987194	1.745047576	1.681300716	1.580882735	1.669141103	1.672025334	1.373276657	1.379506627
ENSG00000116128	9.860022829	9.623241851	9.655243281	9.745836764	9.859290364	10.08297552	9.981226929	10.11405261
ENSG00000162836	7.298742959	6.904603508	7.245348017	6.80338475	7.481841349	7.656808565	7.196074905	7.19466984
ENSG00000188092	5.758677588	5.660957748	5.380277421	5.488754209	5.794186745	5.599489876	5.26909654	5.451113962
ENSG00000206585	-0.016364401	0.289824148	0.117526023	-0.022238233	0.06394213	-0.019583315	0.065782265	0.074253698
ENSG00000203836	2.840398573	2.463879074	2.55962684	2.358955421	2.570409088	2.779702508	2.456586803	2.551174409
ENSG00000199879	0.360808976	0.447241622	0.624509385	0.863755498	0.442775877	0.35629505	0.356641267	0.359961642
ENSG00000234283	-1.739612541	-1.741740906	-1.746720449	-1.659772808	-1.742772582	-1.742522826	-1.74229369	-1.740146839
ENSG00000238107	-1.692702566	-1.742935064	-1.748521409	-1.698823199	-1.744092459	-1.743812269	-1.74355521	-1.741146747
ENSG00000244252	-1.391597665	-1.394544607	-1.283727641	-1.399151783	-1.336922797	-1.395627258	-1.395309995	-1.392337456
ENSG00000202408	3.976469546	4.232395983	4.84035989	5.275085255	3.977196272	3.803996959	3.650902758	3.179021873
ENSG00000272824	-0.70204298	-0.792721294	-0.795460928	-0.651408492	-0.793316256	-0.71198438	-0.711223671	-0.791774568
ENSG00000215863	1.308793546	1.517026733	1.272826477	1.351834552	1.439257527	1.370297252	1.632365491	1.464614111
ENSG00000231551	0.374224669	0.371105164	0.437774532	0.444153511	0.731095321	0.532232643	0.455403939	0.548149858
ENSG00000225871	0.426170052	0.417287453	0.398008678	0.474404743	0.413117817	0.414118957	0.415042109	0.58159664
ENSG00000212456	7.138749459	7.295895816	7.479217476	8.124524395	7.441286791	7.779009166	6.276533864	6.289257032
ENSG00000223491	-1.740880655	-1.743360869	-1.749163604	-1.747238374	-1.744563096	-1.744272053	-1.694306976	-1.69180522
ENSG00000122497	7.671407915	7.522675356	7.03854631	7.144008077	7.457159984	7.50280979	7.344419043	6.986418584
ENSG00000223612	5.44893931	5.730782224	5.483104834	5.657413937	5.274380548	5.641196704	5.619032761	5.17500926
ENSG00000207501	5.956270547	5.978162571	6.28833599	7.223743867	5.89388001	6.839810161	5.113272171	5.077851163
ENSG00000203832	5.355008167	5.238398957	4.965358596	4.744183001	5.238300656	5.067616463	5.159465137	4.64600603
ENSG00000243452	5.678198709	5.141559146	5.020286684	5.307885519	5.509278842	5.400438629	5.372422111	5.265630665
ENSG00000207205	1.935501009	1.91615157	2.305781078	2.503935082	1.980342014	2.288086524	1.74412371	1.845489215
ENSG00000203827	5.377921444	4.82504819	4.748307372	4.941390255	5.278515208	5.004456535	5.348315233	4.959433982
ENSG00000233586	-1.690733084	-1.743486791	-1.749353519	-1.747407057	-1.744702276	-1.744408023	-1.693891922	-1.741608716
ENSG00000206968	-1.151854149	-1.15546359	-1.033287836	-1.025085902	-1.157213184	-1.15678963	-1.156401043	-1.152760252
ENSG00000232527	3.225159554	3.424527787	3.311441851	3.172904811	3.217059549	3.562375882	3.174405735	3.462271668
ENSG00000203825	-0.620657747	-0.53595643	-0.625524192	-0.409708251	-0.622917653	-0.461348079	-0.622584881	-0.621050311
ENSG00000179571	-0.420699623	-0.274494919	-0.519394198	-0.518224828	-0.432290167	-0.431400875	-0.516155572	-0.514466513
ENSG00000207349	-1.740158804	-1.696754132	-1.747772846	-1.700318501	-1.743543862	-1.743276322	-1.74303087	-1.740731148
ENSG00000206737	6.154729501	6.074532554	6.408197224	7.420805963	6.947216074	7.181165214	6.411100004	5.8741967
ENSG00000232721	2.655300524	2.622524012	2.603301895	2.314111244	2.8236753	2.669748762	2.927154452	2.974480015
ENSG00000223779	5.112589284	4.827713457	4.358574594	4.148095512	4.910954311	4.072868777	5.557816106	5.004399699
ENSG00000242352	-0.358151333	-0.359851113	-0.228724077	-0.288333935	-0.280584442	-0.360455712	-0.204026345	-0.271227123
ENSG00000270962	-1.74069184	-1.645823245	-1.748799815	-1.746915255	-1.744296491	-1.744011596	-1.743750221	-1.741301313
ENSG00000226067	3.240417608	2.892877319	2.861730008	3.074562937	3.031815395	3.129533228	2.991491866	2.648796912
ENSG00000235999	5.108612424	4.462411789	4.560571469	4.684467112	4.218345182	4.745674309	4.800768684	4.202165048
ENSG00000233430	0.942061033	1.080085062	0.97636755	1.167535035	0.927617175	1.073159156	0.848724964	1.020078042
ENSG00000253193	-0.18537506	-0.104301736	-0.191440658	0.016368961	-0.188196862	-0.0325595	-0.031199616	-0.185865854
ENSG00000240929	0.789742841	0.94924955	0.978959952	1.166810501	0.942145205	0.943851916	0.945425141	0.788713525
ENSG00000203817	3.78133688	4.193045245	4.232658245	3.970491315	4.131582685	3.890536871	4.113340511	3.769239959
ENSG00000212544	6.64288518	6.667486323	6.874418526	7.594188974	7.172889414	7.57700137	6.299090279	5.93809165
ENSG00000269501	5.034443532	4.821922065	4.702077988	4.446568797	4.575011058	4.195311352	5.115000951	4.656867654
ENSG00000233368	2.414947105	2.321006476	2.390255812	2.32259018	1.968062954	2.11925819	2.421924708	1.895842414
ENSG00000202496	4.585958507	4.522178174	5.187382046	5.449523573	4.805902842	4.838788149	4.717586411	4.102510082
ENSG00000268554	-0.288190704	-0.378948989	-0.187127279	-0.381423316	-0.225570044	-0.379548014	-0.379373581	-0.290155969
ENSG00000239903	3.60807814	3.095043915	3.108469127	3.139405565	3.280184531	3.136380631	3.461371726	3.337696484
ENSG00000234232	1.108164808	1.342548662	1.356882446	1.590509664	1.100497625	1.335131863	1.186510813	1.357990024
ENSG00000223759	2.003723466	1.972270837	1.850601502	1.752970175	1.632156206	1.777323295	1.779575605	1.726583518
ENSG00000203815	0.827067033	0.883840087	0.715002487	0.790937322	0.730992751	0.732053164	0.879032637	0.742423566
ENSG00000197844	1.299433563	0.934229733	0.829902852	0.91097376	0.926859682	0.848866638	0.849949219	0.766962697
ENSG00000150337	3.574145601	3.699247931	3.536921653	3.536277255	3.238499122	3.30139298	4.181159162	3.781117335
ENSG00000203814	11.79787794	11.68804381	12.32355229	11.97486588	12.6029381	12.23038352	12.17919056	11.91234819
ENSG00000242663	1.610907036	1.842633857	1.660864633	2.089100469	2.075929403	2.080011462	1.836925234	1.859398309
ENSG00000233030	1.175736411	1.080462933	1.057115776	1.203139316	1.290443983	0.992493029	1.418228091	1.171700267
ENSG00000183598	9.803316208	9.44601701	10.30169518	9.465166038	10.05586183	9.595525571	9.908801684	9.240640626
ENSG00000183941	0.567025397	0.725761486	0.756230332	0.769553546	0.788846465	0.6447001	0.722094204	0.566161687
ENSG00000203811	2.830351157	2.856088487	3.219659402	2.949401554	2.99418829	2.897835741	2.954091338	2.756966154
ENSG00000183558	3.737714226	3.876609194	4.16596344	4.267383879	4.2862233	4.047596738	3.981716786	3.825481265
ENSG00000220323	4.41573073	4.527867258	4.544069364	4.887059488	5.168542641	5.10941523	4.44613171	4.189846543
ENSG00000261716	7.625498474	7.17525326	7.383999781	7.320904417	7.863634347	7.806220976	7.768137847	7.678837796
ENSG00000272993	4.960709371	4.483267783	4.87215654	4.778334586	5.028694337	4.76250134	4.893619884	4.81237684
ENSG00000203819	4.842673359	4.654890447	5.060526437	5.120314567	4.941999482	5.482604135	4.91133086	4.225574067
ENSG00000203812	2.763121318	2.866003044	3.384030809	3.018617545	3.156338686	2.912068103	3.1214067	3.010812124
ENSG00000203852	2.651282453	2.494193268	2.880590358	2.61582345	2.59983146	2.710918995	2.420776159	2.515531165
ENSG00000182217	1.365735625	1.505059306	1.459250484	1.408067577	1.424771485	1.625781628	1.428352331	1.657124521
ENSG00000184678	11.84557857	11.59114063	12.23396389	12.05169243	12.54809513	12.30981948	12.09623962	12.05338999
ENSG00000184260	11.33680416	11.43263213	12.2826166	12.11712986	12.5066334	12.16955229	12.08822713	11.99943946
ENSG00000184270	10.66048821	10.39538717	11.18193423	10.80503356	11.24753955	11.02598318	11.10974623	10.90468902
ENSG00000178096	6.3476854	6.290304231	6.712532304	6.503765238	6.717339973	7.145488106	6.58119866	6.549929469
ENSG00000159164	8.854533414	9.420619723	9.019044182	9.732111393	9.154814611	9.619115031	8.939190108	9.337507492
ENSG00000143368	9.791420493	10.03642396	10.29306804	10.26609296	9.9994531	10.084491	10.19424707	10.2837574
ENSG00000014914	1.581608608	1.327784553	1.663357381	1.229626606	1.475169066	1.323476821	1.83885045	1.24330801
ENSG00000163113	4.494969208	4.124578327	4.859548028	4.138166665	4.834262046	3.891713983	4.252633288	3.386880074
ENSG00000136631	9.290864089	9.248026254	9.474155227	9.391833848	9.34735284	9.385982085	9.124638123	9.203202974
ENSG00000023902	10.77679959	10.91574533	10.87567579	11.01251051	10.64355745	10.99124889	10.97649194	11.17813836
ENSG00000266187	-1.326010939	-1.394365753	-1.336861804	-1.399445379	-1.3959407	-1.395559426	-1.330103956	-1.391932266
ENSG00000143401	11.49297506	11.55363876	11.84102744	12.0928808	11.68318706	11.9389127	11.64682128	11.68232687
ENSG00000222222	1.643238094	1.626189219	1.651248349	1.785401462	1.872714569	1.620091538	1.692791546	1.784368983
ENSG00000117362	10.12181869	10.47130576	10.6611283	10.58940945	10.24716994	10.31671379	10.51592131	10.7410038
ENSG00000118292	3.672203989	3.44036242	3.084713285	3.271855165	3.417043785	3.323470195	4.1755299	3.426348362
ENSG00000159208	1.331778174	1.388437669	1.343263751	1.291644287	1.149369118	1.309848412	1.512638673	1.474623955
ENSG00000187145	9.096254725	9.235813685	9.633462422	9.601274435	9.394208677	9.51917792	9.497967867	9.697490294
ENSG00000117360	10.1851208	10.08297383	10.06082874	10.0236444	10.20697927	10.06789416	9.908716778	9.668321346
ENSG00000163125	10.97344078	11.02223387	11.08054171	11.05875999	11.08105345	11.15804064	11.26197031	11.33564579
ENSG00000143374	8.657344435	8.793045626	8.957855011	8.894195955	8.740119772	8.935211818	8.665177522	8.862693401
ENSG00000143369	3.476268345	3.128738692	3.422869453	3.463184321	3.401342492	3.526951151	3.174151434	2.9620911
ENSG00000228126	-1.083566905	-1.087628005	-1.09293014	-1.092180408	-1.089596531	-0.859809936	-1.007307205	-1.084586391
ENSG00000237781	4.575843675	4.818551923	3.994796931	4.70474957	4.447877405	4.623906357	4.682156309	4.24068786
ENSG00000143382	3.709378	3.897840782	3.557252945	3.444462812	3.071847141	3.140312743	4.104501204	2.789978756
ENSG00000203804	4.461182098	4.366216208	4.070311282	4.378917791	4.240927954	4.214378023	4.565816952	4.169139804
ENSG00000264508	4.403545762	4.307573724	4.16381776	4.648595278	4.308046576	4.150447615	4.082349477	4.012271789
ENSG00000264584	4.783380455	4.597446934	4.606619127	5.352338865	4.534988626	5.128873513	4.549455261	4.318370231
ENSG00000143384	12.59911395	13.26117693	12.71829256	13.2934589	12.74958124	12.89835314	13.18858826	13.27450435
ENSG00000253047	1.167766991	0.864713225	0.843570888	0.775894693	1.069361068	1.071983705	0.862249156	0.784353062
ENSG00000143420	10.98957747	11.04122368	11.0448758	11.22712611	11.10658288	11.15450588	11.19996901	11.32205133
ENSG00000143457	9.025492918	9.213310787	9.401875659	9.268830845	9.230088601	9.323728112	9.264555064	9.638275914
ENSG00000143452	1.861502838	1.832200518	1.587877385	1.450912237	1.755905363	1.821685201	1.824752526	1.556066382
ENSG00000163131	9.893628248	10.09089215	10.07233715	9.977734185	9.882712558	9.975082092	10.60922805	10.63250734
ENSG00000143387	6.723255007	6.641044499	6.074722928	6.405468704	6.423465598	6.607921959	6.133487697	6.203173724
ENSG00000143437	10.25726836	10.35310795	10.30786053	10.44272794	10.33465742	10.53018794	10.39089987	10.66875398
ENSG00000200175	-1.087174609	-1.091140229	-1.096275196	-0.951937392	-1.01383219	-1.092597123	-1.092170191	-1.00870778
ENSG00000224800	-1.740504497	-1.742880334	-1.748438866	-1.746594658	-1.744031966	-1.743753171	-1.648284255	-1.74110092
ENSG00000229357	-1.739919312	-1.697779642	-1.702958305	-1.745593272	-1.743205714	-1.742945972	-1.742707673	-1.740474975
ENSG00000143379	10.29714506	10.15169373	10.33522954	10.22478429	10.43785024	10.55695767	10.42843917	10.74366515
ENSG00000143418	10.8418288	11.20025086	11.15689549	11.32711969	10.83165036	11.11710887	11.10812522	11.30397295
ENSG00000259357	2.926272512	2.333791932	2.338889136	2.419146368	2.511722768	2.72481088	2.519465595	2.191915486
ENSG00000231073	-0.242942695	-0.159933699	-0.110696738	-0.035989864	-0.088011037	-0.245577679	-0.245376129	-0.243438503
ENSG00000143412	1.311963227	1.219337574	1.043626199	1.051038338	1.209776796	0.979110812	1.214192188	1.234463483
ENSG00000143409	8.176569202	8.302368756	7.837268837	8.148293701	7.64872283	7.926680489	8.009367651	8.089792434
ENSG00000143363	8.725453787	8.940661725	9.010423012	9.097485846	9.096413674	9.189752163	9.188894138	9.46547135
ENSG00000163141	3.968376136	3.670530309	3.775338656	3.712422492	3.689273774	4.163000253	3.782376858	3.324675115
ENSG00000143443	4.241466246	4.145768037	4.477061384	4.158706092	4.376441601	4.294221055	4.33184397	4.188972081
ENSG00000197622	11.09665371	11.28402604	11.21849603	11.48876709	10.9854754	11.30344541	11.32777761	11.37124059
ENSG00000213190	10.48892125	10.80393781	10.70961233	11.15447082	10.30401308	10.92029752	10.60129695	11.2517873
ENSG00000143458	9.535287678	9.249554231	9.410916375	9.271836555	9.764452659	9.471799465	9.468713025	9.215730587
ENSG00000261168	1.502865162	1.198256152	1.175178896	1.251945989	1.402481571	1.194460311	1.341972725	1.362174788
ENSG00000143434	6.161342521	5.759926257	5.711926784	5.588123652	6.256464538	6.172325312	6.181692042	5.852976184
ENSG00000163154	5.993125122	6.474902525	6.487849158	6.279177161	6.059559355	6.623931501	6.452104744	6.822613786
ENSG00000163156	7.793213877	7.651442332	8.095887051	8.027165862	7.79985599	8.031700167	8.009857484	8.061279419
ENSG00000163155	7.099916758	6.844655753	7.265792323	7.157199561	7.477733615	7.372685496	7.288039015	7.295790832
ENSG00000163159	8.836244243	9.033159906	9.37898879	9.301787468	9.139206282	9.342099565	9.368610905	9.79849252
ENSG00000143398	10.77619042	10.97512993	10.98939145	11.00963994	10.81913382	10.8866001	10.96360342	11.20425417
ENSG00000159352	9.580759069	9.910978551	10.2016783	10.21046222	9.823124171	10.03474122	10.0387406	10.39499194
ENSG00000232671	3.824133479	3.910878272	4.117942046	4.165701929	4.140791644	4.298641391	4.186535196	3.992966078
ENSG00000143373	10.17220632	10.24380759	10.18370414	10.07591347	10.32969035	10.09868778	10.39409055	10.42574904
ENSG00000143393	10.28171527	10.44019093	10.50824197	10.46069687	10.54027928	10.43923784	10.58265737	10.67818558
ENSG00000265753	2.284835009	2.011770724	1.953056962	1.842766777	1.784926819	2.123902511	2.068060659	1.960486154
ENSG00000273481	-0.350633025	-0.352351637	-0.285977475	-0.354877028	-0.198835484	-0.197380695	-0.196039456	-0.351071854
ENSG00000143390	10.54247282	10.44314876	10.66133506	10.52310825	10.81810867	10.74984468	10.87025117	10.93312715
ENSG00000224645	-1.740063027	-1.742316372	-1.747588323	-1.700687084	-1.74340863	-1.743144209	-1.697749504	-1.7406287
ENSG00000237976	5.054256397	5.298292487	5.664831072	5.499597576	5.679032759	5.491295529	5.851464073	6.062740283
ENSG00000159377	10.53550217	10.88186622	11.25241817	11.20672098	10.88364717	10.89339882	11.10232746	11.34585835
ENSG00000143442	11.82650953	11.84638737	11.74951416	11.80847312	11.98040523	11.9726084	11.89147113	12.01649897
ENSG00000143375	4.858896393	4.711709523	4.646179385	4.62946698	4.776124363	4.245081793	4.667605517	4.493932477
ENSG00000143367	3.535853126	3.781305458	3.548518479	3.93359365	3.641573993	3.647627172	3.569479609	3.308970786
ENSG00000232536	1.054135029	0.96081203	1.005581691	1.016242364	1.167427302	0.957192387	1.172603359	0.968366464
ENSG00000207606	0.457883448	0.448513437	0.352842085	0.355095565	0.664221969	0.445165162	0.733900458	0.362311398
ENSG00000223861	1.521585274	1.191506258	1.320067141	1.459901997	1.547120051	1.487939068	1.274139156	1.367936116
ENSG00000250734	0.439393559	0.272773408	0.183587997	0.394352581	0.26876155	0.188170909	0.27061283	0.279143822
ENSG00000143376	9.852586529	9.884656224	9.951283963	9.91569961	9.852849552	9.9603112	10.01453111	10.04588203
ENSG00000206635	1.244249475	1.075294063	0.971173927	0.978635213	1.387419099	0.990653854	1.071268647	0.910095908
ENSG00000159409	-0.004860619	-0.007244613	0.192086142	0.267244918	0.223717877	-0.008094482	-0.007846905	-0.005468644
ENSG00000143436	8.934796866	9.221495093	9.579568344	9.452520686	9.344851578	9.288041919	9.408482532	9.495769253
ENSG00000143450	2.184441541	2.157843175	2.205823904	2.229320331	2.145294687	2.148311346	2.212522555	2.177676558
ENSG00000249602	1.758120964	1.512713357	1.617144944	1.494651697	1.654339156	1.656787389	1.848050231	1.817984696
ENSG00000268288	0.490656322	0.393746961	0.461023582	0.388953947	0.4769468	0.760522334	0.478970614	0.650673196
ENSG00000182134	7.073454807	7.111621194	7.193268555	7.229806292	7.578210439	7.718631301	7.691729609	7.536337818
ENSG00000203288	3.130462898	2.839990029	2.836832309	3.078436874	3.310919782	3.316774329	3.683670877	3.279288431
ENSG00000213171	1.583336247	1.333576715	1.6811937	1.325605721	1.924535187	1.33164726	1.794744242	1.423301556
ENSG00000143365	4.978825335	3.570535609	4.633334566	3.424202368	5.906398925	3.827223549	6.557780182	3.432132873
ENSG00000234614	-0.998455637	-1.086439907	-1.091861443	-1.091066426	-1.088467131	-1.087976367	-0.85092372	-1.083307596
ENSG00000159445	7.582069278	7.461982942	7.992474854	7.803186166	7.308136722	7.728366008	7.192509455	7.056888457
ENSG00000197747	7.415460284	6.865410235	7.711224277	7.408572641	6.932659568	7.392946357	7.713381436	6.449759739
ENSG00000229021	-1.390638742	-1.393809634	-1.401228289	-1.335229174	-1.331808897	-1.394974561	-1.331095432	-1.391434753
ENSG00000163191	8.635127177	8.386563407	8.915659505	8.860684679	8.076940436	8.410588283	8.635174836	7.987796763
ENSG00000232678	-1.08039696	-1.084329987	-1.019669655	-1.014792776	-1.086236433	-1.085774907	-1.006542226	-1.002575038
ENSG00000159450	1.687370981	1.916713471	1.553200824	1.961292665	1.655157796	1.657640495	1.508388551	1.429769702
ENSG00000237975	4.862754274	5.475708669	5.008077094	5.396614545	5.143113432	5.233336057	5.07125218	5.256949855
ENSG00000236427	2.118860515	1.762210858	1.90165052	1.977809836	1.952921052	1.893834895	1.680279646	1.693185323
ENSG00000183586	2.776329076	3.070475651	3.050249599	3.160554086	2.792770391	2.958807027	2.799870008	2.949901566
ENSG00000203783	-1.116168339	-0.808093045	-1.126501139	-1.125703801	-1.122346732	-1.12185842	-1.121410421	-1.117212979
ENSG00000230779	-1.39069978	-1.393880667	-1.401322705	-1.335115563	-1.39542253	-1.331311241	-1.330968792	-1.3914983
ENSG00000159527	1.99554146	2.458212369	1.622350705	1.925649043	1.637421998	2.253097106	1.639326437	2.058716659
ENSG00000163218	3.433321908	4.216215503	2.827957337	3.778318041	2.784545333	4.312470891	2.789408297	4.374267608
ENSG00000163220	5.502142385	3.782618219	6.126019457	3.832576016	4.458676726	3.834502725	8.128698659	3.568762811
ENSG00000163221	2.052252196	1.60104976	2.085078266	1.578313339	1.709439281	1.595650639	3.702240993	1.735073217
ENSG00000237008	1.890869929	2.438317349	1.770885571	2.174976813	1.947581663	2.270162114	2.21728064	2.1880306
ENSG00000143546	5.448557685	3.37804607	5.703894359	3.113345003	4.087929705	3.265280336	7.859135459	3.209761291
ENSG00000197956	6.672919837	5.813059687	7.324329414	7.249021058	6.096432941	7.166208143	6.831654946	5.669381692
ENSG00000196420	1.176168603	0.920030332	1.112543871	1.12654926	1.076275845	1.149067578	1.217827087	0.923336983
ENSG00000196154	9.096498059	8.453005669	9.438314042	9.266121896	8.175046549	8.89666722	9.027769858	8.391644169
ENSG00000188015	-1.390491669	-1.330583274	-1.337945586	-1.398558126	-1.395163825	-1.331739353	-1.394455778	-1.391281635
ENSG00000196754	0.651652928	1.094157665	0.447252824	0.612647743	0.453993021	0.454437651	0.547272152	0.458770241
ENSG00000189171	3.829630065	3.813163223	4.011312809	3.762810536	3.708877323	3.754621311	3.389074409	3.53978428
ENSG00000160678	-0.554123242	-0.728526305	-0.731459891	-0.655206021	-0.647700179	-0.729010279	-0.72886934	-0.638642462
ENSG00000272030	4.126691946	3.926796798	3.761238544	4.056367184	3.560937695	4.008960486	3.83653988	3.50538857
ENSG00000160679	11.27402794	11.21815419	11.16798046	11.16525901	11.50419624	11.15944827	11.35532553	11.27483856
ENSG00000143553	7.964996407	8.121516074	8.650075263	8.518283101	8.520675599	8.506739211	8.401124517	8.561937682
ENSG00000143621	12.03277263	12.25827807	12.61299235	12.49148431	12.29101025	12.40567118	12.36317699	12.5934524
ENSG00000143624	10.63710738	10.55308293	10.77233028	10.73219977	10.74705703	10.80384943	10.62439402	10.83542165
ENSG00000143554	6.463109228	6.299758009	6.210539564	6.616237031	6.26868662	6.572388231	5.633351799	5.708340916
ENSG00000207039	-1.740386341	-1.742729393	-1.748211222	-1.746392462	-1.696915499	-1.696640551	-1.743337937	-1.740974534
ENSG00000231827	-1.325496624	-1.394628143	-1.402316244	-1.333920029	-1.330375527	-1.395835379	-1.395481607	-1.392167005
ENSG00000143614	11.75266148	11.77754897	11.7331923	11.76159346	11.95309355	11.98905513	12.02035088	12.18826077
ENSG00000223599	6.697338833	6.209725441	5.213237905	5.623786812	6.10087299	5.939464783	5.62492339	5.480831228
ENSG00000198837	11.24034536	11.4906484	11.13541226	11.35750097	10.90080436	11.23801776	10.99979279	11.1492484
ENSG00000160741	9.33137457	9.34928843	9.360305874	9.325414086	9.467360389	9.360499756	9.353086828	9.390312242
ENSG00000143570	9.123916455	9.597783731	9.522521117	9.771077748	9.171844652	9.431334417	9.271011726	9.482094436
ENSG00000273026	2.455416841	2.299138732	2.238381721	2.315833717	2.511842889	2.289244315	2.520445269	2.249705461
ENSG00000143578	7.716510639	7.503801696	7.938036252	7.50234266	8.329598385	8.426695622	8.421694851	9.123988391
ENSG00000143543	9.750994045	10.21750013	10.38747395	10.36650339	9.992311653	10.03641302	10.16587866	10.35111878
ENSG00000272654	3.9264956	3.787834259	4.170471278	3.827841184	3.92330544	4.13171203	3.858460491	3.953642565
ENSG00000143545	5.412313098	5.644251605	5.95167689	5.844149248	5.881540951	5.931068894	5.786175307	6.051769304
ENSG00000177954	8.282576832	8.176499596	8.031848685	8.456255342	8.226008744	8.788258398	8.409035103	8.661908654
ENSG00000143552	3.482494315	3.087139826	2.788715687	3.065432631	3.159350025	3.071046549	2.915750926	2.677849411
ENSG00000231416	4.646929724	4.795552108	4.31122425	4.357570529	4.423353098	4.744817818	4.675392214	5.187723909
ENSG00000143549	12.80301013	13.23553592	13.06195399	13.54790164	12.41130155	13.19113626	12.92085368	13.30750848
ENSG00000264384	6.187095543	6.279690856	4.65676994	5.177397585	5.143073595	5.830829654	5.317628903	5.23346264
ENSG00000163263	1.699029853	1.605310157	1.49473325	1.694357004	1.364183224	1.597622299	1.527677939	1.821593491
ENSG00000143612	10.18439532	10.60333885	10.72314953	10.73488369	10.4099973	10.77934163	10.56691122	11.06114321
ENSG00000143569	11.72020572	11.83134744	11.89443834	11.92641186	11.63994432	11.79752332	11.70214859	11.97391665
ENSG00000252817	4.514165668	4.629407163	4.18065508	4.315603876	4.468947274	4.39328265	4.173801503	3.651256061
ENSG00000201129	-0.556628423	-0.569319026	-0.734358839	-0.733422848	-0.732057139	-0.731904053	-0.648797042	-0.730404359
ENSG00000143575	9.106351057	9.435699787	9.634318615	9.643674998	9.181952946	9.40148351	9.260453262	9.495694111
ENSG00000143515	10.56755759	10.37075455	10.62364188	10.28076925	10.75230104	10.79530514	11.07935606	10.86520257
ENSG00000238365	1.229835359	1.297821557	1.385176905	1.340318165	1.427729601	1.60738191	1.215913131	1.136787829
ENSG00000226855	0.806183218	0.874143247	0.841926873	0.917444989	0.93703645	0.868860305	0.711478572	0.885164819
ENSG00000160712	5.990999083	5.546441649	6.594144809	4.835725836	5.980168723	6.131200426	7.69214667	5.362993562
ENSG00000228264	1.872196712	1.767374742	2.701513408	2.320626544	1.930664688	2.143188146	1.935000368	2.10889463
ENSG00000169291	-0.586217566	-0.587823878	-0.591301187	-0.440326662	-0.588577171	-0.588396354	-0.351411996	-0.49496631
ENSG00000160714	9.627295038	9.99627135	10.05752207	10.33662654	9.963678724	10.08984938	10.20929502	10.49072287
ENSG00000160716	-0.157902102	-0.33081363	-0.264334185	-0.189999418	-0.25113244	-0.250256424	-0.331255694	-0.329508154
ENSG00000233875	4.473997953	4.235570931	3.63058693	3.754431052	3.811517957	4.662571605	3.866246529	3.296743672
ENSG00000160710	13.33376466	13.6532576	13.55255137	13.68907773	13.29117866	13.61746644	13.53055256	13.9524247
ENSG00000143603	3.146107727	4.303569095	3.043107833	3.723592326	3.921400157	3.638097302	3.600985331	3.455144753
ENSG00000163344	8.290066244	8.96702736	8.771536252	9.296969856	8.526347103	9.393297025	8.646592851	9.363850718
ENSG00000270361	2.915183277	3.147102305	3.044544737	3.077765332	2.865402231	3.338101328	3.03831329	2.967730004
ENSG00000163346	11.49986015	11.52325293	10.98985974	11.46226003	11.92745684	12.03831014	11.91728116	12.26319075
ENSG00000163348	9.87759447	10.22436087	10.17931105	10.38438286	10.11041056	10.43550149	10.26230587	10.44666671
ENSG00000271380	4.840561605	4.774359688	5.016146421	4.970703989	5.173961825	4.98857618	5.405367711	5.436800538
ENSG00000160691	9.559067523	9.843137586	9.766377308	9.938538613	9.806462219	9.721539279	9.75489421	9.692929373
ENSG00000173207	8.019198868	8.217962316	8.492774077	8.648959075	8.198703807	8.285072274	8.316361806	8.026761517
ENSG00000264349	3.151803765	2.966789783	2.814728088	2.977380163	2.943678671	2.339492304	2.254230898	2.359581169
ENSG00000160688	8.278414068	8.764557536	8.778202474	8.866317042	8.293644337	8.658561637	8.465772288	8.848726446
ENSG00000163352	0.679045204	0.512207631	0.558607054	0.498992321	0.651832285	0.509014765	0.428109583	0.518879167
ENSG00000160685	5.836039476	4.70564706	6.37444254	4.862524703	5.26526386	5.004382715	6.964665408	4.27561331
ENSG00000163354	-0.461401738	-0.469197609	-0.48611791	-0.558116629	-0.556485677	-0.322506518	-0.556134614	-0.554515948
ENSG00000232093	-0.808571367	-0.726986023	-0.742723833	-0.737705479	-0.810393028	-0.729577708	-0.728822813	-0.808888311
ENSG00000143537	5.758487269	6.504934446	6.354614396	6.49674014	5.457298671	6.453543756	6.700445419	5.545661012
ENSG00000243364	5.083053892	4.483554808	4.883803475	4.918060283	4.717437106	5.362096147	4.990134581	5.314206966
ENSG00000143590	3.11522563	3.177862862	3.035549248	3.277949507	3.057333923	3.295721599	3.065920124	3.259516572
ENSG00000169242	4.957839935	5.011073983	5.262916332	5.187094623	6.021411	5.704970943	5.728075992	5.693041861
ENSG00000169241	7.952839156	8.212679264	8.80975121	8.444989923	7.865641923	7.926628781	7.83780673	8.180919964
ENSG00000179085	6.293452031	6.366388097	7.184559725	6.598249788	6.641853425	6.579042792	6.802717208	6.917997638
ENSG00000223452	-0.638211739	-0.639732034	-0.502596787	-0.64197195	-0.557092045	-0.407246705	-0.640115885	-0.638599621
ENSG00000163463	6.135593441	5.826701405	5.89274428	5.776507183	5.984893689	6.104602987	5.977532604	6.006727875
ENSG00000163462	7.036911978	6.805496243	6.706117673	6.691347566	6.977768144	7.213408535	6.457639566	6.587015837
ENSG00000185499	4.027001047	4.00230093	3.731028589	4.060847103	3.829380327	4.013594356	3.672771914	3.511514123
ENSG00000271748	-0.750781432	-0.758031644	-0.709037576	-0.768713444	-0.841422492	-0.841286194	-0.841160448	-0.839950095
ENSG00000169231	8.097128077	8.032818887	7.785753232	7.803208088	8.240331925	8.311747663	7.800448858	8.129748334
ENSG00000231064	4.728403927	4.130006829	4.604124491	4.826205905	4.024180043	4.070081545	3.711574256	3.429387141
ENSG00000173171	7.997016741	8.025676404	8.20824331	8.354473607	7.934635997	7.840063578	7.845709656	7.829666739
ENSG00000236263	2.77473403	2.682922102	2.550962809	2.575617985	2.611113127	2.557551674	2.72517482	2.527923605
ENSG00000160766	7.700083943	7.099686191	7.294652257	7.060257414	7.468629353	7.624717532	6.803620448	6.751315548
ENSG00000236675	-0.771447139	-0.689486405	-0.775504506	-0.700302595	-0.6929269	-0.692101101	-0.691339479	-0.771775577
ENSG00000177628	8.656289856	8.710295915	8.921629923	8.720558603	8.565874524	8.629582509	8.652003709	8.661988677
ENSG00000216109	2.87864312	2.306459552	2.456519495	2.434623129	2.527646527	2.296103136	1.989223334	2.091817939
ENSG00000160767	8.471528346	8.763654508	8.814471255	8.79815627	8.546894226	8.899233104	8.513889017	8.993305924
ENSG00000116521	9.263226779	9.675285815	9.679649448	9.81913203	9.238642518	9.56660626	9.389785244	9.799759253
ENSG00000176444	9.9067106	9.714383505	9.834562698	9.769498796	9.914093917	9.985991943	9.613981816	9.579133328
ENSG00000143630	7.083114153	7.151194134	6.891872481	6.95082744	6.716667319	6.8778855	6.261491945	6.287466492
ENSG00000143627	0.339440762	0.157876379	0.527877764	0.153857555	0.240942302	0.241939091	0.242858092	0.159904125
ENSG00000160752	10.36141872	10.61877576	10.79444254	10.96186556	10.20979288	10.69579729	10.42342637	10.60894021
ENSG00000225855	5.464878942	5.164589188	4.776467269	4.830415862	5.466058246	5.136281466	4.57598443	4.40324684
ENSG00000160753	8.320693074	8.894782277	8.810837161	8.928138631	8.213810835	8.35463633	8.124595131	8.11368924
ENSG00000116539	11.98452458	11.8006856	11.29927091	11.49296543	11.8177976	11.72010304	11.788286	11.76054902
ENSG00000207720	-1.691088669	-1.74338718	-1.749203286	-1.74727362	-1.694779596	-1.744300464	-1.744032833	-1.741525311
ENSG00000207134	1.657268254	1.629654902	1.513930742	1.336543159	1.491333608	1.423746194	1.42543226	1.361153863
ENSG00000227773	4.350821846	4.140734046	3.18305201	3.623015629	3.802886257	3.991067838	3.774758197	3.642765229
ENSG00000238805	2.344429411	2.026991415	1.708305244	1.921997128	2.012650684	1.884550539	1.813653306	1.832196343
ENSG00000235919	6.018941122	5.936032754	5.825226334	5.888402171	5.951084344	6.000225896	5.983063243	6.206826498
ENSG00000225082	0.775412636	0.683126416	0.714276445	0.513439928	0.747188817	0.517235052	0.601821851	0.611186574
ENSG00000232519	0.871549052	1.238443078	1.062248355	1.138662576	0.86510715	1.098921524	1.101011034	0.870431735
ENSG00000125459	7.574217834	7.643320654	7.750428198	7.783214235	7.323443129	7.580473905	7.249220634	7.416513942
ENSG00000203761	5.730791612	5.571899753	5.440468289	5.4296906	5.007318432	5.134655992	5.023050239	4.926070944
ENSG00000246203	3.183306602	3.228012357	2.786349165	2.811280403	3.532705442	2.720299683	2.914525734	3.067547596
ENSG00000163374	10.18728586	10.3385316	10.0900302	10.20558858	10.35251759	10.25254604	10.2678273	10.38333525
ENSG00000132676	9.99983748	10.05280217	10.22359957	10.22884349	10.14348127	10.18470128	10.30492172	10.5606214
ENSG00000116580	10.73899142	10.59217584	10.42816066	10.59897869	10.65934297	10.72073227	10.58784084	10.72121065
ENSG00000132718	9.623978266	9.747403174	9.704173693	9.819752279	9.562880661	9.827088067	9.965786169	10.11113126
ENSG00000201614	-0.128867594	-0.070855172	-0.307557524	-0.306306051	-0.148110367	-0.304275563	-0.304086779	-0.302270843
ENSG00000143622	8.820493449	9.00690197	8.827621863	8.879697518	9.148549322	8.989092016	9.294155002	9.300562787
ENSG00000132680	10.04370449	9.963811867	9.806664605	9.73317429	9.948106885	9.832991308	9.565038433	9.274548437
ENSG00000207475	2.187221388	2.031365952	2.028706074	1.991854943	2.138581811	2.021872333	2.087055724	1.734710805
ENSG00000252808	3.452614968	3.221061392	3.246041034	3.24140812	3.334690246	3.204945056	3.257062097	2.821126868
ENSG00000173080	-1.740344813	-1.742676343	-1.748131213	-1.746321398	-1.650369004	-1.743532903	-1.743281894	-1.740930113
ENSG00000116584	11.79325511	11.96906382	11.71616257	12.12652058	11.92019449	12.51715077	12.20036387	12.65987376
ENSG00000273002	2.973222638	2.720430334	2.784487237	2.768403102	2.758364671	2.911943116	2.524444031	2.550068633
ENSG00000163479	10.85125327	11.17343199	11.32351012	11.36503374	11.29171757	11.28451969	11.41846911	11.63359817
ENSG00000160803	9.380072899	9.630044675	9.619439691	9.641726679	9.20061287	9.567768156	9.460950994	10.05374971
ENSG00000116586	7.650980625	7.891365133	8.310695937	8.086523068	7.745273476	8.013974994	8.101616147	8.340058861
ENSG00000132698	0.233388958	0.058959001	0.190445852	0.055544599	0.138749457	0.139688749	0.140554961	0.229945686
ENSG00000254726	7.882367437	7.847627736	7.744983744	6.930435164	8.017565695	8.249928834	8.094463508	8.87549435
ENSG00000160789	10.21857376	10.93134229	9.912071285	10.61047374	9.520219764	8.725767737	10.02859407	9.553153338
ENSG00000196189	9.052659059	9.648514599	8.628305149	9.195716115	8.109428688	9.719161449	8.961682837	10.56930313
ENSG00000252236	-0.986958375	-0.834141201	-1.081411307	-1.080596729	-1.078185597	-1.077688204	-1.077231874	-1.072956375
ENSG00000160785	9.84626425	10.09576516	9.724544667	9.993145947	9.891744614	9.865117838	9.758717682	9.941699588
ENSG00000160783	9.088578679	9.149134125	8.836031107	8.996176936	9.032154255	8.962809918	8.935461571	9.101276617
ENSG00000242252	4.007132954	3.87745539	3.446205499	3.339629371	3.88208836	3.747583891	3.674521351	3.251668698
ENSG00000160781	7.790903701	8.017522746	7.096467931	7.586988503	7.542677653	7.691298476	7.100056891	7.324312488
ENSG00000198952	11.22590942	11.43294515	11.20641739	11.37740153	11.12465932	11.11822101	11.13718008	11.08449653
ENSG00000163472	6.448015254	6.35127052	6.634452497	6.507019804	6.990185577	6.729306644	6.374794961	6.341555352
ENSG00000198715	7.391947751	7.384066604	7.654925681	7.372518336	7.612706413	7.664672836	7.665765433	7.911279196
ENSG00000189030	0.22006437	0.527838795	0.417531759	0.21302952	0.215890832	0.452108197	0.216506101	0.311134332
ENSG00000163468	11.33245074	11.73135335	12.02195784	12.04458497	11.33262721	11.5802905	11.6458881	11.91728056
ENSG00000163467	1.159537576	1.143960048	0.970809461	1.120853231	1.272701995	1.209294017	1.21138827	1.155570109
ENSG00000125462	2.174166935	1.954495235	1.905945669	2.039463598	1.944032711	2.072931557	2.133731543	1.896817729
ENSG00000236947	1.712524602	1.758434594	1.581423822	1.83303362	1.746461648	1.612673398	1.814215913	1.549914717
ENSG00000116604	11.63036551	11.50804222	11.44568117	11.24845435	11.73120989	11.43219692	11.7564302	11.74775193
ENSG00000206651	5.031685829	4.829689073	4.05531678	4.394697407	4.654367196	4.311434206	4.479277614	4.138841359
ENSG00000260460	0.474373669	0.138867451	0.276433821	0.134842087	0.300730255	0.137895319	0.303813672	0.140897647
ENSG00000183856	10.18466651	10.2051504	10.02954931	10.18887604	9.881900829	9.886231208	9.408654545	9.088585947
ENSG00000187862	8.580169458	7.664212961	8.232374103	7.463185558	8.810619338	7.923023669	8.341248221	7.773307883
ENSG00000163382	8.870406276	9.102643352	9.376394553	9.1975855	9.017598197	9.087162733	9.01623656	9.271224982
ENSG00000160818	8.56886102	8.632533912	8.524053594	8.696398109	8.091308501	8.236202199	8.108331598	7.960546471
ENSG00000132702	-1.391168356	-1.39442597	-1.402047517	-1.399518842	-1.330729574	-1.265071857	-1.395272046	-1.391986138
ENSG00000272068	0.388119083	0.295290864	0.406350239	0.481159942	0.208371706	0.208677842	0.293075295	0.211672638
ENSG00000272405	0.818367682	0.803856678	0.772251676	0.782363752	0.722531101	0.868249144	0.72456031	0.733911447
ENSG00000229953	-1.055540307	-0.901281667	-1.0642062	-0.98883664	-1.061517052	-0.980844921	-1.0606113	-1.056550852
ENSG00000237588	-0.180406099	-0.612732691	-0.616853048	-0.530220834	-0.613621231	-0.613407748	-0.613210973	-0.61132583
[truncated: 28,352 more rows]
