# Supplementary material for: Synthetic modeling reveals HOXB genes are critical for the initiation and maintenance of human leukemia
Source: Nat Commun. 2019 Jul 2;10:2913. doi: 10.1038/s41467-019-10510-8 (PMC6606637; doi:10.1038/s41467-019-10510-8)
Supplement: Supplementary file 11 — Supplementary Data 8 [file 41467_2019_10510_MOESM11_ESM.csv]

	t28d10-1_61_REP_Spl_GpCp	t28d10-2_62_NEP_Spl	t28d10-2-1_62_NEP-1_Spl	t28d10-2-2_62_NEP-2_Spl	t28d10-2-3_62_NEP-3_Spl	t28d10-2-7_62_NEP-7_Spl	t28d24-1_64_REP_Spl	t28d24-2_65_BEP_Spl	t28d24-4_67_LEP_Spl	t30d10-1_81_LEP_Spl	t30d10-2_82_REP_Spl	t30d10-3_83_NEP_Spl	t30d10-3-1_83_NEP-1_Spl	t30d10-3-4_83_NEP-4_Spl	t30d10-3-5_83_NEP-5_Spl
ENSG00000227232	7.54783201338166	7.21629183717396	7.22244501269255	7.19720909880396	7.05491836804767	6.83273087132961	7.87367900668619	7.07203792189542	7.54181238185055	7.2895079897489	7.44510999869621	7.7496404773439	7.30097104437966	7.14810672954296	7.43289966501804
ENSG00000238009	-0.577166400839072	-0.576732036901341	-0.607067718872349	-0.607274414246155	-0.576852521286893	-0.607412616440924	-0.607713693978988	-0.444673090565848	-0.578254453383585	-0.576139801277683	-0.607424347993758	-0.607786205773635	-0.607196480894814	-0.607372312878563	-0.607131739731634
ENSG00000233750	-2.06133891666339	-2.07083832173534	-2.07031561812726	-2.07053525397006	-2.07085865064402	-2.07068536335758	-2.07102221307088	-2.07113727784158	-2.07109896847813	-2.07073911128291	-2.07069823143973	-2.07110549711992	-2.07045177524025	-2.06106837751841	-2.07038304565453
ENSG00000237683	4.49253604168786	4.82127742095739	4.49124443655615	4.69189104388608	4.80275854387215	4.51020440306887	4.36725761097001	4.40765161818571	4.31189171142902	5.09050969923164	5.25975280747514	5.29523112850784	4.91210761906601	4.71979861434214	4.99710996826132
ENSG00000239906	3.15889805234013	3.50861765239528	3.30080198370812	3.61693596394419	3.70888429775755	3.31572635261651	3.1877866928555	3.12321267204789	3.12374169025766	3.64248345381943	3.62546250615521	3.72305583287086	3.53362357227435	3.49802317516588	3.56149932379958
ENSG00000241860	0.484122798054005	0.543534994100604	0.518012628471078	0.516454701000672	0.543303438910359	0.48453811386514	0.541460701632699	0.512387517239579	0.540608400676687	0.544673057730788	0.545145868959936	0.540536272390139	0.548044203061435	0.545808011027041	0.517530135795401
ENSG00000228463	0.766334635649862	0.707878127978539	0.741809687605006	0.708537205355264	0.795132641240846	0.768997974960071	0.765062484621845	0.707251846560155	0.764187681062269	0.797063781405222	0.739000767516564	0.817509101367661	0.771819223896693	0.769524304160968	0.772663697113353
ENSG00000237094	1.56833607530195	1.56933593142212	1.54408034723208	1.54201674962536	1.50806728578677	1.50876483780469	1.56685101259071	1.56532293720028	1.62097306663245	1.73539635827259	1.68493875943389	1.76854665571584	1.57473095142952	1.65932624513059	1.60691170819931
ENSG00000250575	-2.07099263940231	-2.07091497678258	-2.07036285465056	-2.06048314381013	-2.070936449832	-2.07075340968349	-2.07110921779158	-2.07123075857596	-2.07119029310548	-2.07081018262072	-2.07076700200014	-2.07119718918878	-2.06039496677524	-2.07070687391837	-2.07043407709773
ENSG00000231709	-1.88021728069255	-1.86579214341722	-1.87932569162988	-1.87965413119184	-1.88013773286896	-1.87987860211995	-1.88038232123461	-1.88055438706141	-1.88049709991561	-1.87995897581865	-1.87989784482284	-1.88050686273129	-1.87952929857298	-1.86549753127057	-1.86511133160324
ENSG00000230021	-1.31027934570863	-1.28549466830652	-1.308747454062	-1.30931176540504	-1.28554689946158	-1.30969744211877	-1.31056291157808	-1.26166700710425	-1.28616434913643	-1.30983553690122	-1.3097305041392	-1.31077689365391	-1.30909728313505	-1.28498847783678	-1.30892069590625
ENSG00000225972	8.12483021674814	7.88687235266062	7.91666359330859	7.83617323619581	7.53026225172122	7.71945973834881	8.0315494112786	7.81958061298531	7.65971873623521	11.5195604797354	11.1676472955435	11.5677516444953	11.4093117123973	11.6024347846748	11.5538101884437
ENSG00000225630	8.99735421701878	9.17104980328092	9.38984608337037	9.32443866890815	9.12798299319585	9.18872774475089	9.20126447319728	8.29623096638574	8.94674049775085	9.63967756263457	9.12710388010241	9.63909161726789	9.48239357427375	9.29948720254005	9.22981444468307
ENSG00000237973	11.1221376135223	11.4122399155454	11.2207825001485	11.1376718946665	10.8621244037697	10.9174669679363	10.8592089596482	11.03046397842	10.8070362345638	11.4094146537812	11.1124586348537	11.4817539409208	11.3000730954078	11.2857551403355	10.9947805027235
ENSG00000229344	9.44151663127287	9.25473267679848	9.65779528626167	9.44070291776166	9.4014898906569	9.30014695591565	9.31916904214926	9.19623345794057	9.27837122550911	9.70367532714135	9.27652144233793	9.7359493595564	9.37936086889244	9.34845997481164	9.26738660195591
ENSG00000240409	-1.88000279529592	-1.86657768101667	-1.87917301566693	-1.87947868614819	-1.87992876212716	-1.87968759562369	-1.86683360533356	-1.86699374269269	-1.88026321604447	-1.87976239741376	-1.87970550432573	-1.88027230205271	-1.8793625075537	-1.87962628192912	-1.87926685556322
ENSG00000248527	8.65409402969213	8.8816706875954	8.90279544353917	8.89047813564127	8.81547494246144	8.81821796011409	8.80290282575319	9.04293086840383	8.6934414316082	9.66691667111358	9.17264381964691	9.65236751056282	9.42330167840926	9.35689193289581	9.03408542143767
ENSG00000198744	8.43384539825275	8.61749859833139	8.7878961182804	8.59153752451869	8.43561297719648	8.50002742867204	8.20974701044755	8.80841410822105	8.25771245666481	9.26122393341093	8.75366702113134	9.2760454646855	8.97691175025276	8.86197643796369	8.68070613231853
ENSG00000224956	4.77842056303606	4.76977222246917	4.40770338987534	4.44266702552867	4.79971949804964	4.50061635728863	4.71871008032796	4.81621037748379	4.82025731432113	4.85873927130337	4.54260962511	4.91765124730698	4.92063799051619	4.6476065729485	4.84968752142816
ENSG00000235373	5.13987319285142	5.42704138998597	5.35664544931546	5.75289733421549	5.5398794712624	5.10687869546687	5.37743588906059	5.55035919253324	5.20509651025086	5.42545269730813	5.68737485719482	5.47152879122473	5.59336819065729	5.25440049408129	5.88468800389648
ENSG00000240618	1.13028935089997	1.07386155937564	1.04513051363518	1.10692353179425	1.13117081868639	1.07503935854877	1.07247408480697	1.07162172144341	1.0429721688774	1.18807543554118	1.10487047744294	1.15352625621227	1.16720331136517	1.13482835150869	1.13929147644002
ENSG00000228327	4.20899343462575	4.50915452077114	4.27413707995791	4.82461235415067	4.50718847590168	4.07347990948249	4.26683271778773	4.27893668036839	3.94355927643274	4.46594375314626	4.57310861022372	4.35978292541827	4.5815848795049	4.35896722134067	4.65468299055795
ENSG00000237491	3.86793452247271	3.96310365857131	3.87787878152894	3.96152732099067	3.82229064548106	3.75171341458615	4.01229014969229	4.00377023749727	3.83373945703489	3.99162662683258	3.99455902119006	4.39240913893571	4.07657356135308	3.95434935581418	4.35380248464981
ENSG00000230092	2.70800998564643	2.92867261911154	2.83540458852608	2.68887460056409	2.68173230405139	2.79454891810523	2.7571205013512	2.75336098598201	2.70325773084285	2.7925329365335	2.86819794978487	2.87163118452374	2.85515592429227	2.82180212938672	2.80608776298184
ENSG00000269831	-1.12252619247344	-1.0934484450591	-1.12072895470254	-1.12139101305536	-1.09350972341707	-1.12184349463836	-1.09400275711105	-1.12317561645199	-1.09440223638805	-1.12200550946464	-1.09302616448243	-1.12310992302779	-1.12113937930719	-1.12171069397187	-1.06321996657029
ENSG00000240453	2.33095634189086	2.30392233352386	2.373186527952	2.33862313221978	2.38654616783029	2.3638931575092	2.4323698569483	2.40395834940706	2.37988346655096	2.53832170057821	2.41782359410345	2.45337988749112	2.45272515779964	2.30705690535303	2.48151846770478
ENSG00000177757	-0.971168651849238	-0.971120604779839	-0.970069079757911	-0.970791857386097	-0.941277181758009	-0.971019216790625	-0.97123993723907	-0.915203058689469	-0.94259910073515	-0.94060484351437	-0.971027820962893	-0.942634460097976	-0.939014548926517	-0.97098965498004	-0.938788373606854
ENSG00000225880	3.83868710870045	4.08329632774763	4.04024608922986	4.02421120856551	4.4349644516062	3.92376059773608	3.90325404148675	3.96101846353901	3.9424272091882	3.9880438265284	4.01248412639443	4.04332221769514	4.09398226113649	3.80066109611435	4.11994064409525
ENSG00000228794	9.96102649204348	10.4008040020743	10.4920606842534	10.4778096429314	10.4022034531583	10.4092790154267	9.88759922203818	9.99868527075939	9.77315507498235	10.6609860968269	10.5037917584075	10.4520400637267	10.5019400009395	10.4149265877248	10.5257427237761
ENSG00000272438	1.54175764873511	1.60160426427276	1.54724478983108	1.57669687260295	1.54223213158697	1.51194146322011	1.70351845610162	1.74737170076772	1.54011209561846	1.57384865561282	1.57441462876069	1.675885653408	1.66758023078083	1.54420146965674	1.72533786575288
ENSG00000230699	3.68232311848855	3.77853107519558	3.83593280798982	3.88526732422912	3.70902166605713	3.78844074543437	3.55004056407906	4.03469735507215	3.54723863982287	3.84946043680216	3.87307613429164	4.00508156103466	3.84867944728074	3.50564815940789	3.80838924626991
ENSG00000241180	-1.12504043696251	-1.09680202088825	-1.12329507659343	-1.12393802458269	-1.09686153044187	-1.12437744525118	-1.1253635176658	-1.09791873298064	-1.09771815159818	-1.09651159852327	-1.09639192947181	-1.09775240608749	-1.12369365426137	-1.1242484778858	-1.12349245964587
ENSG00000187634	-1.68978925085605	-1.67188324889764	-1.6886825164661	-1.6713206865404	-1.67192098395264	-1.68936884728772	-1.68999411658544	-1.69020770283927	-1.69013659199122	-1.68946861560042	-1.68939273336027	-1.6723791868738	-1.68893525488047	-1.68928706897937	-1.68880767721571
ENSG00000188976	12.6644366653333	12.5206580885278	12.4763433823802	12.5221787580934	12.496614810837	12.598985090827	12.348587218446	12.3991594936062	12.2522644445545	12.6290229745901	12.4943748709378	12.310636783216	12.4003465784108	12.4614667502331	12.491190433007
ENSG00000187961	8.52608802504011	7.86135402691894	7.88319056116805	8.17604185319596	8.27926895178933	7.62915089453951	8.3728702908406	8.006709270084	7.90511868107366	8.08576843055076	8.59181717033028	8.75774994143165	8.49468165287464	7.84586372014161	8.37603665257053
ENSG00000187583	-1.88002164207906	-1.8799186472007	-1.87918643198539	-1.87949410291676	-1.87994712440273	-1.87970437959325	-1.86676626679896	-1.86692745217161	-1.88028376714238	-1.86636969131444	-1.87972240549818	-1.88029291261369	-1.87937716399539	-1.87964266463328	-1.8792808860137
ENSG00000187642	1.14468037545081	1.14561872240349	1.11959515039057	1.21013348940491	1.14535848602001	1.17768186345568	1.08329354273568	1.1971534334652	1.11318152263633	1.08414590948189	1.08427138090688	1.39120725114989	1.08504058784074	1.08444710134954	1.2430464593234
ENSG00000272512	9.56578270180322	9.86559817887639	9.96478536396063	9.78965326424686	9.73258748426865	9.75952226348877	9.31242538139662	9.62679230046697	8.6661052204605	9.90346910507349	10.0253351003503	10.296162851145	9.8706639011157	9.44009490739511	9.85206421791605
ENSG00000188290	12.2713663851403	12.3777842640505	12.301821377319	12.2519537191926	12.2965102594006	12.5512196054555	12.4253968105861	12.033469340719	12.2094435020476	12.9432131492046	12.695670780842	12.8951241327483	12.6150858244618	12.4466853011086	12.3919045176553
ENSG00000231702	2.9974646659502	2.88637168383227	2.82572999611731	2.94868569098498	3.02149447026891	2.84104173512365	2.85461614347485	2.85041839136912	2.72188677444201	3.00691382006658	2.81378303466113	2.92193994508685	2.73345866495138	2.89447349397307	2.7947833782491
ENSG00000224969	-0.806018160384226	-0.835491094400036	-0.835103459709781	-0.835269359956779	-0.835505669956682	-0.835380225577249	-0.751427414374536	-0.83570168203914	-0.779341504536714	-0.835419425177116	-0.835389634403433	-0.80708897056714	-0.80336965500257	-0.804478585517117	-0.835154856334015
ENSG00000187608	10.1452429876991	8.41281515151545	8.37023457998455	8.48968353007736	8.62106367510229	8.37518862097101	10.4645307763108	8.39762088751787	10.3763668033736	8.53785321647121	8.61126639954349	8.61690425081233	8.55677020655042	8.89582956925879	8.20481336347086
ENSG00000188157	10.2387528318061	9.20556733026931	9.21760601637268	9.19213009650254	9.27069535449152	9.4170640210521	10.0072068406599	8.93805604325525	9.89911031198488	9.29809316723486	9.68358469234361	9.29014502160734	9.15616412085998	9.12803547897549	9.329562719291
ENSG00000217801	-0.93506265194006	-0.905549946790925	-0.963573867195153	-0.964295121280363	-0.934765461812187	-0.933783804917587	-0.935673021287988	-0.964907629208754	-0.964883083736582	-0.96464655954984	-0.933857414494992	-0.936128063151674	-0.964020988542568	-0.964580408980376	-0.963795289977866
ENSG00000237330	-2.07082275207927	-2.07075378724648	-2.07026349976133	-2.07046951461057	-2.07077285543227	-2.07061031477526	-2.07092627432912	-2.07103420321307	-2.06201901732437	-2.07066072945528	-2.07062238482708	-2.06202514108421	-2.07039121291938	-2.07056899076029	-2.07032674568553
ENSG00000131591	8.87055910897977	8.51231313893375	8.84267661643287	8.79406710592551	8.80594186496658	8.54731058121019	8.84439237688191	8.61346480728701	8.61867439257435	8.76425061249918	8.88467766782619	8.88172973444732	8.70351714718153	8.71839187967391	8.89161811825559
ENSG00000205231	2.660299904228	2.60422735883934	2.73256554374755	2.77988116130917	2.76776954596734	2.69358167156176	2.68491823111333	2.8713345417069	2.80653569073027	2.77220119949219	2.66493689840205	2.87293687284108	2.92951026786434	2.91902548274791	2.75848233466922
ENSG00000162571	3.89387761974285	3.80857932330472	4.25308370197878	4.12256932966757	4.05254024504844	3.93304165336149	3.96832353195133	4.10209776861417	3.88514360280164	4.38907870904059	4.44438737888594	4.72941227826031	4.64147028689813	4.59062759603467	4.30992030753443
ENSG00000186891	1.37290322937655	1.31021074054796	1.34740114262408	1.31137616782304	1.34242746206672	1.3107939227822	1.30952316391821	1.74979153262378	1.34032114951405	1.54609395045366	1.40676982558533	1.50725303833187	1.37933335005692	1.34438257853323	1.34676749522805
ENSG00000186827	7.29986616938907	6.50612032218881	6.48389800931984	6.62591519740646	6.94879360220872	6.11615787479073	6.11798734560085	8.5533156908389	6.82799048696334	7.76883396416721	7.41309715002522	7.26398248379015	7.53810842328117	7.81862461040073	7.44384387946163
ENSG00000078808	11.5983067445679	11.5301368198786	11.6117529163525	11.6505650416751	11.7504250499254	11.8314758206193	11.4728426712265	11.6045820485952	11.5497475630425	11.7371834232149	11.6122428843352	11.4480846856237	11.5411216160619	11.6174753538978	11.5494081556734
ENSG00000176022	10.4248759513863	10.2699485180123	10.2048925359074	10.1655894988954	10.3567109640008	10.467168362914	10.1317326264098	10.3269261401883	10.1419636681463	10.3025374875149	10.0334020973444	10.0071143587016	10.1559985187251	10.3223888561675	10.0287660671955
ENSG00000184163	1.44333642725976	1.3596504415218	1.51296856486023	1.42266956692269	1.38868279951487	1.39092805067625	1.46700092041023	1.5129999393146	1.32860896374713	1.41907496630645	1.3608112779228	1.38556263280618	1.39402623975046	1.36128851754308	1.39495347369958
ENSG00000260179	0.111376197701173	0.0817997164640495	0.0825402924391675	0.0822233883180308	0.140690938683776	0.171409807417439	0.218315863722606	0.081397221162377	0.110220802189071	0.112466645981431	0.112728074869964	0.110180975686576	0.0823428596211597	0.082073337146386	0.146034130115689
ENSG00000160087	10.5229410480987	10.4845057140067	10.4931190707459	10.4645603457929	10.4747179203865	10.6327678714042	10.5824615629314	10.426927607381	10.532329596088	10.6374401208011	10.4614571922785	10.5151838958826	10.4593006754549	10.6047260704227	10.5023954442879
ENSG00000230415	1.72973795598971	1.51693780383335	1.52169789889099	1.51966336114169	1.63059690119044	1.48662098554678	1.59985702994509	1.62345202012581	1.54337592607518	1.57759615403819	1.57833904471355	1.62425591624931	1.66936796282156	1.48679567956581	1.5531565697441
ENSG00000162572	5.7299841413297	5.07053245967537	5.18001433721301	5.31961110725605	5.39278868696836	4.83615036181479	5.23226185824027	5.63961235579966	4.91095451349525	5.21797008049052	5.72255973494065	5.95677473435515	5.23418666630368	5.03349305783571	5.46697237541351
ENSG00000131584	11.0320209225767	10.5073204838513	10.526796566069	10.6709596597043	10.8343708896558	10.5410218650108	10.7800192488473	10.7752465359833	10.6881382965111	10.7884216652628	10.9131108184127	10.8812953864398	10.774577751646	10.6008777762105	10.7306865912253
ENSG00000169972	9.31763639989632	9.25600186820606	9.43788557745189	9.4094811816316	9.44303351109613	9.65532431702893	9.35096135765554	9.38720862854678	9.30641652422525	9.57676372563733	9.51105045987867	9.25260803098834	9.34881086052988	9.50414428311096	9.37405064655943
ENSG00000127054	11.9553054990044	11.7880139354234	11.8552524482688	11.9052226763002	11.9262838581655	12.0965877058626	11.7959934029027	11.7576451919949	11.6882208764102	12.1297189348891	11.9925987176611	11.8713468418613	11.8121342342531	11.848572008074	11.827304373313
ENSG00000240731	3.00557172215142	2.86653724217049	2.73791592453491	2.87827998909385	2.9862101556442	2.73077013626137	2.99943601222216	2.97150682600651	2.88127460901767	2.94560426457624	3.03985887746459	2.9049180816593	2.85405703417884	2.70032507353953	2.70409120345183
ENSG00000224051	9.22687070418379	9.34654501360082	9.64200865859945	9.46864980790629	9.52837319413804	9.65725723907821	9.49848237872776	9.37696093230589	9.42412375152588	9.73882105247399	9.42519072360116	9.39166134606858	9.47852828560246	9.57199946123496	9.3366666784526
ENSG00000169962	3.38735175704941	3.2931544003914	3.55816883379593	3.38316447115792	3.39017614722185	3.32547030706489	3.40404683694943	3.46134617349422	3.28260920817217	3.46480788038393	3.46733895833755	3.52312704479447	3.25334895986905	3.12725506225266	3.44032142760752
ENSG00000107404	10.3230273446843	9.94199701025733	10.0659358238255	10.21259981018	10.2325783852926	10.1691188083403	10.1761468042418	9.94396531699732	9.94220754995058	10.001365173341	10.1859956776596	9.97031964710834	10.0667600804998	9.98025771663032	10.1886267320808
ENSG00000175756	10.918375690935	11.0168039495945	11.0280240748114	10.8577279615887	10.9796622707991	11.1661138344019	10.8937059358805	10.8044861611732	10.9898113871122	11.2748097177949	11.0046838255643	11.039441735396	11.0044400561611	11.1185998341935	10.9968238767488
ENSG00000223663	-1.86627382699686	-1.88000849075788	-1.87925274255584	-1.87957030185854	-1.88003788320123	-1.87978733670959	-1.8802743690569	-1.88044073483711	-1.8803853454499	-1.8521831101844	-1.879805941957	-1.88039478485153	-1.87944960458577	-1.87972363826538	-1.87935023228369
ENSG00000221978	10.925198457916	10.440204592266	10.4985692445193	10.682722899522	10.6108975638288	10.0015955676812	10.9174155129555	10.8040685394105	10.4671262915509	10.5731903056783	10.9655781517056	11.1425041051421	10.8515560838453	10.4421625415664	10.707194747111
ENSG00000224870	9.99989205052117	9.82049040498199	9.79582387631708	9.90053436238146	10.0239045440181	10.0219937742759	9.95823285654116	9.97381929958902	9.83929369528429	10.1998368798093	10.0154924722008	9.87034819477921	9.98165688394815	9.93702657489355	9.84782505821928
ENSG00000242485	10.2425113211341	10.3840414484328	10.2012628878202	10.171249226012	10.2725594009986	10.324568477254	10.111414110942	10.1411825043281	10.1524447970479	10.4435801389185	10.168891005048	10.2499985503094	10.1794114548023	10.371144647395	10.1111449802336
ENSG00000272455	5.49888232676172	5.1937642560584	5.2167756452259	5.46061469546917	5.19158066098958	5.21027760399258	5.34793569109123	5.64899928947505	5.21203832492166	5.42199912366085	5.28695692422345	5.29751993379619	5.36026507531966	5.40755788935195	5.58044222633332
ENSG00000205116	-2.07085109126791	-2.07078067651558	-2.07028008120583	-2.07049042731988	-2.06163211308621	-2.07063418767313	-2.07095678997387	-2.06189895545368	-2.07103029893053	-2.07068566227348	-2.07064651148622	-2.07103655143655	-2.07041047941066	-2.07059199486033	-2.07034465681498
ENSG00000179403	-0.910972739763923	-0.941038828523746	-0.875453062471268	-0.908796072173584	-0.941052925832107	-0.879445062836653	-0.941165052121818	-0.941242550897945	-0.912017727134671	-0.940969517544136	-0.940940710277185	-0.912053749271331	-0.940549768315174	-0.94090035599921	-0.940317735028736
ENSG00000215915	0.160678914378169	0.218672285333613	0.196338250154382	0.223434125648039	0.130916772337576	0.221055140199173	0.130685023794691	0.159272048788849	0.130577914914637	0.131089168385817	0.191943447567599	0.130568852868153	0.131514018880832	0.162419339800247	0.164133850908332
ENSG00000160072	10.3534531827578	9.80438780891564	9.70750856970951	10.0493923139448	9.9345586150711	9.44287057549558	10.3542435070679	9.97622416067854	9.88807956928037	10.1036594227129	10.3593082814703	10.1812412442328	10.169489741897	9.92109273123533	10.2498915464878
ENSG00000197785	10.7826788703284	10.5008125702872	10.5284108788296	10.5142005274133	10.5834100922457	10.7047743215967	10.7359460084071	10.3928070941851	10.6211463899451	10.8200949468342	10.8016276207588	10.5785423868593	10.6728118456352	10.782474897819	10.7282428364536
ENSG00000205090	1.33202904776015	1.33262638606427	1.36882689529776	1.42446803296299	1.4698789387072	1.4211879251403	1.30183032075888	1.41163441861967	1.35864410178604	1.3027462891103	1.39277575931744	1.41229046324016	1.33585413821204	1.39377279361912	1.45635034800947
ENSG00000160075	11.2481114534374	11.4809330957606	11.3345496875071	11.1924016129806	11.2633757439806	11.3974857103991	11.1496571706659	11.2751992614043	11.2885905035202	11.5044655842147	11.2451519065785	11.3181310339676	11.4200650665988	11.4235482080107	11.2956751072578
ENSG00000215014	2.77794374188312	2.78014074036338	2.8787033072746	2.84349285098772	2.7526210695274	2.93543259121659	2.94068743024273	2.89109379443049	2.79776265974917	2.80979396555394	2.88739203723565	2.91477888494676	2.763444990743	2.75834381693208	2.87583904628502
ENSG00000228594	7.12984299140308	6.89086542818366	6.86892133322524	6.81043291089342	6.88735434874973	7.16123090973681	5.93973685136541	6.88139246357832	6.40460547045456	6.70344256570363	6.34521969200362	6.61342046132537	6.69637632712451	6.53001097318296	6.57975425596158
ENSG00000272106	6.68025242803847	6.74212346208553	6.64393509390501	6.83421011199302	6.79291332997147	6.86135036250468	6.61794000176817	7.00540796102416	6.3130121422565	6.67136899813357	6.55751445395704	6.61202960493171	6.64698898456294	6.43970444664652	6.46926441849869
ENSG00000197530	9.94841007339747	9.58313573792723	9.30038988606113	9.32554491306143	9.51746333193367	9.39658711845194	9.28896315585945	9.15495108402214	9.14206453823564	9.80475016958038	9.51919558582851	9.7979711594054	9.544558626748	9.17409881585166	9.39677107563484
ENSG00000189409	-0.423535421561738	-0.509655092774299	-0.476453346019245	-0.477804247693711	-0.509673563665106	-0.509514601325042	-0.480675857355545	-0.453634113634927	-0.509888349168993	-0.479027100743627	-0.478784271987562	-0.509894092554424	-0.50929489050876	-0.5094736400061	-0.476871753168665
ENSG00000248333	10.7772147014532	10.4697704051716	10.5453180786592	10.5697286819924	10.62600960631	10.5754783811012	10.5595676288528	10.5595106020247	10.5229457118299	10.8745204450069	10.8185002676459	10.8026140893083	10.6244517933489	10.6623747458003	10.700371275378
ENSG00000272004	1.08610417224202	1.20179807113725	1.08782015639303	1.17943399020111	1.11638268276078	1.23228263456244	1.08580001669111	1.11427266743997	1.11455850548961	1.14708764710151	1.14760052613651	1.19630023296071	1.18088810660563	1.17760586859819	1.24001443088831
ENSG00000189339	11.3393442735469	11.2818454939493	11.6262943808488	11.5770462748913	11.5107762467786	11.5187436577394	11.4700999044763	11.8876774954916	11.4815582629835	11.5402069271187	11.551613483681	11.6497446613198	11.5989573727623	11.5132203679765	11.6599935350652
ENSG00000269737	-1.86620839420475	-1.88002589018126	-1.87926558414664	-1.87958505861386	-1.88005545988713	-1.87980340237773	-1.86636892979593	-1.88046074107601	-1.88040501764162	-1.87988158219388	-1.8798221198313	-1.88041451397123	-1.87946363342937	-1.87973931977535	-1.86543921965757
ENSG00000215914	0.737883253258502	0.768087631354484	0.739212226767001	0.800813765479251	0.796961049021842	0.799007424512625	0.849014235273625	0.820667628623478	0.847503088110381	0.79836825004629	0.769087970166348	0.821162155195978	0.770888823216631	0.769499272651402	0.77140034978911
ENSG00000008128	5.63750832013407	5.26950771738635	5.44582438788632	5.8891904550488	5.59480435212554	5.13203010077898	5.85797925050605	5.75224944740078	5.55154818914775	5.5709549362523	5.84516248917365	5.97110735363685	5.74715782611067	5.4239730645589	5.80322336761829
ENSG00000268575	6.66591159849985	6.59138139220553	6.56000711175985	6.69639497826725	6.66698655241732	6.59068342023395	7.07394901108297	7.13971296959102	6.82000678142431	6.65543039970222	6.59705579968028	6.89738985754766	6.72572815940522	6.37198572142632	6.57709158251354
ENSG00000227775	0.0215643864415452	0.0517483278702028	0.022373582190779	0.0536802883824327	0.0216341979447987	0.0527146134230384	0.0506102735279919	0.0499112719599101	0.0213225171012197	0.110569986552809	0.0526326329503054	0.105021806397584	0.115087294360676	0.0529962470782791	0.0222791237776203
ENSG00000215790	7.09982479290259	7.44186844270731	7.94032264425839	7.95409080888668	8.01655840396885	7.96845098735201	7.88647991934922	7.08320644885628	7.8516815531159	7.60943268152746	7.52755849789427	7.47304388948578	7.56760059432168	7.28417708278565	7.425150893069
ENSG00000008130	11.2847452292738	11.0129741705459	11.0458580280356	11.1583516380393	11.2391117631288	11.1219286983025	11.1484103527364	11.1231701924576	10.8474858734865	11.2441806927346	11.1763668009044	11.0580156576581	11.0759376569545	11.0901518208889	11.1796632603266
ENSG00000078369	14.2795597787833	14.2393284655452	14.3964884279792	14.4131518903016	14.4421937607534	14.5202691782893	14.0016496867715	14.3219619661973	14.0664639647793	14.4350469977171	14.3479356792724	14.1535027830489	14.172751970892	14.3481361057876	14.2498067505935
ENSG00000231050	2.13087655472882	1.97969181933727	1.92721377552925	1.9249617340347	1.95094275916111	1.95345520418621	1.97627835086087	1.9470086709745	2.10047839618255	1.98156333919556	2.09029150138343	2.07657228504135	2.07223461711295	2.09225403973107	1.95795896766247
ENSG00000169885	-0.968300762609616	-0.938237351647742	-0.96723428218561	-0.967960170040428	-0.968265840822583	-0.968150451599467	-0.939257041887159	-0.912225568854025	-0.968421741316355	-0.968186508521012	-0.937444918012371	-0.939711214198345	-0.967684276109213	-0.968120717146051	-0.904381795296843
ENSG00000178821	3.07890684529203	3.34097933589745	3.15538507746995	3.11921018379788	3.08062791698749	3.23971946361879	3.40670571655789	3.17059632098197	3.28330172688744	3.13809599870495	3.26232159892947	3.12369445373627	3.14975176587973	3.16803977932628	3.17947560180637
ENSG00000142609	-2.07091385860305	-2.0708402310201	-2.07031679492926	-2.07053673855541	-2.07086058841639	-2.07068705829643	-2.07102438004897	-2.07113960606394	-2.07110124301625	-2.07074088154061	-2.07069994441108	-2.0615214363049	-2.06086679834201	-2.07064294034215	-2.07038431694506
ENSG00000233542	-2.07094546382625	-2.0708702177877	-2.06053820755961	-2.07056005405858	-2.07089102267311	-2.07071367807519	-2.06126134656614	-2.07117617358829	-2.0711369672576	-2.07076868444296	-2.07072684744787	-2.07114364875961	-2.07047462077564	-2.07066859033558	-2.07040428197009
ENSG00000187730	3.92319758289432	3.02297586600779	3.23414036977473	3.03063941497711	3.08795923424446	3.0268176843707	3.59934448314443	3.27170245065188	4.01432578708625	2.9904137815754	3.09340543112808	2.98309517531983	3.28443555468538	3.09535637889128	3.20058932804317
ENSG00000067606	-0.259977259478848	-0.259897636965079	-0.259310354095614	-0.259561663165708	-0.259919725436452	-0.228842196928744	-0.230872113692015	-0.203768526226111	-0.260176589641221	-0.229171701229259	-0.259743891696266	-0.231361118337048	-0.196394809966404	-0.169429349654085	-0.195622489831691
ENSG00000182873	4.72018249821822	4.94533558992532	4.84830913905374	4.79153232716675	4.98408264321578	4.68736882958728	4.65692507902631	5.01548875187037	4.63196031365233	4.71892632275508	4.58831685486015	4.82942210202488	4.78236658822988	4.38684109479082	4.75292318168116
ENSG00000162585	9.83850521099783	9.90082550112762	10.0075165142504	9.84733097776557	9.98248839896826	10.012025697827	9.85048467319811	9.86133221043513	9.92008553283535	10.2382435774234	9.8619397605451	10.1249302963417	9.9592095563422	9.93652716681051	9.87061578977006
ENSG00000269554	1.10087948291799	0.965391842597639	0.936535180294613	0.935954115113802	0.965240738242841	0.935565636128678	0.964038485088046	0.934438438219375	0.96348257289022	0.995888844094394	0.966443228382602	1.04513255531424	1.0868358046662	1.0263481452993	1.11603827454987
ENSG00000157933	8.67574380428851	8.78713824972036	9.09639850701432	8.96825529948002	9.01432077988379	8.58170693077477	8.53585209658293	8.58775303090791	8.54299452711219	8.68284272175062	8.72288337230827	8.45825490066451	8.54209070455635	8.67421652310583	8.30250294377551
ENSG00000116151	6.32152025015269	6.1080222826803	5.94151110296634	6.09995768177694	6.09498719611774	5.85333104547503	6.08141468446694	6.10365028364163	6.10923218489702	6.49283025531358	6.16816103479024	6.07928223098569	6.27182425183119	6.24289411382774	6.13275011692574
ENSG00000272161	-1.86598681278557	-1.88008480768484	-1.87930906723113	-1.85122080286483	-1.88011497766378	-1.87985780331845	-1.88035771941888	-1.88052848617092	-1.88047163153567	-1.87993757020611	-1.87987690074141	-1.88048132064334	-1.87951113696812	-1.87979241982183	-1.8794091359121
ENSG00000269896	3.96346690529911	3.94608789518758	4.07085048155976	3.96555196105364	4.03053952445505	3.93271960396918	3.97754175500129	4.08700152542829	3.95130010049746	4.35544333576905	4.14134189777793	4.27357790616165	3.87233905899662	3.86215298314447	3.95158001356216
ENSG00000272420	0.0937785170891895	0.094241738854115	0.129434011105718	0.126899728581045	0.094113246063603	0.0642215506190516	0.0930909817673036	0.0636068445465766	0.0926183440078792	0.0948733816041929	0.0642035643052756	0.063648934888427	0.0967455335755853	0.125698536856782	0.159013475719869
ENSG00000271921	0.443853223356006	0.385544452015506	0.419156327324569	0.417629428035319	0.472518728178516	0.385806272844565	0.44262923961947	0.468243473897493	0.385109693256064	0.416247057913538	0.38578405551934	0.494886032488555	0.449130946880072	0.446922428153654	0.386338335977677
ENSG00000271847	1.01410974351342	1.0146590847551	0.985922184987654	0.98532390039858	1.09918479026459	1.04574743019116	1.06917556723279	1.04030534852866	0.983859282999072	1.07383056731398	1.1296145337932	1.0941714389563	1.07871046143439	1.07547405079417	1.01816995964404
ENSG00000157916	11.0189913722231	11.0031354392862	11.1090193255219	11.0767666146587	11.1301814161771	11.2702103776258	11.0753470552295	10.8581916120273	11.0963991853982	11.1890145756739	11.0418613505244	11.148672382876	10.9916810221026	11.0855671814938	11.0986850163802
ENSG00000157911	9.21610364311612	9.07154175673998	9.03660642885698	9.01312519845913	9.10780663208726	9.31232824782759	9.04880730346509	9.04486276021229	8.98891711628687	9.29241639371812	9.28581468214113	9.18117680543962	9.03573468048989	9.31841300182491	9.17798017189729
ENSG00000149527	8.83386114692221	7.18928389163161	7.63689355155606	8.07450874313915	8.04889688015145	7.7577142441379	10.4397006390514	7.05796396084662	8.66662155693579	8.73601255394572	8.50544856353522	9.01015114694096	8.11703745402047	7.18003263647882	8.29282626631174
ENSG00000224387	-1.49998106724305	-1.49981454374996	-1.49863068842351	-1.49912813488909	-1.49986058607004	-1.477786679133	-1.47854959968903	-1.50049164024076	-1.50040487454167	-1.47790841115611	-1.49949725754784	-1.47873822717035	-1.47725763258996	-1.49936833145388	-1.49878340295632
ENSG00000229393	-1.6896819191035	-1.68954835788435	-1.68859883924428	-1.68899781932314	-1.67219555545735	-1.6892705009333	-1.68988240618275	-1.69009142740033	-1.67263210546294	-1.67197840591056	-1.68929387648243	-1.67264396508468	-1.68884617581278	-1.68919047049465	-1.68872132489964
ENSG00000157881	10.2973656532128	10.0446046717153	10.3105846159544	10.4620599267541	10.4707335486819	10.232223416323	10.4443398258538	9.89248669881644	10.151990099703	10.2934773391525	10.2829708665542	10.2619962342897	10.2887209362663	10.1081290839737	10.2028321197001
ENSG00000197921	7.17879575065038	7.65066577481496	7.08113714193883	6.96445076657157	6.77437494081493	7.03463221587375	7.44822328996045	5.93093860663639	6.99215825774613	7.11883307151966	6.46424650452846	6.97922677848277	7.06337379447939	6.68108016579631	6.41188808026867
ENSG00000272449	9.58315561259576	10.1439910905996	9.67060509094939	9.65664693770665	9.68193245772463	9.95178807340427	9.98561131183747	9.09382672143116	9.61945819917296	10.0249374938171	9.48427083956252	9.82740472766159	9.67386198276934	9.38269530461491	9.55840803918906
ENSG00000238164	5.77834234975105	5.93605984854662	6.13436574119878	5.97921138146954	6.33987359569619	6.10703407476533	5.87818129507544	6.00275752505513	5.92008452168752	5.86106272677882	5.57195201064634	6.00739447769789	5.81433379440884	5.51441875349922	5.81051642844527
ENSG00000157873	10.7294940821175	10.5525867095432	10.7133176029505	10.7566829531969	10.9613348537082	10.8388720867363	10.9489717847899	10.8715374265855	10.8226310412158	10.8476977734921	10.8746251775829	10.9500958028228	10.787654091108	10.656589321897	10.6905320360061
ENSG00000225931	1.78498774044396	1.65348800226567	1.69155342254938	1.687441556504	1.7357660432952	1.74028619496636	1.75686379501815	1.62158140900988	1.592987577286	1.62507269542222	1.62544069756125	1.75446035364231	1.65882630835874	1.76812841948737	1.65980015839651
ENSG00000228037	2.57160532164839	2.43261370611905	2.44203377593964	2.40545542457048	2.43225770349679	2.55289427060295	2.36787783185732	2.3977214057981	2.48517745902404	2.67915710953743	2.63180029461517	2.68347623899933	2.69394624906926	2.55441471518216	2.87957625579267
ENSG00000157870	10.5620051145861	10.6436870632946	10.8636719993411	10.7570154488714	10.8073720589351	10.905314607213	10.369354016779	10.5391744721911	10.224180799383	10.3072465767805	10.3717426533134	10.1187775549593	10.2129413338246	10.2683656617182	10.2888911930633
ENSG00000142606	1.13790130943591	1.19903549697737	1.17341786585323	1.13906679942171	1.22768553745673	1.36626589922546	1.16762518427253	1.27594618415558	1.13734158949864	1.25827850209345	1.25916500946657	1.16697355839025	1.23482416869792	1.23145887150876	1.17284471405414
ENSG00000215912	1.90458506317744	1.82354174036399	1.76645346716724	1.82786097805153	1.87922151384724	2.01217658814325	1.76321046249707	1.9479514362838	1.8199471085706	1.88192487243952	1.85462023265265	1.89956350561129	1.99678117129606	1.79608397662534	1.91883792166402
ENSG00000142611	-1.31064672983007	-1.31045103663805	-1.28358046510145	-1.30964439044942	-1.2850258022839	-1.31004392210269	-1.31094048243841	-1.31124673922111	-1.31114477488985	-1.23374895222377	-1.31007817183365	-1.28568280969867	-1.30942220317993	-1.30992666192718	-1.30923927228221
ENSG00000130762	-1.49995589836172	-1.49978992848341	-1.49861000893678	-1.4991058016194	-1.47822646473634	-1.49944464948217	-1.47859568067738	-1.50046477393672	-1.47876894369668	-1.47795662380433	-1.49947369711342	-1.50039303405563	-1.49891736177795	-1.49934519964	-1.47715286276592
ENSG00000162591	7.29498626749785	6.32187622624842	6.36822185894785	6.47710853837686	6.73964090068543	6.68150263901389	6.53201412914481	7.23612350637555	6.16447053608143	6.37750965093365	7.20364119815161	6.79661331860204	6.10400233215966	6.20584617711878	6.9154498017971
ENSG00000238260	0.42990766237332	0.430394981117047	0.465672953087011	0.463066913021865	0.48750670018702	0.400527192282644	0.429184357480212	0.483214770501964	0.399819097445594	0.543952055863473	0.400504608890169	0.428645053736266	0.400943324634516	0.400604780077472	0.464866037277781
ENSG00000158109	9.32043305781428	9.43621091340843	9.54932825670129	9.4997958756771	9.64619144386443	9.53159214010922	9.48049585486726	9.56493425595787	9.46343695132039	9.62279090806132	9.3605753885267	9.249023047681	9.41531145772481	9.55387268148414	9.47624611870308
ENSG00000116213	9.78392108155771	9.73814872828637	9.83420112577485	9.83277491626978	9.83479227706236	9.77307837796447	9.78498981248634	9.76447614035802	9.70650175687518	10.0459580225802	10.0115079731501	9.95432043503029	9.87258762692426	9.83212795894892	9.87455476097046
ENSG00000078900	-1.31090277470057	-1.28460720574066	-1.3092774978499	-1.30987621001367	-1.28466262094407	-1.3102853978541	-1.31120362694705	-1.31151728557836	-1.31141285689501	-1.28433676488782	-1.31032047535881	-1.31143065352237	-1.28355350664713	-1.31016530364481	-1.25727100843043
ENSG00000235131	-2.07096347022725	-2.07088730191428	-2.07034580316629	-2.07057333657539	-2.07090836180067	-2.07072884352836	-2.07107780553129	-2.07119700774898	-2.07115732087477	-2.06086737540139	-2.07074217431519	-2.0711640842705	-2.06056970745928	-2.07068320315807	-2.07041565522208
ENSG00000227372	9.38027579841789	8.99675314417196	9.05574906469353	9.28468738378603	9.18278731420763	9.03889688016739	8.99150641577914	9.50477827020117	8.84251332910512	9.37095852527344	9.49288144592973	9.45479228817281	9.46884688836364	9.34857975876941	9.52844493034209
ENSG00000235169	-0.81048026281333	-0.751471667196545	-0.810029872100106	-0.810199615480028	-0.810441415375978	-0.749877842650669	-0.78148842054299	-0.810641995176818	-0.781912109527857	-0.81035316483977	-0.810322681806721	-0.781947958829154	-0.810135626487884	-0.749413407641505	-0.810082458372473
ENSG00000130764	10.989167307008	10.8738998038418	10.8934695398945	10.9443128396057	10.9863211285797	10.9224967351485	10.9586832549658	10.9013444279194	10.8027503635122	10.8990584850644	10.8901401007832	10.9095169782719	10.8000606591078	10.7678804179924	10.9184473084992
ENSG00000116198	10.9661979551514	10.9368687048211	11.2102847748553	11.2572508290805	11.1674905439498	11.2467492509886	11.2760571097489	11.0572616213624	11.1163071406775	10.8806797481659	11.0445501396175	10.7342273021297	10.9600057437341	11.0843911148129	11.1720691211217
ENSG00000169598	8.89034035328002	8.28478510450269	8.72755170121799	8.83251145756618	9.0138745697481	8.51093042643277	9.33928549975594	9.42557141499382	9.16511169850075	8.21703241013329	8.59903932927888	8.2150346462392	8.5280857313272	8.63556157205023	8.66893837660222
ENSG00000198912	9.94417757839585	9.71464788966838	9.69518068254611	9.83554283096563	9.81512414903848	9.65472564460965	9.90140906663409	9.77624280656426	9.83695838284543	9.72447030260201	9.78261723640651	9.73069565937248	9.82920820315068	9.74697319634829	9.76044743080721
ENSG00000236423	5.80217012569187	5.20450159850211	5.46985094028027	5.54920119174636	5.20251300471976	5.50198220304279	5.89431408268667	5.61594947182204	5.62093438732267	6.00000494257125	5.67363729967552	6.06003523794617	5.80167507296019	5.68120538637378	5.62431874246709
ENSG00000233304	-1.50031955215893	-1.50014558321676	-1.49890879641264	-1.49942848425848	-1.50019368413976	-1.4997836631912	-1.50058069476693	-1.50085295343862	-1.50076230834941	-1.49991083798735	-1.47716327607914	-1.50077775599103	-1.49923096239358	-1.45437775083791	-1.45376666954193
ENSG00000235054	5.77979065654356	5.88509543140588	5.9958272945109	5.7040231672821	5.63233552737557	6.17255684748391	6.17141624038806	5.93147620558315	5.9717022576872	6.75307795956252	6.6088240772495	6.95448443159376	6.65100163406231	6.33192405668602	6.52377185117211
ENSG00000196581	11.184839759419	11.2689632939471	11.4554061615772	11.3175852649225	10.9665199872964	11.3770776362786	11.7923011338843	11.0988679041778	11.2659111630662	11.8133015174157	11.8695761456793	11.8815397053508	11.9390613165576	11.582921170019	11.8574377514502
ENSG00000131697	10.0806339192913	9.94230312249009	10.0018716864662	10.0841090961002	10.0865061063034	9.99188991188753	9.75864535361233	10.0017532781402	9.79594928035985	10.1000359983901	10.088831080366	10.0845727703205	10.0651262948913	9.93561496205966	10.348763758047
ENSG00000266687	-1.31039122983726	-1.31020025619617	-1.30884257892172	-1.30941306396874	-1.31025305877283	-1.30980296007995	-1.28581304379885	-1.31097676874598	-1.31087726349799	-1.30994256565306	-1.30983638380696	-1.23629965851534	-1.3091962352103	-1.28482367369124	-1.28415286188631
ENSG00000069424	12.5132557471568	12.2734425946191	12.7813054299751	12.6574795005634	13.1322312700089	12.5156122908815	12.7870621512201	13.1696911270059	13.1342088790978	11.8472179173546	11.9070316456428	11.5412068648418	12.1363505325812	12.5759461698771	12.0756079935847
ENSG00000268332	-1.28537027404163	-1.31030930570446	-1.30893703852211	-1.28438159658084	-1.31036267570959	-1.28477568260408	-1.31079208034191	-1.31109416283424	-1.26072947318031	-1.31004884596034	-1.30994152306004	-1.31101072809094	-1.30929449528138	-1.28466002068876	-1.30911405773802
ENSG00000116254	2.98659828851845	2.88859543828313	2.96085043020883	3.0280908409218	3.01258534195612	2.80834977297913	2.95800737365946	3.14385029741292	2.82813851439428	2.91832496147368	3.08873057319866	2.97814756148706	2.90067071288496	2.92173464997439	3.0599005463377
ENSG00000116251	12.4273470478075	12.5033830996079	12.461080019595	12.3674371885157	12.3749552772075	12.4157616106435	12.5244238669647	12.6066640760908	12.3648500893661	12.2153215271325	12.4353519778427	12.3458968078464	12.3896244470302	12.6253592762826	12.5955536842738
ENSG00000116237	11.3266736949267	11.4323559341284	11.522493761291	11.4011978658449	11.366987842265	11.5885584631056	11.3343417342182	11.0897288249583	11.5905201992931	11.5798714715994	11.3085168712106	11.2692320090155	11.4631900208498	11.5775874314033	11.4128776710422
ENSG00000225077	2.69224601930562	2.72115580104805	2.84556085844263	2.75776828026824	2.66595697573495	2.66973904702003	2.68943883809274	2.9566710818194	2.66083400961773	2.87379512322129	2.66945566305869	2.83368776919324	2.81390224057474	2.87866255076967	2.86746959672603
ENSG00000158292	6.15130895738422	6.51324662283537	5.89821153872684	5.96962821563659	6.01439602803496	6.28460789936312	6.05561884801553	5.21396594759859	6.19505830727398	5.60157942112384	5.6359432539924	5.65336020768784	5.69601916700427	5.45236553652117	5.71914639218184
ENSG00000097021	12.2811550877435	12.3909492086034	12.2079513073654	12.1903638284736	12.2567363625323	12.3843827310151	12.3190226485446	11.7991976010198	12.4728562030731	12.6269667919378	12.344154259087	12.2713532048024	12.2143064692714	12.2919883730193	12.2504266496603
ENSG00000271746	1.84846340599917	1.76937087407008	1.74809262827964	1.74488568341847	1.82382731593219	1.80074746145279	1.8195516673563	1.79066731129609	1.93778648967862	1.71179774037871	1.77195879745454	1.76454731404506	1.71454721289844	1.80175720610706	1.71521818485217
ENSG00000187017	-1.6899655537185	-1.67143088526048	-1.6888199627018	-1.68924197035922	-1.68986334377009	-1.68953039009149	-1.69017761213229	-1.6903986972417	-1.69032508974431	-1.68963366119594	-1.6895551147864	-1.69033763385729	-1.67068817597045	-1.65265894339773	-1.68894951775285
ENSG00000215788	3.44436339833749	3.59825787246958	3.83855637555031	3.84581654812454	3.79928840077966	3.45083948076552	3.47277712126477	3.37280673947161	3.94585255440338	4.41220981611308	4.44225634850013	3.84644636923927	3.72845255471576	3.83789344539587	3.64978530750201
ENSG00000171680	4.20083645453579	4.79478273039612	4.90113899440069	4.46451736268757	4.94526981680506	4.99396647347535	4.95379093511	4.06800427081383	4.22083533807706	4.8380245207719	5.18258030144979	4.68261762989523	4.78358786621939	4.94169411868591	4.97197379889275
ENSG00000162408	10.0271886315461	10.1931527596175	9.79327375904237	9.82029200334858	9.803526735554	9.74087566177855	9.94359583214923	9.84491848323577	9.90578001827561	9.91227986980218	9.7856116105665	9.84343026015425	10.0226511736097	9.95099229653646	9.88727155187673
ENSG00000173662	-1.6720557301705	-1.68963897556088	-1.68867145962302	-1.68907800202134	-1.68967660404258	-1.67163651392767	-1.68997935545346	-1.69019233848595	-1.67240209032687	-1.6894553386155	-1.67166033253994	-1.69013351288336	-1.68892348424048	-1.68927430472781	-1.68879626688716
ENSG00000204859	9.24476607125329	8.98334119891393	9.05490764789823	9.28901090585841	9.29344157257304	9.02745949053749	9.26285358825023	9.28407118429189	9.12898382811704	9.26928314945741	9.40979573065696	9.39978007863753	9.14838629811003	9.10835673995454	9.34091503499394
ENSG00000162413	10.7152723907667	10.5930061824247	10.4773418360602	10.6407617567613	10.607984178865	10.4897560479747	10.5566715610728	10.5374030226755	10.1949244051695	10.5120603539683	10.470601599829	10.4257949227503	10.6286026009742	10.479620813529	10.5603938434176
ENSG00000116273	9.97571016736867	10.0439651289595	9.98849925511672	10.015489437637	9.8822183855854	9.92534506018434	10.0162685261294	9.67040685289959	9.96482499443596	10.1188917069842	9.83723086063578	9.83142199785715	10.2224709926582	10.0780396166622	9.94325803361629
ENSG00000041988	8.15629611663581	8.10912997607138	8.38783135393227	8.43688975995123	8.52143544675517	8.34519910270443	8.46233992335853	8.25183547159086	8.30999401540255	8.46584701195367	8.42654345116036	8.38843111779803	8.45613163404463	8.27542063457922	8.38661320753259
ENSG00000007923	11.3004644772669	11.2096330175598	11.1267181891451	11.1915038096512	11.1819994687087	11.1342446929923	11.2597103985192	11.2487135919556	11.100449860176	11.3561966568277	11.3414091708148	11.1752201608937	11.2707419596542	11.2335214293339	11.3711510427779
ENSG00000237436	2.51356563640544	2.46372669663098	2.41931180253235	2.31999255836981	2.43581740966926	2.46818478784939	2.43177278475634	2.7227589011236	2.55488965096418	2.49359624532624	2.52131955111948	2.48174279510479	2.50320705962299	2.46948196390549	2.4479835163557
ENSG00000171735	8.08037662451084	8.15398934320562	8.15192957402152	8.10647671925366	8.08705671191712	8.23092169730941	8.37762246238222	8.09689528968071	8.29464312003056	8.32953330477876	8.2096606956054	8.32777663182042	8.22844204589595	8.47871382039973	8.18817714710814
ENSG00000237402	-1.68980188400421	-1.68966506245843	-1.68869236537681	-1.68910108484998	-1.68970289244438	-1.67156619585845	-1.67219303816069	-1.67240716173843	-1.69015009895356	-1.68948044211901	-1.68940436898014	-1.6901622480773	-1.67113151265269	-1.6892984387769	-1.68881784099623
ENSG00000049245	9.4138416889544	9.59868160562098	9.70170954263859	9.62669526062625	9.57176001314712	9.56958196670477	9.6845872371572	9.78476969444542	9.81646043893506	9.36051569204405	9.62503209596637	9.69478371479351	9.60148671624808	9.64680828915279	9.7090771310909
ENSG00000269925	2.76600686154283	2.61362267375862	2.68408888415902	2.73136996249242	2.61318912488966	2.61691685644559	2.78430648446125	2.73320706509005	2.75807991465776	2.74894977087988	2.72526851991531	2.88548685727108	2.65138044401727	2.61787616908807	2.76354952130988
ENSG00000049246	4.77551277144484	3.96096027900945	3.80641407934993	3.91067707072723	4.05378215351463	3.78931272940291	4.81885099882532	4.53395990233852	6.23303873897174	4.15010294098391	4.26024590661902	4.06450163256673	4.11509555466076	4.38597309419311	4.17993931131306
ENSG00000049247	1.41396520574095	1.45243035431707	1.53592481695957	1.60077534474494	1.59069241711716	1.41525243430231	1.41334829044129	2.36908455636797	1.55162302935832	1.41494438349469	1.41517853721456	1.41288729160925	1.41660960223061	1.41550612389228	1.41701456284015
ENSG00000049249	0.276114070775384	0.245491939392129	0.246383395890856	0.246002129051239	0.276468586854113	0.245747125048783	0.245191369802826	0.274636713525852	0.410756582962356	0.420778145987094	0.277551333779572	0.35871080883223	0.246145900054178	0.245821497783994	0.246265319023278
ENSG00000116288	11.8322130888903	11.9554416927781	11.8330690250911	11.7922047711829	11.8245551798112	11.9797423685719	11.822617051067	11.7091819150519	12.0108846466579	12.0999958117705	11.8554927687269	11.9451390883166	11.8924419228461	11.9851792761866	11.8206489942173
ENSG00000116285	0.845658648840971	0.957933124283297	0.912629236026486	0.848426294222095	0.815917187105296	0.816322042887363	0.927619243358721	0.815284269967509	0.844329643306315	0.846912677741967	0.877162760893937	0.872350472995444	0.880187894918501	0.847634315285964	0.969263486170815
ENSG00000232848	-2.07093517679853	-2.07086045759161	-2.07032926088495	-2.07055246545932	-2.07088111681258	-2.07070501388457	-2.0613188624322	-2.07116427125698	-2.07112533942758	-2.07075963512783	-2.0707180910525	-2.07113197414936	-2.07046763033351	-2.07066024182465	-2.06066930956644
ENSG00000162426	-1.86677986760831	-1.87987390916349	-1.87915341112037	-1.87945615859044	-1.87990193066306	-1.87966307034365	-1.88012738617295	-1.86709060392676	-1.86703779805175	-1.87973715683249	-1.87968080779154	-1.88024218544625	-1.8793410909679	-1.87960234296874	-1.87924635366122
ENSG00000142599	10.9730545890607	11.0690224613985	10.9304754740913	10.9995208947196	11.0161828514872	10.8555645784234	11.1351140062472	11.133491067499	11.0566203629196	11.2730290436601	10.8849566420094	11.1702853612887	11.1541317260462	10.7743122117033	11.0445816428988
ENSG00000232912	0.644763839483935	0.616456929957511	0.620167520378071	0.649163436270472	0.586323595830763	0.617519104618421	0.643511135675893	0.669161415397522	0.614691970229648	0.729959653011421	0.647235662792363	0.642576821393887	0.587137979299328	0.617828669867804	0.619676026845878
ENSG00000234619	2.05001725035797	2.0514091311981	2.0915204927716	2.0862066372498	2.05102312083438	2.11011584672815	2.0748630796219	2.0979906579029	2.09899551149366	2.1607615524612	2.0540934454207	2.14834890690391	2.08821191124361	2.13814701961305	2.02977277741668
ENSG00000224315	0.087800597432219	0.0292955663106792	0.125072410321766	0.0297067155718852	0.143719818704362	0.0604005559234501	0.0582904351257603	0.057589492035255	0.0289541730028828	0.0600580444773704	0.0294837165356595	0.0577820830816998	0.0619148056895663	0.029561102437313	0.0623683043014442
ENSG00000222511	-1.68977443001245	-1.68963835460446	-1.68867096199479	-1.6890774525716	-1.6896759782897	-1.68935526720666	-1.67226161162767	-1.69019164699297	-1.67240366653716	-1.68945474106708	-1.6893790827828	-1.69013282888882	-1.68892295448696	-1.65383957129253	-1.68879575334989
ENSG00000074800	16.0249730715888	16.0645559484632	16.0992401720301	16.0511239064883	16.120217791761	16.3174304598949	15.9147594857699	16.0350721053299	16.0160746862132	16.3289640547728	16.1949472625183	15.9122769215042	16.029098192356	16.264715850839	16.1059802711969
ENSG00000236269	0.763714273568284	0.875570758167452	0.735279162517673	0.797049603838064	0.734061465660633	0.734441385529348	0.791290699189725	0.843129055525965	0.733547991496155	0.794598692751827	0.734412894332709	0.84375184141411	0.767041255384598	0.765648598305041	0.886810906317027
ENSG00000230679	1.55787550240994	1.45165232417745	1.39414159456101	1.4556536467982	1.47966139675728	1.51082527637222	1.47685755846302	1.55147043339028	1.47556007281626	1.45294677911023	1.45348452135652	1.44824083648488	1.45678034204243	1.48346919725109	1.48811538486937
ENSG00000238249	4.95624061344412	4.94846847181733	5.03592643093676	4.94780257072627	5.09086913793688	5.04060669443899	4.74490867841102	4.78792693797244	4.93666280282963	4.92679697104555	4.82802381910251	5.16181728884284	4.81363309836591	5.01571345740892	4.85767693153129
ENSG00000232208	-0.952847474529174	-0.952798295138242	-0.919762046422988	-0.952590763054492	-0.952811938377349	-0.95269452308191	-0.952920442893161	-0.92433434293442	-0.924125949708333	-0.922119102049207	-0.952703329294147	-0.92416153511724	-0.85959617555119	-0.952664267509054	-0.952253858921355
ENSG00000142583	2.34723557341473	2.20831986258726	2.21341439448079	2.32362922151222	3.07756166757175	2.44965927556601	2.24281952380502	3.14976522909402	2.24169661831217	2.28340019437858	2.24765189977887	2.34162758113894	2.2120636932722	2.35523694236541	2.21274344671557
ENSG00000180758	4.65202933204545	5.10634142911956	5.18136917442595	5.40712240694947	5.21773366260518	5.1241268952022	4.64427243331959	5.57839930138039	4.51727247124757	5.15776561373132	4.68765992958171	4.96291891589629	4.78720024232135	4.56418993793081	4.75303818930625
ENSG00000207865	-1.8661372262568	-1.86602958276405	-1.87927955073299	-1.87960110821425	-1.88007457656349	-1.87982087560716	-1.88031403985571	-1.88048250023711	-1.88042641347887	-1.87989956516562	-1.8798397151009	-1.88043597172574	-1.86546366002685	-1.87975637517809	-1.87937826788935
ENSG00000228526	-2.0709737763222	-2.07089708007789	-2.07035182813984	-2.07058093860915	-2.07091828593278	-2.07073752339868	-2.07108890409737	-2.07120893251932	-2.07116897057083	-2.06080770430277	-2.07075094658273	-2.07117578084444	-2.0704938587832	-2.07069156668974	-2.060436278755
ENSG00000234546	1.88029828661259	1.90645653001124	1.53556157551168	1.53455474171738	1.53311643985362	1.53388057130697	1.53240911765465	1.56266371073563	1.56301484165935	1.65823688215208	1.59861398920726	1.64985505693694	1.72392998987321	1.63048411321796	1.63550935748876
ENSG00000049239	10.6381461600922	10.383133750345	10.5805930037998	10.4738247620281	10.513524323877	10.6860970432881	10.0250694841677	10.8372598047471	10.4157058217269	10.0211584976031	9.729954186271	9.95656987319771	10.0406606082563	9.8868551203106	9.78692160536455
ENSG00000171621	10.0421989275217	10.3456566347141	10.6134050836392	10.4254926071319	10.2365641406142	10.4046841437158	9.52504884988839	10.0066675851256	9.38869673443691	10.5916450055793	10.2908795399641	10.3248157214387	10.1084133765568	9.88893901343836	9.85664055721721
ENSG00000171612	8.56706321397349	8.49259365405219	8.40120012748707	8.22983047647796	8.28667743183981	8.38372480812895	8.48519174457878	8.17950364885771	8.38080066075235	8.26130406144944	8.3868027137086	8.34539737879648	8.29456589219314	8.27697866032372	8.46818044752065
ENSG00000231181	2.36018727378325	2.00839903642045	2.04717861359942	2.04364713674426	2.09658376067192	2.10077244445917	2.09270079409779	2.09001033378368	1.97538219777541	2.04044279689622	2.15627963968014	2.11746689071118	2.21875380815952	2.01052827389659	2.27343455152253
ENSG00000188807	10.7981303624061	10.8207561404596	10.9971209695975	10.9233363427778	10.9038293164752	10.9708464023778	10.7722269135117	10.5963032209607	10.7304405660414	11.0477462133569	10.9636207490981	10.7750737158374	10.9199593114448	10.8567217280739	10.9383708808708
ENSG00000171608	12.3908607649305	12.1730685093853	12.4749062749407	12.5992025401673	12.7007813650667	12.5857500845566	12.2220464008726	12.4568903652741	12.4339678259378	12.4657811614995	12.3144447194075	12.0835836643981	12.2892729839412	12.3937562343008	12.4611965525307
ENSG00000179840	2.01884182656557	2.02085259894088	1.87674628664958	1.90838217233685	2.07294542637745	2.05244428188478	2.11603531109302	2.08770118288714	2.22339474813426	1.93701048074176	1.87466408781027	1.98709369167626	1.9413999886966	1.90727002850628	1.91000122020747
ENSG00000231789	4.87561732626964	5.54831505391275	5.46851404196518	5.19887473177956	5.23372031142233	5.62848855325895	5.24819917877247	5.98934991391081	5.30090953260385	5.52377042463939	5.43527960400896	5.31488625750552	5.57420851260387	6.00421038990482	5.55717316878709
ENSG00000171603	13.0126917137813	12.9279412385895	13.142529373897	13.0881437058917	13.14515125233	13.2377824355913	12.8872394315365	13.0894891113838	13.0488553477466	13.0432405560429	12.9407250753916	12.767775973868	12.8858267598214	13.0466324409052	12.9600127966388
ENSG00000271264	-0.812195127274196	-0.812141257314001	-0.811743851077124	-0.780367577124316	-0.812156201873456	-0.78124442930618	-0.701325491294348	-0.812357187445232	-0.81232997735605	-0.781554568085184	-0.812037231875551	-0.812334624009819	-0.779873132520687	-0.780988709937455	-0.811796538659169
ENSG00000178585	10.1340718061855	10.0585764896516	10.2098882126197	10.1789714637712	10.1680472215972	10.4097142565986	9.76926625469282	10.3441308650971	9.852456759873	10.3072023883641	10.3369362096134	10.1952584220143	9.89751154719838	10.1699481755238	9.89035334940232
ENSG00000223989	-1.88010166154803	-1.87999582322105	-1.87924339324969	-1.87955955825861	-1.88002508661228	-1.85221524438681	-1.88026053413982	-1.88042616946505	-1.86659082537491	-1.87985301013019	-1.87979416374237	-1.88038042123007	-1.87943939092609	-1.87971222141798	-1.87934045493365
ENSG00000162441	9.80967266328632	9.97885631689289	10.0142438315284	9.85836164403268	9.70917811043041	9.94350743741351	9.85820649613413	9.79774233719548	10.050551167977	9.64980045105839	9.66959430241658	9.62409698442491	9.78199664716511	9.95572947747459	9.87886969623395
ENSG00000228150	0.0997526717747145	0.0727232794930854	0.0142766015497111	0.0139739407984504	0.0435021184242154	0.0445931971188098	0.0424932688247802	0.0131849099608201	0.0132333536874496	0.102394623724459	0.103027596715386	0.0419873946371387	0.014088042336261	0.0138306339936711	0.0465515755037306
ENSG00000173614	7.13657090929344	7.1895024881814	7.35409017815189	7.13514559331864	7.30311864039195	7.23324877973157	6.96824636055728	7.23819111648896	7.26510484657933	7.27801487687114	7.11948665034962	7.13163171294681	7.26905157868262	7.03884968851184	7.28693879678239
ENSG00000202415	-0.0279686341465414	-0.0575952727487851	-0.0569212536975782	-0.0572096786115855	-0.0276413213687239	-0.0265602563492097	-0.0286409096339216	-0.0293320291398891	-0.0291030361867578	0.0312750089263414	-0.0266413152234826	-0.0291421389654155	0.00588336519525741	-0.0262817880059856	-0.0246198453897605
ENSG00000162444	-1.68964347466237	-1.67225725934126	-1.68856886725132	-1.68896472628789	-1.67229389899945	-1.68923527483207	-1.68984239342108	-1.65554238177638	-1.68998073296157	-1.68933214700771	-1.68925846752475	-1.6899924998108	-1.68881426901673	-1.68915587043566	-1.68869039475631
ENSG00000130939	11.3226289903687	11.1996421629576	11.4282381080864	11.3194986481759	11.2320398496915	11.3907876882011	11.2874057784007	11.3701245444087	11.3470586403616	11.2442960229685	11.2104527970499	11.1180996582392	11.2637229283386	11.3455044679698	11.3000494228886
ENSG00000233623	-1.65396657358215	-1.68969817560098	-1.68871890182056	-1.68913038476955	-1.67180158703869	-1.68941161142479	-1.69004269199719	-1.69025826332912	-1.69018649157437	-1.68951230698767	-1.68943571949534	-1.69019872284201	-1.67103931486636	-1.68932907306599	-1.68884522581854
ENSG00000201746	-2.07099784096364	-2.07091991183772	-2.06021948771398	-2.0705986884382	-2.07094145857382	-2.07075779030676	-2.07111481940202	-2.07123677726441	-2.07119617293307	-2.07081475806537	-2.07077142926666	-2.07120309268089	-2.07051020881598	-2.0605646875145	-2.07043736190283
ENSG00000054523	9.40939704376503	9.42589343510282	9.33709693413244	9.24670176128884	9.25969645466985	9.07488751598133	9.58231243500898	9.45175829406721	9.92159886000903	9.3279307303721	9.30810512166152	9.16779479777306	9.41569081416348	9.50875683251635	9.464116979323
ENSG00000142657	13.5372833498922	13.4114509350385	13.436190761874	13.4302745800306	13.6272756224567	13.5968955477284	13.3949323742792	13.4963332412336	13.6292694770762	13.5000336110325	13.4219518640941	13.2690809660524	13.3845169403087	13.6094707497633	13.3616538119213
ENSG00000271989	0.667006861942784	0.638640776648504	0.67409400800461	0.640778508285785	0.608442940359474	0.639710038433189	0.693238436951581	0.636607623323018	0.664882924934273	0.669010026026994	0.698396427746401	0.636820201026757	0.609273427436896	0.670162352899487	0.703599273529429
ENSG00000175279	5.65738312699094	5.87762607124101	5.78515898899292	5.62222035051636	5.68946333254652	5.87730044040358	5.72953455411285	5.73781574309427	6.00486136018807	5.71726810054019	5.83076735356535	6.02131960187564	5.85281571225758	5.99701314975542	5.94144074223226
ENSG00000241563	0.622502486768414	0.592908253044613	0.626722785849348	0.655721468116941	0.68006971708578	0.682848032488586	0.650064055912852	0.648774531561975	0.649201858864669	0.681980402166612	0.623980298680613	0.649128892870503	0.65672383448368	0.593300421863511	0.593828913901731
ENSG00000160049	11.062201543227	11.0040142081714	11.0614390877244	11.042852834032	11.0317955936257	11.1283359661866	11.0292847136374	10.9917130246251	11.055181269373	11.146059055121	11.0237838028129	10.9122282348364	11.0233661765587	11.1164330729455	11.1013239908298
ENSG00000142655	9.84073867099871	9.59505498392124	9.78575287246034	9.64176001330211	9.77798590870699	9.70177791489419	9.50555339353073	9.91944394804205	9.48603234831877	9.80832621432738	9.73899989995466	9.54054305438052	9.71360473171532	9.70249473397984	9.60860977740839
ENSG00000243267	-1.67207701262179	-1.68963081966039	-1.68866492356426	-1.68907078531815	-1.68966838514346	-1.68934817018626	-1.67228095773566	-1.67249358418611	-1.69011246483645	-1.68944749016503	-1.68937194892076	-1.69012452901492	-1.6889165262352	-1.68926675936924	-1.67109984992869
ENSG00000130940	10.6279862581099	10.4804671736862	10.5797954712154	10.6024733249388	10.5720832285584	10.5769402064096	11.0700733332686	10.2860395889009	10.7663826698889	10.6101030794864	10.6045217675627	10.3900869061537	10.5872202944488	10.613911942874	10.5974975648366
ENSG00000272078	-1.65488325988949	-1.68955143110934	-1.68860130211504	-1.68900053865983	-1.67218747423437	-1.68927339555078	-1.68988569413526	-1.69009484971249	-1.67262430485598	-1.68937109424934	-1.68929678612579	-1.69003708124745	-1.68884879767244	-1.68919331366826	-1.68872386650465
ENSG00000175262	-0.539598257978907	-0.599684894617531	-0.599195030583462	-0.566898578517288	-0.59970333050105	-0.599544701181312	-0.599849985778326	-0.436161723074001	-0.57026777132642	-0.599594261150501	-0.5995565959565	-0.599923516448865	-0.566380301551072	-0.599503837307397	-0.599259933690522
ENSG00000120948	12.6981401753124	12.7790041681831	12.831361078011	12.7083175573408	12.6682914569048	12.6577497325274	12.7007545863358	12.5829770773293	12.7597559031776	12.6385777427684	12.4991637947331	12.5353425952097	12.760056081072	12.8049500526336	12.6445872641557
ENSG00000009724	-1.47806846582992	-1.49993583854277	-1.49873258902034	-1.43312831207204	-1.49998263513894	-1.49958373250763	-1.47832252717446	-1.50062402738728	-1.50053584027214	-1.49970745877332	-1.49961335448357	-1.50055086902838	-1.49904601899987	-1.49948231629206	-1.49888780535849
ENSG00000271895	3.76261608602648	3.39951626918315	3.44869783029419	3.54699435668764	3.52963237933534	3.37599032106044	3.52103540084816	3.53841544765911	3.5405060531211	3.56049039054585	3.71949549764316	4.14060554999663	3.60158823811236	3.4896873197488	3.60576477317649
ENSG00000116649	12.9424990872451	12.8704879816903	12.767306591911	12.6966662628256	12.8068504673869	12.8842514905419	12.8243871760054	12.8384524664643	12.8201228610368	13.1032682297117	12.86946002072	12.757627839086	12.9427105003047	13.0010097013109	12.8687016296833
ENSG00000171824	11.9895192561296	11.9253679209153	11.9599470166161	11.9242247709352	11.9524983173365	12.0613553242771	11.9350260610481	11.8877639384459	12.0277112550114	12.0611570934319	12.0752916323983	11.9650227082651	11.9695487731772	12.085622629126	12.0442496314629
ENSG00000226849	1.5033413260828	1.41976478983635	1.39147497300099	1.48274568845896	1.53107096649835	1.39014832549997	1.52697046041892	1.5488990851215	1.41762475940763	1.45031408173282	1.47984673618891	1.47283250815683	1.48425089751503	1.48085330177577	1.51493563833852
ENSG00000230337	2.83468778342206	2.90940289766945	2.83262407016112	2.79708625877852	2.70390966323055	2.84398113562491	2.78042157701191	2.64121693685932	2.777869618965	2.86659787621535	2.86842027433198	2.91819074500697	2.90465127627449	2.81996519468967	2.77413261515115
ENSG00000198793	12.0309421477834	11.8550672048653	11.8629434619083	11.8800212525228	11.8175412621794	11.7039327360812	11.8638220157268	11.9505500418305	11.7688488817089	11.8863874537555	11.893521921599	11.7231043767382	11.8698094565864	11.7455470495152	11.8589111588931
ENSG00000120942	10.3171213728837	10.2090738230365	10.1701548701432	10.1892324612459	10.2499382484176	10.4145857074312	10.2021724179876	10.300719460065	10.283080101476	10.4473571831099	10.2875088172721	10.171096272311	10.2769957745994	10.3528132778249	10.2548850384189
ENSG00000238199	1.0351868560774	1.03639403550487	1.10360405445082	1.01177471920396	1.08995070805631	0.979930568644592	0.977423414727569	0.947849815494992	1.03216064273784	0.979523671689192	0.979832914142448	1.0320562534717	1.04290862657509	0.94909949017852	0.949780801403908
ENSG00000204624	2.74742610240312	2.82980709414646	2.76374942696791	2.91845548276846	2.97135889429826	2.72445633585297	2.65887617654976	2.79365156092179	2.84454292414829	2.88424827882641	2.98037645028064	2.95773560993971	2.92254704664422	2.75471008575961	2.81975031254735
ENSG00000116661	2.5465656420837	2.57457070636741	2.48244409208406	2.35179784138349	2.52253563712574	2.65425551767458	2.43656280707118	2.37724161722803	2.43497563766409	2.44253371565976	2.60531625166417	2.61105832691549	2.66603623884516	2.58251151910222	2.51005100046905
ENSG00000132879	8.37685643340432	8.2438608234814	8.14054717745863	8.15175608944753	8.37428675345738	8.13673982532875	8.43504939496459	7.89269795833277	8.21391774808166	8.18257035522007	8.18721414675678	8.30714320807024	8.33718107198472	8.04195966721558	8.4499667054459
ENSG00000116663	4.74832874400935	5.15476440951779	4.9506085965966	5.11149545048562	5.17726867662244	5.21134445349501	5.0940019171698	4.86526284226978	5.05868132486838	4.68463065429321	4.7677729952918	4.59261573640732	4.68752014150007	4.8471957198705	4.67119446565114
ENSG00000116670	10.7612213700077	10.8369232223668	10.9280087837028	10.9279922622314	11.0210514717403	11.1705153056878	11.0011995906871	10.6191338411883	11.1987980495333	11.1564078335115	11.0110987890868	10.9863053118872	10.9313164252907	11.0363190033934	10.936919518612
ENSG00000162490	0.389675907501766	0.449007779911298	0.423457028052106	0.421927031516398	0.419745172504588	0.420903781825793	0.446956049289924	0.523920549096704	0.418178482097358	0.389970856942376	0.390041588672337	0.418136569054724	0.483388802903216	0.480321814574108	0.390598879815194
ENSG00000177674	4.52990138266148	5.75125299268981	5.10225729428417	5.34575473080048	5.70339448164213	5.28525894797778	5.06264199385937	5.2312756820539	5.28961310732569	5.05785356957338	4.98872388581043	5.23502937034232	5.25407642859892	5.1853796458331	5.4323061217365
ENSG00000177000	9.61538465375883	9.37011990105405	9.55590692750966	9.5443960851453	9.53545206934499	9.55799686164462	9.56600411240506	9.5628296623142	9.56593079900348	9.70622353826956	9.4474217512278	9.41009241248198	9.65671869212817	9.63987785942704	9.68738606741428
ENSG00000011021	9.28385147485512	8.75907177769531	8.93000817629834	9.12880084606998	9.03996744127365	8.68201140146533	9.17594386098713	9.05223634359345	9.0666536066468	8.83927041247292	9.12998458274032	9.02662815007838	9.14059674956876	8.93902150140812	9.11868194265403
ENSG00000242349	2.90997625091857	2.88939530492456	2.67814085917265	2.79588057804599	2.8638555763238	2.70383451853599	2.9047893876722	2.8762793651349	2.77851971838625	2.7894869311828	2.99005983453023	3.08756134705311	2.85427264103674	2.87290984684693	2.74095243606326
ENSG00000224904	1.1515595390635	1.1219457497631	1.18808881421732	1.21494958049943	1.23683673197249	1.24048933987329	1.12142547583973	1.20483307168609	1.23188691499935	1.26636357960068	1.21214211030901	1.15008473390398	1.1863074796765	1.1838728427876	1.15576587121895
ENSG00000199347	-0.757077894390911	-0.726819851844911	-0.691991347808486	-0.756782157898257	-0.757036953943937	-0.756901687136961	-0.757161961849	-0.757248355574423	-0.728292765282017	-0.756943953876665	-0.696135810927625	-0.757224621348939	-0.693487028885695	-0.725674902540546	-0.75665872336854
ENSG00000201801	-2.0709014568615	-2.07082846422938	-2.07030954215584	-2.06102391541137	-2.07084864606721	-2.07067661243933	-2.07101102519065	-2.0711252575175	-2.07108722530573	-2.07072997152167	-2.07068938742647	-2.06159003309867	-2.07044471423101	-2.07063287495023	-2.07037648187411
ENSG00000116685	10.6164510635942	10.6846008948314	10.7042929934602	10.7527565027571	10.7892889488281	10.8200481852354	10.6939349358746	10.609945568078	10.7060019813037	10.8329468666505	10.7231031574863	10.5965402651853	10.5991055595847	10.7410811221828	10.6035578452045
ENSG00000083444	8.22153556175509	8.09810273699042	7.41120123617756	7.88324463139204	8.20329162714968	7.77991929177671	7.35768134960588	8.35669464322936	8.19429431564853	7.55037067591908	7.62987967834339	7.20018915195737	7.36881926803676	7.29181324478978	7.34276819496412
ENSG00000116688	11.8495195001434	11.763849938221	11.869557014237	11.9173697566087	11.8950975376874	11.9651650106827	11.7268756401739	11.8094879277547	11.7391869895147	12.006501054928	11.8408405615083	11.6702937478904	11.76133983607	11.9467495131698	11.8936895001274
ENSG00000116691	9.29180172024107	8.94036354414367	8.98068819010832	9.1779123049228	9.25662498134761	9.06631096887718	9.21245732566633	9.21161293534205	9.1642621422803	9.16059053308571	9.2492273115754	9.24177707456581	9.13382824163357	9.24656087764637	9.24507263588208
ENSG00000120949	4.01729725176645	3.52963674821674	3.6940068910636	3.57040446007918	3.96786731021223	3.59309927901429	3.43328508110634	4.07930147924976	3.43162502023242	3.93971571817803	3.92323909776479	3.74622187115612	4.04076760275759	3.8654358138998	4.00888074026046
ENSG00000028137	5.69372290532362	7.28506548312717	7.30082472954002	7.36190408550352	7.74647430311649	8.00825958518891	5.90016117143891	6.3757913657171	5.55926163534783	6.1392568237177	6.73092134548159	5.73592052800591	5.39204381145333	5.79889950188903	5.07736589311075
ENSG00000048707	11.0154424246905	11.1869932036215	11.3772039554295	11.1704363734785	11.0772770472536	11.068403108313	11.1810388323459	11.1961305270729	11.1459756407055	10.9828459823295	11.0618483447643	10.7567715952326	11.034911715601	11.1315400103373	11.1786478551852
ENSG00000239149	1.14192671593556	1.22996372568401	1.23902839297507	1.318652941554	1.17216108936633	1.14258730935641	1.14161146459601	1.22501572720057	1.2520760076604	1.28657434823131	1.26042044333689	1.22553354859738	1.14328791006412	1.26163611371119	1.14349777991708
ENSG00000229484	-1.68964347466237	-1.67225725934126	-1.68856886725132	-1.68896472628789	-1.67229389899945	-1.68923527483207	-1.68984239342108	-1.65554238177638	-1.68998073296157	-1.68933214700771	-1.68925846752475	-1.6899924998108	-1.68881426901673	-1.68915587043566	-1.68869039475631
ENSG00000162496	7.74385189470207	7.82600710063806	7.67985459762295	7.69407781942584	7.62892551243785	7.85567000500905	7.61463713071847	7.55606271593035	7.77570483377239	6.65956733688247	7.03479380738273	6.74985476373366	7.209666898114	7.47892033018951	7.55592891470182
ENSG00000221340	-2.07085109126791	-2.07078067651558	-2.07028008120583	-2.07049042731988	-2.06163211308621	-2.07063418767313	-2.07095678997387	-2.06189895545368	-2.07103029893053	-2.07068566227348	-2.07064651148622	-2.07103655143655	-2.07041047941066	-2.07059199486033	-2.07034465681498
ENSG00000272482	-1.67190415311173	-1.68969706229698	-1.68871800963432	-1.68912939967141	-1.68973513946321	-1.67147993810636	-1.69004150090218	-1.6902570235586	-1.67225464328979	-1.68951123565237	-1.68943466545332	-1.69019749651559	-1.67104241469023	-1.68932804310449	-1.68884430510864
ENSG00000179172	4.85567638276983	4.5412399058672	4.68159894369755	4.58611893099668	4.6482606253558	4.73186283946467	4.44868895368088	4.62253087038972	4.60908925909566	4.74252973535835	4.60955998786538	4.67458402879375	4.65040983830002	4.68603515066442	4.55925437329256
ENSG00000179412	3.13053941552461	3.13339705651994	3.20720869552369	3.03428662898651	3.2946967826549	3.2376972408889	3.15068280845669	3.25770266180102	3.09864615844679	3.34349585908929	3.21343443027064	3.39490490483736	3.27364765688897	3.00259159992966	3.09628935988332
ENSG00000162494	0.41417566146011	0.414386149116153	0.415926771753324	0.415270059995645	0.414327795688959	0.414829000916031	0.413862626998401	1.14182705725877	0.413647005677084	0.4537579291979	0.414791487850218	0.413628744458644	0.415518081289655	0.414957789333796	0.456933514014459
ENSG00000116731	10.8291237299261	10.7055290547887	10.4609834307063	10.705196401541	10.5333335475538	10.1731643306633	10.8141291382977	10.9728497319776	10.5929674933105	10.5850057346934	10.6053976509179	10.5756957480029	10.7606207078367	10.3857022250477	10.6652494838692
ENSG00000189337	2.97132351508923	3.09598297792595	2.9925204785698	3.01134110461826	2.83503607548861	2.8963408910865	2.99258482925322	2.96364562484624	2.83172207312453	3.22920941659582	3.25129911547109	3.06018654257717	3.22749834091	3.03288995317535	3.11950324116881
ENSG00000235829	0.436818991212456	0.43730759314257	0.503279516564322	0.470025419782505	0.407098835656938	0.552312933570338	0.436093774366434	0.435348174795017	0.406688839052199	0.407307417115608	0.49703564032068	0.490680541074063	0.407821422579763	0.407480370606065	0.440430720710459
ENSG00000175147	-2.0709218346682	-2.07084779868511	-2.07032145918006	-2.07054262279746	-2.07086826900054	-2.07069377633745	-2.07103296915846	-2.07114883431325	-2.07111025847202	-2.05146886136276	-2.07070673392926	-2.07111683252668	-2.07045856339429	-2.0706494136681	-2.07038935572942
ENSG00000171729	0.410131278795831	0.441067333844419	0.411244207127019	0.47442262284074	0.470626630419836	0.442120530174411	0.600979255091758	0.409731046457112	0.522474460777796	0.441748272824897	0.472491950936694	0.467824248545838	0.410983098614193	0.410626484965168	0.411114387393514
ENSG00000215720	-2.07081770925724	-2.07074900238457	-2.0702605487996	-2.07046579305877	-2.0707679992466	-2.07060606656623	-2.07092084428637	-2.06208270366221	-2.07099257031477	-2.07065629267221	-2.07061809147052	-2.06205300536438	-2.07038778425184	-2.07056489712204	-2.07032355815502
ENSG00000228140	-1.13829619122834	-1.13808082376357	-1.10850878393505	-1.1371930803382	-1.13814037102362	-1.13763277943233	-1.11057853561266	-1.11104520546691	-1.13884430790402	-1.13779021738123	-1.10962953147579	-1.05712436174559	-1.136948555179	-1.13750373035067	-1.1367472330826
ENSG00000142634	11.8371569556211	11.7143722642317	11.7724489691241	11.6896264483322	12.0141397835905	11.9089304955794	11.8749246270107	11.6455497557633	12.0220361604932	11.8989692396611	11.7185012319529	11.62656789584	11.59646312135	11.7677702089426	11.6074820415459
ENSG00000162438	-0.171118626011488	-0.200650240841386	-0.200044251928446	-0.200303579354666	-0.170798524126847	-0.140019823210445	-0.200854279080728	-0.11804244946779	-0.200938039612193	-0.20053818540671	-0.111490169657558	-0.117579470517064	-0.200205816835939	-0.200426360581142	-0.167843322755454
ENSG00000132906	6.86900178829849	6.73630119835893	7.33500457760661	7.05304814730547	7.24835187788647	7.09940421883327	7.10223177148709	7.45085415105103	6.9579422713437	7.37143345614505	7.26086281545658	7.51748898723525	7.16501517464303	7.13202373801942	7.53074409149269
ENSG00000116138	8.64060652926082	8.55509612226851	8.57449803077294	8.60738736503598	8.51300898838396	8.36684366200372	8.59108879726242	8.92914574930356	8.46095056029059	8.48876588089094	8.66942545235054	8.64433325035442	8.8525103559967	8.45218367016813	8.87477656912113
ENSG00000116771	3.45982168088803	3.64592930492048	3.79550630176988	3.71158778066428	3.79860616464758	3.6300169501161	4.01620222458453	3.95755197056517	3.89304629394884	3.54971391874437	3.96299514428192	3.39605358940737	3.47542395410492	3.60701285394031	3.59357201758997
ENSG00000235084	7.05171478318299	7.0820402860318	7.05491242852599	7.11132240598005	7.18351140171567	7.19843347173316	6.7600350168674	6.73398565381877	6.80646871411164	6.98884701624377	7.0022781224462	7.10254949433271	7.09537132068945	6.99247686717256	6.98914496991149
ENSG00000197312	10.201360393919	10.4053206636152	10.4138978078812	10.3358264667652	10.2315893438139	10.0415942679865	10.6045678037356	10.3459367798726	10.4704873147197	10.159315022689	10.3897881245263	10.0723654370663	10.3859779383552	10.3973174560643	10.526632501947
ENSG00000116786	11.5165880972309	11.2999989281508	11.6375392898281	11.6861376231669	11.7514264262585	11.7078496461665	11.6539250047762	11.649845860971	11.5316607120011	11.6270212135568	11.639560220346	11.4877708296929	11.4660813131873	11.4770766927075	11.5434821020617
ENSG00000162461	4.1383994020376	4.06500746610574	4.01279731509926	4.26298802158206	4.18004105855092	3.89176102283213	3.87387574037572	4.13856174985445	3.82024838354704	4.09300646854714	4.01028615099881	4.47674652675657	4.0037395625368	3.96789785955039	4.09907950327097
ENSG00000162458	8.33540092101863	9.33887913914694	10.5143895137229	10.4573966172067	10.3014168077135	10.3241787812209	8.07517250011047	9.77926542507622	7.76045359180118	7.26707227069326	7.95568974460789	7.30169594466926	7.74125457052274	7.4689767397594	8.20419175521302
ENSG00000224321	4.28541938373909	4.15337806971948	4.2964326647978	4.33575354344748	4.28983766186073	4.35861913021879	4.16131862087225	4.21169268093508	4.15596238573184	4.35385182108646	4.11925505709648	4.07208585810513	4.44792072779414	4.25008233721139	4.13984187936989
ENSG00000233954	8.83783714804446	9.08975677878459	8.82526767590347	9.06311776314034	9.2261880175153	9.26202668795611	8.91756699526735	8.87910406443926	8.8487796059886	9.21060325219301	9.21428115761326	9.21975359909766	9.01809364937017	9.05470470413374	9.13290468620191
ENSG00000178715	8.73151081808172	8.6549313238889	8.56112680572501	8.81121098212412	9.00212185037933	8.94739983203811	8.54534776354719	9.25505638758424	8.39909187811153	8.82367927446951	8.8647697288741	8.91658334761711	8.72664927836587	8.64497792841702	8.68073757996217
ENSG00000179743	7.58814900985199	7.83481243655226	7.80514039079345	7.69824190021249	7.7081249968816	7.79781023945856	7.52095671987775	7.81501016163943	7.50240813548488	8.01093840963001	7.77520664620903	7.93039830185199	7.83373302074812	7.69213259477553	7.77959004279755
ENSG00000065526	12.7360032889022	12.6397725248681	12.7865879312035	12.7230115422267	12.6083427145403	12.3188582738369	12.8325541247762	12.6884995480348	12.5948678814045	12.5814013445404	12.7166351854363	12.4157395522953	12.6829222059527	12.4715842494591	12.7929325787242
ENSG00000116809	10.735435734093	10.4306395357207	10.6794184333159	10.7605734720499	10.8603474439697	10.7322740803397	10.6052668471964	10.6651810827372	10.5200780712039	10.7676032949403	10.8585808740436	10.7039118699365	10.5742957710279	10.512568773239	10.5865099605528
ENSG00000186510	-2.06172456052006	-2.07077372193042	-2.07027579292503	-2.07048501867949	-2.07079308730905	-2.07062801332668	-2.07094889736137	-2.06193930728788	-2.07102201478969	-2.07067921375956	-2.07064027149985	-2.07102823399319	-2.07040549659419	-2.07058604524408	-2.07034002458724
ENSG00000184908	0.726558264550592	0.637450867744477	0.672439766822307	0.732827532470846	0.69839740357097	0.75917227417047	0.667248241584565	0.695129760993714	0.875286185720521	0.637667636865426	0.637757709691102	0.636879964286444	0.638310044625837	0.669994006681258	0.638466918574649
ENSG00000185519	-1.50036674214334	-1.50019173517268	-1.43058960928526	-1.4766843709702	-1.50024012310168	-1.49982765566226	-1.50062944292296	-1.47811733959613	-1.50081214014756	-1.49995558927811	-1.49985828494271	-1.50082767996133	-1.49927165703936	-1.49972279075672	-1.49910806329387
ENSG00000142627	-1.68997298933302	-1.68983151738521	-1.6888257594837	-1.68924837084689	-1.6898706331675	-1.68953720317987	-1.69018535110834	-1.69040675249247	-1.6903330396954	-1.68964062201946	-1.67114225184532	-1.6719258903539	-1.68908774560762	-1.68945243259967	-1.65211607707149
ENSG00000142632	7.71493559169773	7.04449598355521	7.05539979100721	7.3429522108298	7.37692264819556	7.11647859880055	7.17359419816522	7.75312510093792	7.06494619139137	7.40840098838275	7.41097011266737	7.36103381984118	7.24413828698029	7.22273806554488	7.07299774983565
ENSG00000237276	-0.681235843881165	-0.651221519193976	-0.680743679255359	-0.619042440212206	-0.681193392834067	-0.681053125380804	-0.68132300897372	-0.5727068194411	-0.681382906166677	-0.650648685550732	-0.68106364576331	-0.652729707877333	-0.648950437988924	-0.681016980114597	-0.680801142299679
ENSG00000204377	3.9307447880964	3.85660759313293	3.87099171784551	3.96004062844775	3.89584712604817	3.82392015289914	3.56132325082083	3.87575636897898	3.83890465176438	3.86344558233248	3.80074257834858	3.68539364269093	3.76857516118595	3.78126257101292	3.86634097300986
ENSG00000132881	6.06258888415156	5.73228144741529	6.04440525840014	5.91594614862354	6.02412653401081	6.01061329012584	5.81527968964611	5.95504375386902	5.82710176881448	5.95198414268532	5.62867453145273	5.71032601238142	5.91632002529791	5.60636358983391	5.92594639169886
ENSG00000233929	2.09546214023062	2.17759694025906	2.10719283730464	2.15985462998377	2.15091632673972	2.15566797221677	2.14651171421126	2.14345999030542	2.03642052580684	2.12689066427021	2.20780986669246	2.11842475363473	2.13377135549612	2.2097990775224	2.10582756408802
ENSG00000037637	10.1779519557521	10.1400918258276	10.4470735150053	10.5451336210536	10.4279230312156	10.2385235259841	10.5408384269568	10.3425794812266	10.3327280642104	10.3811542274329	10.4513401636645	10.3109837441452	10.2819194333156	10.1303994763838	10.4166327799057
ENSG00000055070	12.6640290573617	12.685475154661	12.7390761600543	12.6798256886691	12.6872642258199	12.8819470010392	12.7970266146069	12.7129274623791	12.8165067665844	12.8829982402626	12.8006857445787	12.5886672078948	12.6319845968236	12.8089143119258	12.7381074269551
ENSG00000226457	2.17624706023693	2.12546940874264	2.19510641072068	2.10368449105914	2.09737791911535	2.15657899418566	2.09427494833602	2.11860990057014	2.11947603234171	2.09968256632427	2.20873001216002	2.19482056474274	2.16312398374679	2.0722123168736	2.16507979261412
ENSG00000187144	-1.50005339173384	-1.49988527738312	-1.45491298372506	-1.49919231101644	-1.49993175956171	-1.49953553708264	-1.45652861754332	-1.50056884241537	-1.4785926835408	-1.49965843205467	-1.49956496003407	-1.50049617559382	-1.49900143637148	-1.49943480226368	-1.49884428573799
ENSG00000157191	11.0006998402887	11.1593786705985	11.3477612809164	11.259982524357	11.2666943149681	11.4082570426399	11.1575407540593	11.1729874658893	11.2137843142043	11.439284482211	11.1998898820184	11.2981989392633	11.281146141945	11.346890377475	11.2151881225404
ENSG00000226029	3.38694895674688	3.43813417717323	3.49121078797027	3.45457947718716	3.45996690504116	3.53672256435706	3.5947581826215	3.3996485696939	3.58926833510967	3.46671979656697	3.37194019150228	3.50999544367374	3.27146214260919	3.20599249802864	3.43812844636707
ENSG00000080947	5.86831055348011	5.69691737213538	5.56868019074051	5.78638798444719	6.13273250251595	5.22783856297353	6.04929598580864	5.89621816615846	5.90172639842016	5.5622253135231	5.85581692150045	6.01088826615255	5.66861176112525	5.46693484470164	5.79488668025362
ENSG00000206652	-0.967287311000815	-0.879012584403313	-0.966104550763552	-0.935110092438352	-0.936975188456407	-0.905870590893673	-0.967360869674203	-0.967436467738801	-0.967411421920904	-0.967170121380753	-0.967142018124278	-0.9383501713079	-0.966556974630716	-0.967102649560429	-0.966328599452375
ENSG00000261135	1.07909059333934	1.16224071279364	1.0865593609483	1.11339356527969	1.02061132862886	1.02107513859765	1.13192886564876	1.1296118548687	1.0768519536351	1.02093022314579	1.13861688886649	1.10392066878198	1.08480874705383	1.08241621053496	1.0219079733798
ENSG00000224174	-1.50025745750513	-1.50008485443967	-1.47638478102414	-1.47690038866166	-1.50013257770945	-1.47725277898955	-1.50051654981264	-1.50078667090865	-1.5006967374983	-1.47737895530234	-1.47728298754455	-1.50071206385635	-1.49917741454928	-1.49962235146954	-1.49901606793632
ENSG00000219481	9.63838465348237	9.92125983618232	10.0995421735102	10.1738230193131	10.0606213852382	10.0497207338572	9.9151437065724	9.15321261612102	10.0669751811353	9.42472535115679	9.3293229296424	9.44933744234094	9.34767915752776	9.28746850049252	9.45913013061608
ENSG00000215908	9.26524831830189	9.0837600889244	9.19539348923151	9.53116532860974	9.65673203226137	8.9899093009498	9.9340918350259	9.51616837164986	9.52892505905161	9.27466215578107	9.5621606475329	9.67504488926832	9.36195597757434	8.80645537250172	9.47043881730099
ENSG00000186301	3.11473688208738	3.00125296078289	3.12542743156498	3.06494146894368	3.07254536029185	2.9277474688181	2.8901881367063	3.18383838452359	2.83239440190865	2.8690973475445	2.92733527037186	3.10391763023981	3.04380944944739	2.98355700786591	2.96614809690801
ENSG00000236698	9.76790204182968	10.0426603829377	9.85439285900378	9.67867819572661	9.57934893646564	9.72262979842315	9.52927245986456	9.73848798475251	9.5864595993482	9.30268677724595	9.38341877467396	9.28634219180996	9.56330241580906	9.67382437206206	9.51560745427102
ENSG00000058453	9.53857776465623	9.48907951284988	9.60256261533625	9.59374784168238	9.68664182389916	9.60677289599881	9.52946651295087	9.27920637550256	9.268572490501	9.57562742697029	9.58159413793987	9.54151737448281	9.27004186380851	9.17655360190479	9.41339809310899
ENSG00000227684	-0.978463378672154	-0.889359712933975	-0.977154126060842	-0.977885141330214	-0.918299573042769	-0.887053824493132	-0.978537761184184	-0.978614212466694	-0.978588883241447	-0.978344889518338	-0.978316476987674	-0.978593208585029	-0.977607298582045	-0.978238118723078	-0.977378545497028
ENSG00000186715	1.560642343176	1.68020963028059	1.62998374333607	1.82290774513013	1.78502943937594	1.59366075308311	1.59057262618241	1.77477840813618	1.55987251669048	1.56136842098459	1.7115062717718	1.72651634711968	1.65905144355387	1.62527579303502	1.59653492759375
ENSG00000238142	3.83093280139831	4.46753783182791	4.26991512628973	4.24854297878459	4.40910525273062	4.48506091484979	3.56338565024496	4.02271768038421	3.65573989298311	3.96458981476782	3.75979465299528	4.22833325413581	3.80059338333487	3.6056480030413	3.91435701125292
ENSG00000272426	-0.376080443640356	-0.345882168944753	-0.375465200776674	-0.313458878743504	-0.376027367433319	-0.28623349498	-0.376189430951713	-0.37630143438277	-0.376264327998107	-0.287051763153094	-0.345040690347389	-0.347447444860527	-0.343525603454906	-0.375806818688315	-0.37553702194012
ENSG00000117122	1.77871993084849	1.37039600298145	1.37245835885044	1.40508045753813	1.46270754305752	1.37098688573619	1.51523995889852	1.39972009405518	1.36941324827504	1.55033774212802	1.46564704201658	1.45828486231023	1.50088400190496	1.40410940909477	1.43959513821008
ENSG00000226526	-2.0708969890493	-2.07082422514492	-2.07030692915158	-2.07052429275826	-2.07084434374148	-2.07067284919354	-2.06153232087636	-2.0711200884096	-2.07108217537454	-2.0707260410713	-2.07068558414933	-2.07108863647446	-2.07044167765518	-2.06115535559733	-2.07037365910936
ENSG00000159363	10.9067046304106	10.7283162776284	11.0344417621952	10.9867933702178	10.9790055507221	11.2338217325537	11.0198235960442	10.7334470833856	10.9821892934735	11.0263996107116	10.9300542562849	10.8532916205231	10.8314371827844	10.9704614493621	10.9144770732466
ENSG00000117118	10.8903859877554	11.0063504146939	10.9106648565693	10.846661520079	10.8322397473392	11.0369564402387	10.9176474725012	10.8113769615833	10.962348808434	11.0796222488105	10.9431725269339	10.8232564795134	11.0350297824588	11.0300597600706	10.9601050573301
ENSG00000117115	1.83684865151703	1.60076303811866	1.60342118490605	1.63730958560866	1.91472635696258	1.63574893781372	1.72345560851524	2.16524003895107	1.82959467191546	1.66795294556417	1.60146075210837	1.59946242520906	1.60271438146941	1.60174734714392	1.6030699026626
ENSG00000159339	4.19591913403613	3.70457289506913	3.83535323015454	3.82299112028499	4.24380101193281	3.78129056594594	4.2483782211979	5.74925274430625	4.45800827344485	4.14359462913683	4.09862273642048	4.0404526670446	3.8276692145463	3.88103855234743	3.98880067115296
ENSG00000227751	-1.88006895760155	-1.86633539659862	-1.87922011349366	-1.87953280686177	-1.87999322349469	-1.87974651610597	-1.8802260856974	-1.88038990226869	-1.88033536160842	-1.87982303649347	-1.86613595143606	-1.86671577154022	-1.87941395902319	-1.87968379370768	-1.87931610939458
ENSG00000179051	13.252131060115	13.1713413908902	13.1483551744994	13.0981254141655	13.1339494666477	13.1388534688867	12.9755574559375	13.0900266107894	13.1298191967863	13.2107350141087	13.034823363815	13.0023118344823	13.148807649736	13.1496737339102	12.9683823799962
ENSG00000117148	1.25007222069742	1.13746319881764	1.14176561054777	1.10738450457936	1.10639990018963	1.13869563631059	1.10591627917055	1.31860947407785	1.13541377745005	1.19819480381306	1.28255991954773	1.21900216197408	1.17246606233531	1.22888160291144	1.10786095396814
ENSG00000179023	-2.07097732108027	-2.07090044324516	-2.07035390033462	-2.07058355326016	-2.07092169930834	-2.0707405087896	-2.07109272143914	-2.07121303404787	-2.07117297748297	-2.07079670803349	-2.07075396375522	-2.07117980388101	-2.0604867384599	-2.06068491447201	-2.07042440307543
ENSG00000009709	-1.49978264484119	-1.49962048580762	-1.49846765846741	-1.49895206722328	-1.49966532139201	-1.47816995548579	-1.50002605974276	-1.50027983609232	-1.50019534445905	-1.47828849700119	-1.49931151544587	-1.4368702055552	-1.4987679541608	-1.49918596841097	-1.4986163704635
ENSG00000255275	-1.88027305242806	-1.88016112283828	-1.8793653886233	-1.87969974972633	-1.88019207041152	-1.87992826771202	-1.88044106853842	-1.8806162365946	-1.88055791660067	-1.8654368074315	-1.8799478573477	-1.88056785543325	-1.86499938339844	-1.87986119903576	-1.86489475338996
ENSG00000159423	8.12906173630131	8.29373537378121	8.12056524846998	8.11637972069164	8.02957574912033	8.16550554818311	8.00270935271445	7.53135778907958	8.25754218581064	8.88739295553119	8.57733838829757	8.85210242903882	8.60592986399313	8.55563369671224	8.70963084577437
ENSG00000169991	7.60430264773592	8.56343467552064	8.93206938034215	8.67268592526971	8.43078984000148	8.54361029001669	7.95329379631286	7.8331610634807	7.85210104209213	7.85385319202889	7.96216529421661	7.96264234624086	7.69155578784559	7.88463663976242	7.86781599799235
ENSG00000272084	2.65647363490749	2.60900135662308	2.53934715264833	2.53453219305728	2.58216728837735	2.50217351323649	2.55122017892895	2.69356729648581	2.60059334578748	2.58564824878928	2.66493857691047	2.73854999668082	2.56568597605358	2.71603324165604	2.70332084618334
ENSG00000127481	12.7523990884996	12.7380500277429	13.0138097507045	12.8245504710633	12.6741660242329	12.53990190551	12.8675527294089	12.8670802550223	12.7971889803265	12.9102636760806	12.8119353051299	12.5609935033995	12.8293268615408	12.8133326403824	13.1211649769389
ENSG00000266098	1.23632785288997	1.07096186872237	1.10523529340827	1.10346794970741	1.15831311425008	1.10228575976747	1.12808867110052	1.17997977543777	1.15436893272691	1.16031615968972	1.16100742519306	1.07023829776724	1.13519146801358	1.16197531645861	1.13607905932484
ENSG00000230424	3.60349245754822	3.65120456316778	3.43046205095999	3.39361170490791	3.64988976181848	3.63937692599365	3.68000121133817	3.59023381352863	3.6548612223207	3.71984205611612	3.63856524155636	3.7129267878355	3.48121306732914	3.54918624069891	3.51116816013038
ENSG00000127463	10.7749817941219	10.5791065085375	10.6921938150256	10.6952306515896	10.6788251904419	10.7154388850011	10.7718013315905	10.5582310937164	10.6085205734827	10.6634197768661	10.6103689250474	10.4980858218848	10.6186275211583	10.6715949944217	10.6674026530103
ENSG00000053372	11.2208530327393	11.2504985424735	11.012654843957	10.9795916371357	11.0278032836951	11.1673250287944	11.1165981359565	11.161656795492	11.0895884498623	11.33373064165	11.1725345909189	11.0728937675681	11.1831115970286	11.2980543519641	11.1698409259643
ENSG00000211454	2.62343211034535	2.56933762043802	2.58113778950248	2.63486789865882	2.59737863745502	2.51143431985161	2.81187437791596	2.90666179463155	2.617912801184	2.57152816478838	2.75971922543222	2.76345485727465	2.57800257334862	2.65926559661331	2.79983502470811
ENSG00000162482	3.09557688104699	3.00858923734954	2.9239136987393	2.91687791313943	3.00768701726649	2.91216025910766	3.0461730195112	3.12393073608087	2.9248651005879	2.85507752987604	3.01485401368243	3.06382659060247	3.00053140012403	2.88579860098523	3.02924878474231
ENSG00000053371	10.6766089023568	10.6932202001338	10.6688802098276	10.7330403600794	10.7297924169158	10.9217645370457	10.6037147145716	10.5079314200253	10.7820329744052	11.1029735716414	10.8390979070188	10.8062009129572	10.7568099249235	10.8207906631783	10.7057572912304
ENSG00000200403	-0.158731320656706	-0.188285705623801	-0.187673503008378	-0.125953447045232	-0.158410461382688	-0.188110584741005	-0.131207725857712	-0.0796767227529032	-0.15984331693539	-0.188172499687199	-0.157430140692642	-0.188583621720823	-0.155886775765986	-0.188059527408829	-0.155448320622691
ENSG00000040487	7.36111113256597	7.03810719552104	6.83298422409178	7.0059285659254	7.11769530232015	7.15952048580463	6.91712122260892	7.30635138213444	7.03545610749185	7.17806167653229	7.11079179903683	7.12440740482526	6.93545150775481	6.8439692865658	6.95428117988075
ENSG00000077549	13.7586970726264	13.8589276587829	13.9268590758251	13.8897391287416	13.8582379625264	14.0377396387039	13.6578128641452	13.8389000197976	13.8178880982982	13.9593799385242	13.7574894498367	13.7417862423495	13.7413912244133	13.9021134343935	13.6754131601614
ENSG00000173436	7.36054581775327	7.69197984722976	7.57840585662416	7.42256454245391	7.38551951089801	7.56138099893369	7.41110292622109	7.40007923417074	7.36790564264765	7.39132317246989	7.2767602057944	7.36176098091972	7.56754584099999	7.66482325408562	7.47624403821065
ENSG00000226396	6.16601919544818	5.67228199153188	5.66334381297499	6.12455201424781	6.19936123689895	5.97171617390504	5.70296458591376	5.95878037460537	5.7313429760345	6.0459446102102	6.02192447140398	6.13646627033775	5.93806812126816	5.86497537770522	5.85057962815971
ENSG00000158747	0.868760677294423	0.755232174540301	0.820920531864554	0.847841456570934	0.842531389173598	0.816391668126998	0.812431278199161	0.754584249011672	0.783541122420972	0.755452600597844	0.845141149268811	0.864909485144963	0.756106245996539	0.816921318252483	0.78870674106875
ENSG00000158748	-2.06170095608431	-2.07077767748214	-2.0702782319918	-2.07048809496101	-2.07079710183968	-2.07063152511051	-2.07095338642471	-2.07106333129583	-2.07102672653834	-2.07068288147865	-2.07064382061699	-2.06188599026874	-2.07040833068446	-2.07058942921056	-2.07034265927697
ENSG00000162542	8.24869005635259	8.0591623798912	8.2416833295633	8.31307047972314	8.37108844766932	8.4952746290632	8.22731834832632	8.48063075915168	8.12720101433053	8.22139914179417	8.31656312902385	8.22288484374372	8.22207135424232	8.2019860130501	8.15254001469884
ENSG00000169914	8.54571273130977	8.30604347124645	8.44067000142828	8.65443676881099	8.47360834488974	7.86906715379483	8.96586217456415	8.27265264691277	8.28294803002507	8.27195500690822	8.84654570741986	8.95973928466616	8.70617709841675	8.07831506207491	8.84383190546101
ENSG00000117215	-1.88005846431593	-1.8799541610181	-1.87921264393592	-1.87952422343677	-1.86640266357472	-1.8797371714121	-1.88021503269463	-1.88037826572328	-1.86674358293398	-1.8662330828087	-1.87975542631331	-1.88033318099911	-1.87940579895452	-1.87967467244172	-1.87930829788302
ENSG00000187980	0.820565325805607	0.85164651485264	0.825195045419349	1.02722343211332	1.04002308470732	0.789924681849485	0.789087242342534	0.876229172243305	0.788901139291997	0.852879006750821	0.82218800005406	0.848396498095027	0.790525197935764	0.790036703672594	0.79070497055219
ENSG00000225986	3.1118350163429	3.19498333768267	3.32309284173168	3.46570892073419	3.57141887201557	3.2018433937136	2.9917132886038	3.54761043285685	3.18351551500603	3.25024770495424	3.02919725845972	3.27794085613441	3.09767804626251	3.06162708213427	3.24259749630899
ENSG00000162543	4.75152223468701	4.57397331656582	4.26198396348981	4.28643878528067	4.558237747796	4.14803069921961	3.84083853809228	4.63113814259956	4.07874753879075	4.45002912257905	4.07846126776863	4.27916682682542	4.09234514521741	3.98301078920198	4.16782684386022
ENSG00000158816	0.975631128866325	0.919282882288007	0.890437317515787	0.921550484649199	0.94826778814458	0.889502108617551	0.91794676929063	0.998231600679589	0.998992166649294	0.889369590311772	0.920320909257675	0.945357267330114	1.06753101214109	0.920747687316481	1.01382238820294
ENSG00000226664	-1.88005784187507	-1.87995356069523	-1.87921220085521	-1.87952371428418	-1.87998239354861	-1.87973661710289	-1.88021437705271	-1.8532226621903	-1.88032324061432	-1.87981284874299	-1.87975486813307	-1.88033250030329	-1.86582785827603	-1.87967413138572	-1.87930783451845
ENSG00000162545	1.66229376899036	1.79994783016877	1.63830018793845	1.63618856242851	1.71996654686018	1.69512501409702	1.74289332727754	1.63066486264299	1.60131608977836	1.69412990592435	1.69488623308035	1.88402554491093	1.69951816881203	1.69594508246997	1.73089306283482
ENSG00000090432	9.87695685695047	9.83183870171695	9.86933959850065	9.96538444264395	9.92045211928456	10.0992728040287	9.87353082345807	9.96540058745645	9.83227679012487	9.99724911637278	9.98841225088219	9.90945202434499	9.91263362941059	9.96162796300765	10.0375882252867
ENSG00000158825	1.5848723860312	1.54865767262233	1.59184653083407	1.55047071465614	2.06228539498645	1.58747479576829	1.68426768328771	2.39888287604584	1.61710874189608	1.58685197005904	1.54948901892363	1.54710452215665	1.55097954834121	1.54983013459729	1.55140150715156
ENSG00000158828	8.65104265927491	8.63974676024851	8.95371469213828	8.91871655156157	9.04596375393342	9.02445169666659	8.73285828802772	8.93838786190522	8.71331290581927	8.54645084223334	8.55442568291469	8.49090986459312	8.49058960438977	8.60969255671269	8.48299068653033
ENSG00000117242	7.89175685796249	7.84606667550508	7.94507171166814	7.9224808380398	8.24455170441925	8.00195979052904	7.85998055893458	7.99682660322289	7.91928858297192	7.79737543484327	7.66537348420567	7.70896045947695	7.4811390825157	7.68504353514581	7.83051397897152
ENSG00000244038	12.7370553774499	12.7111213891246	12.8266491751099	12.7946229550019	12.8850958938133	13.0975849981153	12.7040792259437	12.8128210240646	12.7730221580962	12.8262046438319	12.713058164074	12.6084915488156	12.5219419867562	12.7272057793297	12.6253549479831
ENSG00000117245	0.741127864182745	0.800544646741414	0.742464381165267	0.741960818968011	0.800306240653612	0.772479327006898	0.798408942449681	0.850187309723518	0.76956235586527	0.858150915438107	0.885994499198322	0.797457114773278	0.805187038905522	0.772798715902135	0.774704642503099
ENSG00000189410	1.50972971985598	1.53746915814185	1.43586387788171	1.49148490978144	1.39941480160558	1.43088573570483	1.45415711406693	1.42508297803205	1.45286053064214	1.43017934948742	1.36986562597254	1.39739852453932	1.52158518819489	1.51663150917216	1.40347126819249
ENSG00000127483	13.3071489513509	13.233027454766	13.2459412254851	13.1814035662414	13.1708003685734	13.1923398342068	13.3472448970937	13.3034080749065	13.3489443256796	13.0956425870389	13.4368959154503	13.347716695446	13.1869706935289	13.2340138629096	13.2150844090289
ENSG00000203394	-2.07093522658898	-2.07086050483224	-2.07032928999833	-2.07055250218962	-2.07088116475822	-2.06097624939792	-2.07104739048552	-2.07116432886535	-2.07112539570739	-2.07075967892786	-2.06098932701211	-2.07113203065559	-2.07046766416879	-2.07066028223286	-2.07039781545357
ENSG00000075151	10.9974475354651	10.9785677359303	10.8192560878653	10.8125072882152	10.7959015706632	10.5284586009533	10.6062820499452	10.8981519866492	10.8241294444138	10.777807160088	10.8863597698257	10.6889780827056	11.0220481598306	10.8168226881748	11.0896692329021
ENSG00000233072	-1.88028322887404	-1.88017093757296	-1.87937263186587	-1.87970807348916	-1.88020198515628	-1.86531695191629	-1.88045178794472	-1.88062752207342	-1.88056901361279	-1.88001941715268	-1.87995698289431	-1.88057898456367	-1.86496020150499	-1.87987004453765	-1.86485523337452
ENSG00000236073	-1.06563026874342	-1.09419881235632	-1.12141649332036	-1.12207702691237	-1.12304961118625	-1.12252846640267	-1.12354150939353	-1.09534373971712	-1.12377234387033	-1.09390044649914	-1.12256716591737	-1.12379197813019	-1.09303631109234	-1.12239597158422	-1.09282961349892
ENSG00000266867	-0.240745909697051	-0.210510318345532	-0.207242652138352	-0.208640331005624	-0.21063332005449	-0.240494428890987	-0.183282097525695	-0.212288432843008	-0.2409483476428	-0.20990565301182	-0.240508907217826	-0.240955323675873	-0.208113309390355	-0.179193744952717	-0.176316439552676
ENSG00000117298	11.9123991581778	11.854569419671	12.1422624563612	12.0784233433307	12.0192428441123	12.1230391363006	11.7746339723141	11.7970466492911	11.9345912233732	12.3536863089045	12.1281113406725	11.9334507765278	11.8671989973422	12.0161880734008	12.023813222581
ENSG00000231105	1.92339844678228	1.92411700070728	2.15822038197089	2.17303977313413	2.00928039943705	2.09341619745988	1.95085810670966	2.12477911140462	1.89263627718674	2.09156497543739	2.01298886251004	2.0037013520229	1.92799892016298	1.98577369857156	1.92870746427231
ENSG00000236216	0.514044991798508	0.544297823002988	0.610228512677561	0.514756907432743	0.544159916502945	0.514469192544039	0.513842583075587	0.672986245500716	0.570531871897232	0.603288914993921	0.575084430867671	0.542512542706936	0.607961773489199	0.545651993993828	0.515053990143416
ENSG00000227001	1.73905073795609	1.77173427053442	1.74215903776342	1.86973185112098	1.73931967191795	1.74020716109662	1.73849803268563	1.93466373869304	1.7381178376606	1.86479075304161	2.05179616542268	2.07695441889098	1.84084372602146	1.86714838723609	2.09219901363641
ENSG00000187952	8.62136797472447	8.1800632023819	8.4948540300942	8.47764488998866	8.6236064418488	8.43461397486787	8.37063696215623	8.42842035268283	8.72478897297019	8.21837640696765	7.97251387195658	7.65330606184454	8.14818837922085	8.13346936837238	8.0943139086149
ENSG00000142794	6.46068758334285	6.3796601368673	6.97581601748335	6.90652739003289	6.63237589654893	6.58966736359662	6.33279562865988	6.25602357515872	6.75943568969941	6.7671905721707	6.87206883224982	6.54645603686516	6.47695697194038	6.29618957176125	6.99995561186329
ENSG00000162551	0.299697549114887	0.241362689459114	0.337005661306768	0.273410093962075	0.328353866644859	0.241599663094135	0.325851357067433	0.324119543530032	0.324693500213403	0.241515881818103	0.24157955410127	0.240959507691689	0.241970217748146	0.241668750525684	0.274439371090823
ENSG00000076864	1.63548941223113	1.50105373132294	1.4757592854591	1.47374318174601	1.47086434879756	1.56168608157987	1.55426179839624	1.49710272912531	1.74437056611466	1.47191600414081	1.50295248534745	1.49751621118167	1.53717428824176	1.5336749052682	1.47513511567271
ENSG00000090686	11.3912710993341	11.311842756942	11.2797801972026	11.231493414914	11.1790704754958	11.2173227155406	11.2769915207175	11.00203272267	11.3880914495944	11.1043012033253	11.3276614393919	11.3652822915182	11.2972882289001	11.2675948743139	11.4060291149725
ENSG00000142798	3.26157282327401	3.1090033554332	3.55442010306606	3.50047584326946	3.59781490742691	3.34335105060022	3.04914694760981	3.31869622885782	3.38379445661719	3.11142129896188	3.40859171004194	3.18025969645473	3.3082412823541	3.11383166232415	3.09011106842476
ENSG00000232037	0.874440340901463	0.903127326446336	0.793169854556021	0.759097266401032	0.758333178495249	0.790355493648693	0.787895045753671	0.787077187286178	0.946896918563418	0.758612171586319	0.790259687480882	0.843614551941237	0.85446590928111	0.790684594715872	0.759467109331316
ENSG00000228397	1.00374512086341	1.03237574815657	0.951383277662548	0.98034080977675	1.00461389700758	0.978484763257938	0.946051018319502	0.973090105914323	0.916603192274193	0.948133792324963	0.978327142876719	1.00062750481393	0.981386827897025	0.979026185658344	0.982255449559397
ENSG00000218510	7.19275211026638	7.41319434226128	7.32097366241959	7.25893642097868	7.38080128012212	7.69774587335532	6.80361774560324	7.34472638411919	6.98168279009026	7.33737305018009	7.22443291444613	7.52915665671865	7.14428328013067	7.25738492563474	7.26235313962227
ENSG00000070831	12.1401736804241	12.4065995753256	12.4412445143111	12.2882264656777	12.2696634107341	12.4455476322204	12.2022280727766	12.3430387211847	12.5124679500825	12.2590191663703	12.2366661578125	12.2477169938515	12.2473135774385	12.4169701022311	12.1403354283627
ENSG00000230068	-1.31048177197328	-1.31028912585937	-1.30891955857586	-1.30949503970885	-1.28525977995886	-1.30988835037842	-1.31077095065069	-1.26090721700066	-1.31097206212761	-1.31002917856281	-1.30992206681743	-1.28590655731456	-1.28419370114697	-1.30977291602481	-1.28401361860963
ENSG00000271840	0.42425289275951	0.396053164904672	0.366981208490509	0.366596672773169	0.395919573121417	0.366339649362873	0.423034086459571	0.421780666406837	0.47528527937689	0.426193044708699	0.396982793834938	0.475160657630774	0.366741641319907	0.366414597232891	0.430317976889385
ENSG00000234397	1.14607105408762	1.26152545380187	1.21240508474949	1.26798389887738	1.20544058218419	1.31830146410386	1.20342748945669	1.22910132798576	1.17443898220234	1.17722445833312	1.17754861030326	1.30641716475438	1.21061830738281	1.17800261115257	1.18010077034814
ENSG00000184677	10.7649288178429	10.7810857288464	10.6480283665593	10.6956179526516	10.736485022099	10.3782952686989	10.8018269390498	10.7685159862464	10.6370691453091	10.736396059029	10.7356560251384	10.4540475480932	10.8130889972757	10.6130316702808	10.8248320972113
ENSG00000237200	2.10338444613405	2.10510307477662	2.05637178422235	2.08310123050778	2.04801709717826	2.0506287109227	2.24919386832791	2.07146309848122	2.17534614847903	2.10744408031615	2.21462348323496	2.12502935355439	2.11436633454097	2.1097765865692	2.1450253610919
ENSG00000133216	2.17029458542683	2.20666265764797	2.18224477945805	2.83279409162986	3.03473767940608	2.60860140815616	2.09625943875695	2.09525019596654	2.16667697195057	2.09879159129463	2.09916294195625	2.09552778747963	2.17945985062558	2.09968241768908	2.10207367996632
ENSG00000272796	-2.07093453653301	-2.07085985011461	-2.07032888650939	-2.0608277877812	-2.06115629491462	-2.07070447461987	-2.07104664738362	-2.0711635304595	-2.07112461571429	-2.07075907189406	-2.07071754604924	-2.0711312475246	-2.07046719523822	-2.07065972220698	-2.07039737955672
ENSG00000227868	-1.88018389080637	-1.88007513019472	-1.87930192500297	-1.87962681959204	-1.88010520157264	-1.86568818704009	-1.8803471500032	-1.8805173586582	-1.88046068983432	-1.87992837391505	-1.86570722204917	-1.88047034727621	-1.87950333433903	-1.86562301722872	-1.87940166664115
ENSG00000004487	12.6930925736299	12.6473821023824	12.6615176485707	12.5816758139669	12.5696007654191	12.6547758481108	12.6747425476461	12.6334823293259	12.7008225689305	12.5884283640977	12.6661790126694	12.6179149680723	12.6570265743862	12.7627941852596	12.767799311585
ENSG00000263793	-2.07085109126791	-2.07078067651558	-2.07028008120583	-2.07049042731988	-2.06163211308621	-2.07063418767313	-2.07095678997387	-2.06189895545368	-2.07103029893053	-2.07068566227348	-2.07064651148622	-2.07103655143655	-2.07041047941066	-2.07059199486033	-2.07034465681498
ENSG00000169641	10.6277218241056	10.477767836399	10.7386671019786	10.6299357752451	10.4004395176176	10.3154081150888	10.8150683362796	10.3822547372056	10.6462900890855	10.7220105643048	10.7873806384029	10.484641828671	10.7171617103508	10.5877200460588	10.7416575666339
ENSG00000215381	2.72334356278808	2.70045261540358	2.69000095545401	2.73731643207056	2.69977896265536	2.78176835514808	2.64252602486678	2.71523064791413	2.6919238641733	2.72968772684378	2.67832991237745	2.76375756210829	2.71353248464304	2.78369848023181	2.74311144017469
ENSG00000261326	5.00892723518789	4.57229378555572	4.60830658654265	4.23795188280627	4.57024914733846	4.25164778627768	4.18195597957457	4.58974912010521	4.30941906053238	4.12327357255286	4.09847261001119	4.32930362948447	4.72478389839699	4.55799181477864	4.32042257740046
ENSG00000125944	13.9532948727572	14.0048845614956	13.9708853607645	13.8639302938715	13.7858763256244	13.8391798423571	13.9529183489341	13.8919920008486	13.9943261862583	13.8798723709419	13.9776741359123	13.7813155523745	13.9065584785683	14.058925348246	13.9705416073827
ENSG00000125945	7.9949254308533	7.87668817125014	7.64987662916697	7.98901579477787	7.78815973699877	7.66508568134112	8.08826204095931	7.89476018954383	7.64361991345703	7.60789608399762	7.58577844194185	7.76578349144439	8.20054503083361	7.68239580000587	8.08084949924954
ENSG00000249087	2.98745303842751	2.96633795580167	3.06440502369543	3.16309586101828	2.96549975353317	2.80895075641801	2.83045004612806	3.00046585193972	2.88142530591399	2.83681333459666	2.9721596694911	2.97898832766283	3.05729818109039	2.9224919394289	3.06087570834753
ENSG00000204219	5.36187168169785	4.94213792181276	5.63468345231647	5.84459848088018	5.93899573233945	5.61340090517552	5.15836929801134	7.46023409447738	5.91187360735854	5.43488389241163	5.8320007395789	4.94426100152128	5.6309196171361	6.33147852224187	5.57915769993633
ENSG00000088280	4.73746087077031	4.79120559341619	5.0140350671243	5.30778545630563	5.09342865858286	5.27493525081581	5.36029192993031	5.8387165372546	5.37635665762282	5.48470437699308	5.62705774812461	5.61123518412116	5.20597493967626	5.49763802152329	5.42732681708142
ENSG00000007968	12.4289173054726	12.5685545149997	12.5703129116505	12.5236587240965	12.4885699250862	12.7532391920736	12.7795352189195	12.2935589657986	12.5863353055782	12.8398498209925	12.6085181732491	12.4825291577615	12.4840728174019	12.5232312276555	12.5235068010008
ENSG00000235052	0.770641076728187	0.657200314114644	0.722770852250116	0.689477486006999	0.68718005940916	0.718298217086461	0.714387220436064	0.740057645360349	0.685530216217635	0.688018940676669	0.718145944024751	0.713444302111799	0.721101961816007	0.688714304555341	0.690589478156697
ENSG00000117318	8.73052900752129	8.3620559095646	8.21153961076446	8.41782665674418	8.25910045273535	8.11575649176015	8.97185689473459	8.35889556687391	9.11604742706661	9.28821581976582	7.85009813483076	9.25857898548848	8.64624911573097	8.82672677075081	8.23594919810537
ENSG00000142676	14.0718546953235	14.1598197091928	14.1948436043122	14.1453055704917	14.2289138298522	14.270493669679	14.1495404134853	14.2599351496439	14.2353485446307	14.3041133496513	14.1370542911158	14.1938361787935	14.1610402599041	14.2743975504243	14.2417117349929
ENSG00000011007	11.1261114977648	11.2403716607008	11.0320030398231	11.1019002072918	11.0618639024052	10.9948287232239	11.3016309780267	11.1149077917797	11.0606508861512	11.1835515776192	11.1608078125111	10.9882502005653	11.2660523687862	11.2052076452771	11.2269222885974
ENSG00000236810	5.48544749974446	5.63363801944322	5.61317313461067	5.51718838708897	5.72118499490953	5.60465004369674	5.56179954019048	5.68374714719286	5.59984666908982	5.59776375874137	5.52483795291236	5.69855674787456	5.51314173543993	5.58480223176769	5.49230864351642
ENSG00000057757	10.7143325578682	10.7186724418668	10.7251663438844	10.6474458232235	10.6301020841159	10.8084051905657	10.8744069398838	10.5356290409062	10.7978993972668	10.7846266518629	10.8062381808778	10.8452829336521	10.6675652103271	10.816063096145	10.879971888024
ENSG00000011009	10.6807358507956	10.6453006157496	10.6817143120949	10.6402351292334	10.6818259455456	10.7497218965598	10.6275941351572	10.5802701780681	10.6084895450491	10.9355807729299	10.7054164338703	10.6980432167533	10.6584199695649	10.8042504063062	10.6425173359311
ENSG00000117308	8.95478848680754	9.02067333680749	8.86407967624651	8.84967708803782	9.00041147043677	9.03010523087434	8.82134145356784	8.804762544286	8.89842011843587	9.09970072156665	8.97334306261371	8.93238420502749	9.01355881137956	8.92373362968457	8.97777046428126
ENSG00000117305	9.44901006036305	9.54572767638251	9.34175650874372	9.38989983885982	9.4518444748497	9.65191555844349	9.2232208068982	9.49140502877448	9.4119694187867	9.67270228650874	9.34448591256474	9.4930154754857	9.25986828627139	9.45074105121383	9.24177412103975
ENSG00000179163	7.56456103536194	7.94541017422237	7.82833880178576	7.73799409421355	7.88201943732918	7.77759877373257	7.44106327774695	7.62138574042944	7.50322597662434	7.40384474519476	7.32086276381586	7.50204202626967	7.41045306341748	7.45851563496973	7.3995906441811
ENSG00000188822	10.8376681098639	10.5074251082674	10.596209540708	10.7170768098272	10.8669892448618	10.6980465552298	11.0712466032369	11.0085983737982	10.9161835032689	10.8094230532399	10.8263443607135	10.6941196878065	10.6253978231292	10.5683814041908	10.4915388883317
ENSG00000264347	-2.06151252443642	-2.0708092468847	-2.07029769586333	-2.0705126454791	-2.06146046379545	-2.0706595520803	-2.0709892146505	-2.07110182435907	-2.07106433237758	-2.07071215322113	-2.07067214560456	-2.07107072172199	-2.07043094788061	-2.07061643586235	-2.07036368473333
ENSG00000229106	6.62612013952098	6.76408766116804	6.72179990864967	7.01818150643324	7.06992581683412	6.605224153948	6.80765737014171	6.81393384298273	6.46629647594332	6.84201663104528	6.90684074439725	6.67050209884617	6.76222151305188	6.49833621438669	6.49904202283416
ENSG00000230228	3.58082181135681	3.74896665975353	3.59331414328544	3.6488149568431	3.7659738916571	3.63887095728277	3.52952142421857	3.60966842456565	3.37833274859823	3.3626781961871	3.57072158362824	3.67182315592737	3.58519173830113	3.3658066684839	3.43262558049265
ENSG00000189266	11.6527475107805	11.8496992697083	11.5936998113584	11.4898200025221	11.4312656134863	11.4156322632859	11.7938225753055	11.5031851591107	11.8976001205848	11.3004613333399	11.5837010970528	11.4367749154659	11.6740054871446	11.7245984666793	11.5822493733785
ENSG00000188529	12.8193858911584	12.8507866523121	12.7903167441189	12.8355950485685	12.6533724225595	12.5355517094384	13.1402874924284	12.6566121670583	12.998890361698	12.6106822667395	12.9985641441197	13.0046626292127	12.9569485696012	12.8780318332937	13.2194194745215
ENSG00000142661	-1.88007598406017	-1.86630966424758	-1.87922511519537	-1.8795385544343	-1.88000006930394	-1.87975277344144	-1.8665720930002	-1.88039769428005	-1.88034302352336	-1.8661680823987	-1.87977113730148	-1.88035234045673	-1.87941942310671	-1.87968990143076	-1.87932134007633
ENSG00000185436	3.48849108582252	4.47564104438883	4.70855872831476	4.67883187183469	4.68449287333771	4.65868115711504	3.6587848825446	4.08102813728964	3.68622554745066	3.56843093735656	3.67416374549167	3.48363267082995	3.57868584099278	3.60810766595798	3.61854290565682
ENSG00000001460	5.3676906257184	5.33077136371314	5.42301868557231	5.34961906658745	5.55040893633108	5.43841763700596	5.90684321312101	6.2024318585002	5.48195520668768	5.19059276421723	5.49275612364922	5.57817178416649	5.45226324245041	5.60370537366521	5.29972337097605
ENSG00000001461	8.77518273821539	8.66568033897878	8.95664258842197	9.09997640890473	9.04102883699233	8.95949244941	9.14097449053186	9.32019573964438	9.09857639637287	9.03327553720671	8.92111873789123	8.95187316320014	8.73098659519418	8.86797249119185	8.90873631106237
ENSG00000117602	7.51056450964112	7.07115175805345	7.83994393009273	7.6042152816256	7.94136872693237	7.52639718762687	8.37220779398332	8.66553375476548	8.53099024588703	7.16133506056612	7.26389842962939	7.29252738882882	7.55857730091585	8.027315012963	7.42546383738976
ENSG00000184454	-1.68958991990758	-1.68945885889093	-1.68852711478815	-1.68891862614971	-1.6894950961399	-1.68918620328984	-1.63859404355832	-1.6729275589353	-1.68992347413704	-1.68928201152934	-1.6892091412598	-1.6899351117523	-1.68876982133373	-1.68910767098293	-1.6886473075703
ENSG00000133226	12.9150683829989	12.9698632939204	12.9616795630825	12.9552460682891	12.8710259326613	12.8037879761657	12.9948850770536	12.9529101311638	12.9073594799288	12.944295291399	13.0667425916103	12.956140341112	13.069842308574	12.9296362394018	13.1192525919113
ENSG00000169504	10.1651000561685	10.1396139695559	10.4924944009353	10.1379523980074	9.79015046453451	10.1548160790601	7.7359691366705	10.5631349214485	8.37720914005027	9.84368440342995	10.2203575077238	10.1402304375068	10.1008104614173	10.4411552055449	10.1373937154642
ENSG00000020633	11.7932849272234	12.0287189418224	12.1427865139524	11.9603981914789	11.8938135845358	12.0949850594261	12.1950941744912	11.9246277957718	12.0646114318162	12.3067920361443	12.2062184390776	12.0507264086486	11.8117198689473	11.8918736444048	11.7715932109787
ENSG00000229162	-0.251038102099365	-0.250958040151086	-0.217586322154453	-0.188405516628412	-0.22096814913832	-0.190055915130475	-0.221944096417521	-0.222618865629676	-0.251238531359548	-0.220242398159505	-0.250803445721105	-0.194522447289618	-0.218454730422956	-0.250739859466646	-0.218018085475349
ENSG00000261025	-2.07094546382625	-2.0708702177877	-2.06053820755961	-2.07056005405858	-2.07089102267311	-2.07071367807519	-2.06126134656614	-2.07117617358829	-2.0711369672576	-2.07076868444296	-2.07072684744787	-2.07114364875961	-2.07047462077564	-2.07066859033558	-2.07040428197009
ENSG00000264371	0.71864204081905	0.719809886330594	0.633482612398959	0.633016579295675	0.662325509912321	0.632705052036135	0.632026585656623	0.688198749531591	0.715714658905132	0.663158750329857	0.722062552542135	0.741836680299474	0.665210902306682	0.663849448780447	0.727262570022353
ENSG00000117614	10.0286835729894	10.2300296379859	10.2874713499625	10.1075859060501	10.0330122026994	10.1516830182636	10.3030080164215	10.1886253258146	10.2903637074715	9.96827244230752	10.2009860441662	10.1747716853385	10.0499718755652	10.2213741565768	10.1497188048166
ENSG00000117616	9.53628501436516	9.64844496667472	9.95326507563588	10.0900881526666	10.0053198104378	9.16905186034246	10.258807725116	9.65923899453816	9.71637896707106	9.59963698731909	10.0337186460094	10.1818736198945	10.1096425488811	9.70493562798853	9.97063832334535
ENSG00000272432	0.663568260276876	0.693877245449447	0.729373625889452	0.664360478754872	0.693735063310642	0.753861388228945	0.720973796409533	0.719671010048679	0.692080819578914	0.724256686266498	0.781620268215395	0.720029018936826	0.727701558739487	0.725416494573226	0.697153449689562
ENSG00000261349	4.92711767627767	4.84905357193691	4.92166054890277	4.85059102229067	4.93317592508957	4.66353846886844	4.53826500678157	4.81721825260543	4.40568126206148	4.60128677795701	4.71678597343724	4.55120064265741	4.7760677630369	4.60967111664575	4.65223792792844
ENSG00000224183	4.69354065302395	4.42730679149368	4.38917062387322	4.56259875489851	4.51529324540911	4.56531244206956	4.21007768492749	4.32712395681983	4.34939873999341	4.41641040297486	4.47648436622668	4.63200160194068	4.42006924711948	4.42445249573555	4.40501367862982
ENSG00000259984	1.81824623943992	1.65729775243099	1.72476163576512	1.74951814986549	1.74225403621607	1.65868294498706	1.73867750090275	1.65466303545589	1.65499529645178	1.68797651300861	1.74582543693465	1.7876662360053	1.69199672905599	1.85229886862007	1.72348170159271
ENSG00000183726	10.947403725289	11.0047502586967	11.071938895645	10.9471434335964	10.9027849815464	11.0735074736018	11.0675652980301	10.9974912106903	11.2260258891059	10.815466127889	10.8841599224742	10.8771327815038	10.8679478491525	10.9971676171327	10.8283719850368
ENSG00000188672	0.608401809652363	0.552235218412564	0.587523542651857	0.554331349630221	0.609238169705171	0.5532836478129	0.633223030019345	0.521615757361092	0.605500800716149	0.552913038024865	0.553194700726658	0.550450225934715	0.522903631925056	0.583640254162083	0.523038794963926
ENSG00000238084	6.50594908531445	6.6337765858769	6.56668581994127	6.4608742370141	6.58552971576519	6.73711431109173	6.26294771711159	6.35999887417968	6.38360159643673	6.73494770210517	6.5641597584581	6.56839868757194	6.68979198066957	6.6206674193601	6.56457165427791
ENSG00000204178	10.8211575920067	10.4365273642833	10.5063233524289	10.5214432286205	10.4396049457501	10.4460420108525	10.6938477672764	10.897148997071	10.6532686238392	10.4183111398173	10.5531172166577	10.4794174196849	10.6794488831818	10.6920862335819	10.581921968962
ENSG00000157978	7.12654260669049	7.23911236574676	7.64193620647024	7.72181662931319	7.75151597365089	7.73834040105642	7.34831904645638	6.50791006585707	6.99753696919406	6.96702697054651	7.12297746487584	6.84148700489408	6.70995639984929	6.56270240908683	6.27381215387813
ENSG00000225643	-2.0708969890493	-2.07082422514492	-2.07030692915158	-2.07052429275826	-2.07084434374148	-2.07067284919354	-2.06153232087636	-2.0711200884096	-2.07108217537454	-2.0707260410713	-2.07068558414933	-2.07108863647446	-2.07044167765518	-2.06115535559733	-2.07037365910936
ENSG00000117643	6.29615852028446	7.64920222355947	7.73635960462573	7.45816068777911	7.1376276550012	8.17471242408013	6.83969933070414	5.78515095936397	6.46864305253648	7.83324032365183	7.60229379911645	7.90812001351643	7.08896240498239	6.3342946768651	7.16069612135031
ENSG00000162430	9.54973720437183	9.91516863334285	10.3113526195582	9.94647114050801	9.96993417956886	10.4238021892665	9.88276842202262	8.85632628982221	9.01067424275096	9.18600232996303	9.33278567343581	9.35662162204905	8.80266726304036	8.20073143714352	8.6662812252759
ENSG00000228172	1.75682991492968	1.67315815032199	1.74055434470901	1.70664298473576	1.70216286235524	1.84142306311672	1.78047419637685	1.85000907095703	1.69894160326058	1.73266112020925	1.81535004196366	1.75262537915083	1.73797664552089	1.64382603445283	1.70880920341743
ENSG00000117640	9.90154364887359	9.77245585415366	9.75174603536953	9.77516765600666	9.79497573885849	9.78677554784929	9.6371581485088	9.84695595669853	9.67317089677385	9.59884961887339	9.58102813298891	9.53222396369617	9.59338554959976	9.56851197464596	9.55517352549658
ENSG00000223474	3.62757482236171	3.65159474754066	3.32902831329085	3.26399599620842	3.44999574577874	3.52610243395764	3.22005524846585	3.36681730778844	3.39166962569853	3.52249387862719	3.33882085881582	3.3448778921341	3.3762703439113	3.34139996089941	3.26939480692767
ENSG00000127423	7.2050273599818	7.20728538479654	7.15297372701386	7.00253583763526	7.04039000998369	7.20125465112481	7.13650571842767	6.80994068197395	7.07771709376145	7.11031157270062	7.27481111295129	7.11081380394451	7.22552502086773	7.27449297277909	7.17232405176042
ENSG00000236528	0.110801261607184	0.110904155424819	0.111663036237136	0.142963008961645	0.169919016049513	0.14198420337784	0.110648587670429	0.193817331363758	0.167319788857015	0.141637975444506	0.141901107469094	0.139337333294335	0.204412374436319	0.111184546913234	0.175285561821108
ENSG00000182749	7.19338702854422	7.44463547066223	6.88369133735469	7.18437922626059	7.2286853626145	7.25989911613155	7.00544917030897	7.13765785705611	6.79307522275897	6.97123491036177	6.99139452462016	6.72415898307041	6.95086956703075	6.91191223372067	6.77439094922676
ENSG00000117632	15.1316386006411	15.3027657270995	15.2169295168161	15.024230764206	15.0559951362781	15.1883809053649	15.1430999583517	15.0726144008741	15.4605974027161	15.1248579312196	15.1232878816199	15.1675650459402	15.1869963878338	15.367305181164	15.1074498088972
ENSG00000158006	11.1067752416344	11.1219559062105	10.9525091552207	10.8704061856412	10.7710482741152	11.0064778243649	11.3929541377477	11.0715428469408	10.9816699756372	11.199328820951	10.8898792815597	11.0334793432663	11.2353481541019	11.1250410066699	11.1093847637689
ENSG00000158008	-2.07087781301115	-2.07080603070709	-2.07029571314505	-2.07051014447115	-2.07082587789956	-2.07065669684899	-2.07098556453196	-2.07109790271435	-2.07106050113408	-2.07070917115718	-2.06132317164897	-2.06172078671381	-2.07042864386311	-2.0706136845935	-2.07036154290172
ENSG00000175087	9.26040475229437	9.44078607755142	9.18540934059435	9.2105298646665	9.07366323805292	8.99319911549453	9.27872286372533	9.03886641802701	9.32838138924114	8.8469736931766	9.05642611335635	9.01518032865164	9.40124895537114	9.27949137031848	9.01060190021214
ENSG00000197245	3.13413349947155	3.35510895856213	3.18597421229078	3.04186785042085	3.25209307290283	3.32568247861013	3.17658018263745	3.25731910639698	3.12635645401073	3.03609875805363	3.28299439809533	3.02605131397297	3.10050698907302	3.01042573687506	3.18276785019172
ENSG00000142684	7.94563829513141	8.14590648366226	8.00100091792911	8.22685059452393	8.27298874707493	8.23539494102814	8.40788337691635	8.09520950054547	8.33730638785558	8.39811654558567	8.32154491788746	8.33859340927419	8.24304180293622	8.08857217619425	8.08269831319629
ENSG00000236782	-1.88004960636546	-1.87994561782692	-1.87920633844386	-1.87951697768158	-1.85289566054867	-1.87972928303719	-1.86666634765349	-1.88036844269817	-1.88031426032381	-1.87980530075061	-1.87974748285002	-1.88032349402757	-1.87939891057257	-1.8796669726719	-1.87930170373308
ENSG00000142675	3.11219414320722	3.31816499745946	3.41853080949128	3.50869009251817	3.4842996814179	3.25404679522844	3.18860167645007	3.23287073181109	3.05026708896156	3.17327967495168	3.2279417365898	3.3034030680075	3.18421338730535	3.14903853172831	3.41406671998951
ENSG00000188782	-1.49961158382767	-1.49945318734066	-1.4983271088435	-1.49880027795113	-1.49949698261314	-1.49912366380668	-1.45860276274729	-1.47947394480552	-1.4587681195811	-1.49923945482487	-1.49915138596201	-1.50002877253063	-1.49862043683054	-1.49902875197212	-1.4984723703022
ENSG00000236155	-2.07084403538741	-2.07077398167582	-2.07027595309099	-2.07048522068792	-2.07079335092728	-2.07062824393222	-2.05270714246252	-2.07105882510184	-2.07102232419048	-2.07067945460453	-2.07064050455687	-2.07102854463775	-2.07040568269922	-2.07058626745653	-2.07034019759871
ENSG00000130695	11.598475594075	11.563567640592	11.779984725764	11.9119425083893	11.795653229866	11.614002051763	11.9622762138805	11.6789104276094	11.8243378907225	11.585647561182	11.8258793875501	11.5144321285843	11.5749861919243	11.643422873104	11.7439733195046
ENSG00000142669	12.897411528295	12.7844274238574	13.1452235227522	13.0038830296626	13.0669189150214	13.2358336497796	12.9849058933934	12.92988975867	13.2829820239083	13.2435880399302	12.9599138427182	12.8572956020661	12.6273730208471	12.9676936373496	12.4308886043759
ENSG00000158062	8.07255729280253	7.58102251600147	7.87663228563918	7.78549027671442	7.97514735134096	7.79886156462995	7.66981879098822	7.86740218524164	7.53421199409732	7.61806899375866	8.0161225324129	8.00127972655475	7.84683111956824	7.65937168689058	7.66850437864665
ENSG00000169442	7.50884484120476	7.65002696192515	8.38384722870477	8.57809371049009	8.60835028193413	8.65037476025827	7.53705465537566	8.24611819704788	7.83106645823338	8.15009863436152	8.33656889084168	8.0691995392899	7.45521139985788	7.93680213333212	7.03153455187073
ENSG00000176092	0.733779315244342	0.653359987865719	0.719829650500194	0.656926769720652	0.593939070119806	0.594284382285363	0.593619898153988	0.649964574921449	0.622369313137321	0.654513762292805	0.625117377449841	0.650319732111403	0.594761540099492	0.655664354925782	0.62737331900861
ENSG00000176083	3.78943199190634	3.69932731785366	3.9399760748424	3.78949542646152	3.99481733548718	3.65514066166648	3.71401915584435	3.93564380970548	4.10769059685209	3.94786556301856	4.04462942627226	3.88102449405132	3.60916448809532	3.73462776447794	3.58197020362306
ENSG00000117682	9.8906930114477	9.66275851771028	9.52645320646506	9.5023549516035	9.61761131209719	9.73981155644349	9.55548936583151	9.6196964723936	9.58636379326647	9.85341587650331	9.62834151821667	9.56565180695498	9.63025457057336	9.60431113454912	9.52013417227879
ENSG00000223583	-1.06278689744455	-1.12110721693019	-1.09023620165846	-1.12018047866658	-1.12116937985115	-1.06209416842186	-1.12166953056603	-1.12194674754515	-1.12190423772064	-1.12080384543065	-1.0914061789291	-1.12192420138174	-1.09065255080849	-1.1205047742287	-1.11971504721457
ENSG00000225891	1.28520849402097	1.31503071766802	1.25734968412388	1.28827637292282	1.37042505191904	1.34600785251613	1.41804318631402	1.33836937547414	1.33900145100846	1.37296619105002	1.37384291544897	1.31169864167575	1.37921161344351	1.25628381350589	1.32095350690916
ENSG00000198830	13.2448526930898	13.413965711389	13.3067790140527	13.1904544538333	13.1758892683678	13.3515510509746	13.306627071895	13.0357772014802	13.4411400907906	13.2805258120056	13.3438846563422	13.3253007585293	13.1675683493707	13.4843563831154	13.3429785136645
ENSG00000117676	11.4256208578947	11.3929016237313	11.5006046469829	11.5698817994924	11.7186718672717	11.6590513688758	11.2922086317895	11.7536640725909	11.5281549446709	11.521274103823	11.3897574479392	11.2127771968117	11.2926178793899	11.4314818719088	11.2582905231493
ENSG00000260063	3.77986490039832	3.7850258978026	3.60591042268601	3.54130493738607	3.78359586431867	3.77487711479139	3.5724778898659	3.87598995548224	3.70538066730632	3.6354831032879	3.70824106064529	3.8052809157422	3.67576839021941	3.91665440247736	3.45872369891329
ENSG00000117713	13.7698804292991	13.708243211906	13.5732382675644	13.5575691447892	13.5285442187178	13.3025940705385	13.5611979455006	13.7145957346291	13.4608886743441	13.7542008884633	13.7499678140412	13.5802653643053	13.7075843972651	13.4753082670876	13.670427294437
ENSG00000060642	8.41786441335059	8.74588210534225	8.72471288329742	8.76583694025612	8.68089964593933	8.98529910608285	8.08771042060251	8.35762211973551	8.38464986571143	8.94207833696574	8.63392497725367	8.81360604809011	8.721140446374	8.63796428011759	8.73493335169988
ENSG00000241188	-1.68982770799989	-1.65387896984352	-1.68871249795048	-1.68912331400404	-1.68972820864981	-1.68940408487182	-1.69003414264426	-1.69024936459711	-1.69017770916371	-1.65369340246973	-1.68942815387012	-1.69018992060798	-1.68896717190128	-1.68932168028394	-1.68883861721362
ENSG00000204160	10.4757231318154	10.6016084037545	11.0152109913554	10.9624641623754	10.9365809811048	10.9983225769062	10.7064843471162	10.8180021201682	10.7098791757525	10.8654014519964	10.8746188625231	10.6532944838834	10.7205615903545	10.7986833674225	10.7572747162009
ENSG00000175793	3.2098914494121	3.06659672080632	3.31319771486855	3.27677366897704	3.16631785884499	3.17488873539722	2.92049922495359	3.08113544302467	3.15465737839878	3.0428741090635	3.14963015369912	3.22118436085407	3.13520314740545	3.29219540169575	2.96323681376928
ENSG00000142751	10.0489521525739	9.94974165604518	10.0477570688067	10.0801051044301	10.0939954350748	10.1302785707243	10.0385749085698	10.1305743742649	9.9326226127377	10.1731410563007	10.1337365227304	10.0735649440726	10.0163835717274	10.0368549502792	9.93194572249534
ENSG00000198746	9.38856889159358	9.4149429336075	9.38024801692726	9.33448020089397	9.41508411135205	9.58356064793978	9.58821554445994	9.5690871262031	9.44677180800324	9.61823416402751	9.55398501968204	9.48550485987925	9.41783809046267	9.57608596477152	9.65502029173446
ENSG00000090273	12.4935047394682	12.5256575580921	12.4993746910637	12.4201559633491	12.4782825287087	12.5931001583003	12.4334829757077	12.263039453221	12.4893770482778	12.6944742293655	12.5371646622269	12.4581407701673	12.4327332321882	12.5575686056538	12.5291666564954
ENSG00000175707	-1.31041706781146	-1.2852986216449	-1.30886454658092	-1.30943645735714	-1.23549756567688	-1.28490033262505	-1.31070445238826	-1.28607707481809	-1.31090431614448	-1.30996728234699	-1.30986083513625	-1.31092131610471	-1.30921908671055	-1.30971260969376	-1.30904012142775
ENSG00000172746	-0.473320537703501	-0.501528174562473	-0.530999791210124	-0.531205581723713	-0.531498738588785	-0.500628966036976	-0.531642547722138	-0.503237426583409	-0.448347758730408	-0.531391743041355	-0.531354785497829	-0.503058748678441	-0.499223435088539	-0.531303010736444	-0.498802439771355
ENSG00000225294	2.59622060825881	2.69907333308257	2.61395978400165	2.68709688704659	2.62391803537641	2.65569571678483	2.61861683066186	2.68650160361527	2.77531817621207	2.60124639063856	2.54665926290131	2.66450297317488	2.52182755653541	2.60413320880343	2.61189854294635
ENSG00000158246	-1.49986137398353	-1.49969748325062	-1.49853234484571	-1.49902192661173	-1.49974279763505	-1.45667923498564	-1.43609144632961	-1.50036387474932	-1.50027848082832	-1.49947633706662	-1.49938521338861	-1.50029303357132	-1.49883584740241	-1.49925832563457	-1.49868264493998
ENSG00000090020	10.1454762456568	9.84320002886105	10.1926333532964	10.1681473118639	10.1413608513043	10.1595660347929	9.86994766338651	10.2660221269333	10.0442919461837	10.249695081098	10.2037560199566	10.0700764685509	10.0460124182688	10.0874675213565	10.1214132696879
ENSG00000214973	6.86456060866156	6.69078663924854	6.83149711741	6.81872141514898	7.01383856935857	7.04989355092488	6.83253561732133	6.62735558952537	6.93013906684587	7.13757473380006	7.01113835775732	6.97721378881905	6.9138320678787	7.15495622652163	7.07827260890246
ENSG00000225159	10.1973322940007	10.1229630892444	9.96895078810476	10.0288863496202	10.0249138515967	10.1478874981224	10.0976524085159	10.0625180695471	9.972781051804	10.2527848627188	10.2357417615126	10.1828987182858	10.1543599221956	10.2468978413579	10.157620191814
ENSG00000225990	-0.374317217409214	-0.373885085215675	-0.403309956305848	-0.341655470725345	-0.374004957479683	-0.403685057077003	-0.374958545724361	-0.375617808763845	-0.347616758048035	-0.403738188814201	-0.403697809840623	-0.347683453072187	-0.371548750993256	-0.403641242084512	-0.403379609958778
ENSG00000142784	12.063600994575	12.0307262455545	12.2442096319636	12.2042174834073	12.1694320811536	12.3928361115149	11.9475701398544	12.0315584738871	12.0213539069202	12.3343529837395	12.1053758046197	12.1095914107552	11.9399430746211	11.9857674363332	12.0045116145681
ENSG00000243659	0.027305742552198	0.0575061743257598	0.0608867115816249	0.11955259057949	0.0864216829077088	0.0584737804218182	0.0271616611120384	0.11033713567824	0.0558985152429815	0.0581317347452695	0.0275903427636611	0.0558589117930864	0.0279281065623177	0.0276674606390514	0.0917516780061755
ENSG00000186501	10.2439932586056	10.0729397163471	10.0075829518975	10.1344608646125	10.2739000631735	10.291554691485	10.1360362203217	10.2942885741964	10.1319150181939	10.4127775434045	10.315361771627	10.308124537137	10.1193461473195	10.2127845148298	10.1772920355669
ENSG00000206888	0.728429763231692	0.758815527725718	0.794446906971383	0.791735121615431	0.816141581966484	0.728925966838088	0.785961540242846	0.756726874893073	0.756990234948321	0.728806954987707	0.818752175328864	0.785007047636617	0.822855840304803	0.790449667160645	0.853403713960122
ENSG00000241547	8.02246771505612	7.91820964025117	8.04755273328612	8.40106646305581	8.4876785283892	8.48627343323253	7.60618998065738	8.08837198500475	7.83110427935222	8.08583374726346	7.90588694877287	8.10665813351651	7.77118650773907	7.91261738051427	7.73077608919698
ENSG00000142765	11.5295849209325	10.604750885624	11.1461052772004	11.2280957303147	11.4693084121852	11.0725026704236	11.056034865027	11.4331209902371	11.102852157485	11.0209223886109	11.0388706161386	11.0838898530321	10.8701479012577	10.9679408741238	10.7877558580865
ENSG00000142733	5.75797836993692	5.55510120407084	5.92210180086573	5.9881295329142	5.76509054848782	6.19461860186539	5.32399432825003	6.1940692682898	6.1925737561195	5.86245992608836	5.91202894035753	5.86499868749927	5.71666599216611	5.66496808135379	5.51438107247222
ENSG00000181773	4.42946571763245	4.32254432770101	4.51946746566911	4.67437297800425	4.89861474079127	4.79015185707712	4.46201026626163	4.39170914998863	4.43588118744375	4.58260840970926	4.78876250770979	4.83019095730154	4.54965264046816	4.61010701747367	4.86896166190503
ENSG00000158195	13.7284131617407	13.544932643186	13.8567732015458	13.7768338843878	13.822770803345	13.8237668382825	13.8360252277374	13.8900020494207	13.9691360025734	13.6323382519749	13.6848337572621	13.5057685695111	13.5278498537218	13.7319214339411	13.6779115158193
ENSG00000237429	2.1392019023386	1.95944572572463	2.08487670620512	2.02264178152342	2.14133117391117	2.01911328686311	2.0375479600703	2.08380655117374	1.98309227181075	1.98979432724941	1.93152667545567	1.95565203717338	1.93401951066553	2.0477743674587	1.96618678229408
ENSG00000126705	11.0674991402659	10.6093351330786	10.8778605807851	10.929835460813	10.952194557456	10.7098400830354	11.0714059377939	11.3407341406833	10.7137389780949	11.0516813366312	11.0686900441942	10.8489912551169	10.6527987373877	10.6566434877585	10.7373640199423
ENSG00000000938	9.01655817902232	7.69088818861848	8.35474718013061	8.7799429369429	10.2017374566101	9.0634772046029	10.4136575617211	10.2567742099512	9.94771182471981	9.11818429294095	8.37950627129709	8.92957481823079	7.78611300795714	8.04129059987357	7.71595371291135
ENSG00000235912	5.29719854886926	5.50399666930819	5.28743920366434	5.37009060438397	5.4395557440946	5.46119439691935	5.34068835827276	5.29980217165543	5.34514049840959	5.34602986822454	5.54604319836121	5.63298688266168	5.4088250853924	5.26717760561997	5.27990360336815
ENSG00000233975	1.35431183196267	1.32718876333636	1.36475996298151	1.26874061827701	1.38263581667638	1.4135848101958	1.29646025602982	1.35054222714895	1.3239271082214	1.38518218953834	1.29906794801615	1.37748421143563	1.33221254528976	1.38729059104444	1.30170279330676
ENSG00000126709	7.25242596380089	7.68714076429263	7.34309707435993	7.50859087274168	7.66678207157271	7.86964961325515	7.3956375813467	7.76181754390297	7.36116466299336	8.07044035295845	7.72975822698884	7.76784035585712	7.62243888555675	7.69043714663011	7.46104071394022
ENSG00000009780	8.4895238325664	8.56646035746388	8.5752030569047	8.57127973086645	8.61929892854969	8.48371354548994	8.64933726282128	8.62422819849673	8.82315881054896	8.50515264927941	8.38271891713381	8.34817961293332	8.59037498411574	8.69002070238095	8.50690008283025
ENSG00000231344	2.092150811531	2.12087635717181	2.10639748018119	2.12926688336696	2.12032316804056	1.97797383974996	2.11591640036756	2.08700077107987	2.1391674956784	2.15021786938627	2.12472140038915	2.16356452839103	2.04319719456017	2.09850288620096	2.10474091180323
ENSG00000230833	-2.07082275207927	-2.07075378724648	-2.07026349976133	-2.07046951461057	-2.07077285543227	-2.07061031477526	-2.07092627432912	-2.07103420321307	-2.06201901732437	-2.07066072945528	-2.07062238482708	-2.06202514108421	-2.07039121291938	-2.07056899076029	-2.07032674568553
ENSG00000117758	8.81261427123524	8.92162952818538	9.14952069089266	9.10803305777616	8.995402406165	8.91414596338561	9.07183860409445	9.11249674842212	8.95057517384958	8.76658888051856	8.9961586542973	8.87991201412015	9.04610337930891	8.96711527367636	8.98918040163327
ENSG00000269971	-0.503488004820512	-0.503061289518917	-0.532570196338048	-0.470816107961789	-0.503179659033668	-0.502161177147781	-0.422337075650671	-0.533313333503685	-0.533280364017356	-0.502479374605079	-0.53292566036133	-0.53328599419421	-0.532698576248887	-0.532873816071174	-0.532634032654869
ENSG00000270031	-0.0252579304716748	-0.054934649799583	-0.0214592162294982	-0.0228898775422924	-0.0549601342743206	-0.0238466475282943	-0.0551628222989607	-0.055302905962491	-0.0263947056038737	-0.0241850791141226	-0.0239278723734916	0.0285571729633098	0.038592445702886	0.00652234477199868	-0.0543469172812121
ENSG00000117751	11.2525134483525	11.2692925724022	11.1495456921741	11.2641111274407	11.324801271985	11.2159577993715	11.3426435494625	11.2921860771375	11.3385136077703	11.2838824894264	11.3823522406402	11.1634631191681	11.2920981410542	11.2746480938899	11.2609134673602
ENSG00000252947	-0.592377318303755	-0.592313452340252	-0.527059123309997	-0.560226019159225	-0.562149930206841	-0.592178700070155	-0.592472082767119	-0.563747737210085	-0.592537207438193	-0.592226341266933	-0.592190134797903	-0.592542717307545	-0.559717278224282	-0.560865161438952	-0.49743077574034
ENSG00000130775	8.36235739875138	8.64575090374427	8.53069128328633	8.63782685910287	9.00079775897661	8.79948682291336	8.57800725877616	9.00279403089491	8.41538180628781	9.13346791675131	9.02145552055484	8.94332516234632	8.9057697322275	9.01352036873087	8.90933237714749
ENSG00000117748	11.2119313127636	11.3125826348271	11.1323340183103	11.0830210844011	11.146290802721	11.2241595581961	11.145834435266	11.2078491232545	11.2413740663066	11.2903835244361	11.2388406338244	11.2542010967442	11.2388176332071	11.4013938843401	11.3280396719893
ENSG00000130768	2.8767465501824	2.82680920531536	2.98206352167546	2.86577430911828	3.14631948485212	2.83230374612898	2.70725602447535	3.31354219679963	2.76339587407277	2.77337033631264	2.77452654133302	2.70568049186086	2.86915678821735	2.83390133917987	2.71981635621949
ENSG00000227050	0.00785340938284327	-0.021644352910184	-0.0209591176800882	-0.0212523548091551	0.00818090768564926	0.00926262141524904	0.00718076868384887	0.11186007286494	0.0345146462467724	-0.0215176418745531	0.0388239297472411	0.00667928091290451	0.0415772500598302	-0.0213911924910642	-0.0210499590243499
ENSG00000158156	8.33478810904561	8.24489371949357	8.43935261308678	8.5556063430844	8.63547808267863	8.60283792488543	8.52198733677263	8.61608564838447	8.25576087405217	8.32752685431118	8.49031048052608	8.23984554094147	8.24686684387117	8.38727322821686	8.41440083967149
ENSG00000158161	10.1232814057771	10.1608011559988	10.2222246430165	10.3071251779407	10.211628625211	9.91591791537564	10.0968041913679	9.94194058057418	10.0199601316539	10.0799789664982	10.0373101638692	9.89101474709636	10.2969038662493	10.1519945741581	10.1892005215664
ENSG00000238231	0.920139887657253	0.895458763195921	0.781906277907955	0.781389541690929	0.839668006633896	0.841727083862979	0.8377628878712	0.836444973861354	0.780124750743064	0.780921951237213	0.84157274009662	0.915554829698379	0.813598029319988	0.812194644850874	0.845419596699782
ENSG00000240750	-0.962718000210844	-0.9325982967048	-0.961547788421001	-0.962270150541295	-0.962682813762348	-0.931730349029647	-0.933620394920259	-0.906513337944631	-0.962839898113501	-0.932037178660647	-0.931803990583602	-0.962844098482668	-0.961995596663853	-0.931477356838924	-0.961769551367072
ENSG00000228589	9.756551340505	9.68181488738478	9.599723735025	9.43650363643476	9.42214763818668	9.60246360395378	9.6755627923106	9.44571167216126	9.78654072789379	9.61174637809632	9.53638920953814	9.65940981815224	9.70238436689597	9.74697313853605	9.630757125973
ENSG00000214812	2.9958770707143	2.99816519194385	3.09758860785356	3.20818680902327	3.29115516665291	3.08159020559256	3.01809923875859	3.1951517338167	2.93760360153552	2.91711055391022	3.10587447445523	3.25621144823615	3.09163265496353	3.08346720583858	3.12047742098143
ENSG00000169403	4.40255433410384	4.29200171793727	4.26468283838132	4.37735976409983	4.51148946032997	4.52838127163786	4.27813534053941	4.82214998814176	4.43870989425242	4.29956287658078	4.40249075167427	4.18778690648939	4.34308598302198	4.36850607325333	4.13632224299696
ENSG00000126698	12.1305193848719	12.2056501295177	12.1580359720179	12.0488502205765	12.071385845224	12.1600839435278	12.1083819601153	12.1020066262278	12.2414153605161	12.2197607659335	12.1521557623111	12.1616065394012	12.219225974734	12.2541326052688	12.162941113014
ENSG00000215902	2.22532819196614	2.22813242269018	2.04223042289594	2.03981408343858	2.12309870615611	2.23403306517165	2.09193078467416	2.1681145073255	2.09047070170885	2.09742608111112	2.09823388873573	2.28690839588992	2.13291146347723	2.09936474247192	2.10458290098279
ENSG00000130770	10.7557159939477	10.9042189036166	10.7253454760213	10.6998763574414	10.7973958712842	10.7451930828634	10.7098528515317	10.6592532747295	10.8151709779105	10.810609787675	10.7489904504906	10.7699987988088	10.6257433767763	10.7941543827479	10.7311978688716
ENSG00000270605	4.11360656931022	3.69373831411406	3.71493311400851	4.0276433422965	3.93963829632089	3.60969934618421	4.28272970282109	4.09421194126312	4.21413486911262	3.80559167441936	4.03562689287474	4.25943462986947	3.99062594932022	3.67229835077085	3.97303024543881
ENSG00000271398	2.31697680098096	2.20402142692239	2.30473964281084	2.38259906768241	2.29111256434804	2.54389564776521	2.28715923043426	2.25735680608816	2.33745437353842	2.37517938459869	2.35024198983766	2.41021846551081	2.20848366536263	2.32470217696181	2.24157978027769
ENSG00000130766	7.40007728552746	7.55753222400468	7.81749582424516	8.06918446313202	8.06120946822159	8.04990152431426	8.47807390302171	8.09979568712788	7.56433779686761	7.47517547481684	8.05722973606919	7.79237002118891	7.70090870506096	7.50343759890853	8.18582996866205
ENSG00000130772	8.2644667785659	8.52017635584271	8.45958000633814	8.47215913131952	8.54967491585064	8.57697372888906	8.33582030736899	8.35964817110302	8.37504272330702	8.51765666026394	8.29303393687214	8.31697295990034	8.42134107820103	8.51941766603074	8.32850745147375
ENSG00000204138	11.4149919228778	11.3073292417505	11.5058561679336	11.5663565711589	11.4540694685021	11.2578594417208	11.3627733893994	11.4430901418175	11.4022051791447	11.4018307953018	11.3958670258426	11.2150092875252	11.3834145347032	11.3340232445896	11.3502381919439
ENSG00000229820	2.52603479044098	2.33672864666184	2.55008323775834	2.40222727923341	2.45078954620397	2.39902984286472	2.52173601346352	2.51730531332461	2.41761473606134	2.53285888650917	2.53449101748662	2.33361308679538	2.49077720233563	2.56189194586121	2.46480708643408
ENSG00000221216	-1.28531881111308	-1.31034525650445	-1.30896817939233	-1.30954681609476	-1.31039881357663	-1.28472213557479	-1.3108297233139	-1.2859127167817	-1.31103193755718	-1.31008388382363	-1.30997618474613	-1.28582898959152	-1.30932688907226	-1.28460606825321	-1.28392567122477
ENSG00000180198	12.7360737088793	12.8278334398761	12.8346385506069	12.806190807137	12.808359358467	12.8841594878629	12.7661102721278	12.5054239267678	12.6722755392838	12.8273518372509	12.7104582103613	12.5137707522942	12.6925368917634	12.7514629988172	12.7833090181571
ENSG00000242125	10.8924054604279	10.9849221148887	10.7154579361024	10.8446633608485	10.7424908912501	10.5235632193992	11.4239376751877	11.1110478242046	10.8240599211161	10.6250581993462	10.8911680052999	10.9074894153004	11.0115380764373	10.7370155663565	10.9253397696973
ENSG00000200087	5.17849019970996	4.91501269292013	5.0741868214352	4.99879363610741	5.08159217522144	4.9478693949098	5.29525707485282	5.26889599980551	5.18410681537126	5.19853147580225	5.08314260163029	5.28494334106677	5.34153428171204	5.13624390814577	4.89911268894594
ENSG00000238821	0.803841279194159	0.776686944355857	0.843348356303099	0.749619040670537	0.717192779646298	0.748525415064991	0.774550614985158	0.716603268699692	0.773672772868283	0.834474673818323	0.74843256509514	0.773598481729226	0.718090960682151	0.748844380926526	0.812557748278426
ENSG00000231468	2.75992171626132	2.8381372704909	2.75198498661543	2.7998693685159	2.83724298110291	2.93898018415596	2.7034752925886	2.61674565590357	2.87253804577242	2.81764058977157	2.84434761436489	2.87221949993053	2.65790944295801	2.74176167948301	2.80578845432286
ENSG00000180098	9.55368603264393	9.70189848928345	9.77689526628376	9.85259494806524	9.84615042405814	9.9499480452343	9.85171923546787	9.60847656283682	9.93839710750698	9.94157664186272	9.83071064595773	9.84329371840901	9.67496691176509	9.79588504136017	9.76173292368396
ENSG00000197989	8.34949523007918	7.80184130936764	8.02063424552083	8.3700614540979	8.31800658876131	7.70182278871281	9.05813328639656	8.29151481443944	7.98794341436673	8.00600766005238	8.80935738382931	9.02041392375551	8.42376855937626	8.04746410647353	8.47623092033685
ENSG00000221539	3.67650215475905	3.35253975027686	3.64585034466284	3.67905111203711	3.49180468431575	3.69140537092401	3.78747703672313	3.48000854724083	3.78156011107813	3.49696138654654	3.75363808623936	3.85180001582014	3.4818102709829	3.69433655990475	3.59217388333739
ENSG00000120656	9.0715744130358	9.15180005841436	9.06752106471444	8.98760487529632	9.02388626588745	9.05888100317894	9.14465675676965	8.88969752928169	9.31535440766774	9.06071455717274	8.98071982964607	9.06785755191962	8.84283599531585	9.14883614114126	8.99780012212937
ENSG00000188060	2.83020977039369	2.85899846846897	2.93340737262516	2.84345145648872	3.1449847592378	3.0977115567327	2.8769334127234	2.7699646737005	2.9440860370253	2.86281600353106	2.75256020888358	2.77080241239795	2.8464530514595	2.75389567340008	2.79061340251245
ENSG00000229388	0.726489134044711	0.786192963281188	0.792538349204611	0.84830752799403	0.726604401516873	0.757988697333979	0.755596061527099	0.75480110526026	0.783170526268469	0.787368175316218	0.787856399803317	0.726075962153575	0.820962742784117	0.873456751202632	0.760219226626834
ENSG00000270103	-0.58165659635638	-0.640012149819645	-0.606843080894101	-0.639755373463818	-0.610078010557181	-0.639883754515027	-0.640163280317033	-0.640256056959031	-0.640225320771094	-0.609383843364581	-0.579418012603612	-0.583636836132157	-0.639682958480866	-0.639846319721177	-0.607256128479573
ENSG00000162419	10.5503584131799	10.5664719551361	10.4861693021997	10.463320267311	10.4777506775654	10.6038801785378	10.5194288832357	10.3863964990794	10.6447888131757	10.7368486178332	10.6024521523726	10.4711789552154	10.6363155480682	10.6086587674433	10.5285802022323
ENSG00000198492	12.0995426421966	12.1154336319715	12.050208820759	12.0921571733272	12.0063004140102	11.9055877867255	12.235542129065	12.1123056158528	12.0737718679481	12.109499534278	12.2784225605793	12.1026559001818	12.1699535094709	12.0879955749519	12.3166611735868
ENSG00000233427	2.01599648821594	2.15149581683552	2.02494028835625	2.18756944406419	2.17531159279129	2.18183293603088	1.98594755428947	2.14143913280592	2.09313347039291	1.98876520735258	2.01913129743896	2.11808182068749	1.99172298671916	2.10545926145405	2.05441068000332
ENSG00000159023	13.0664398542	13.1122030499386	13.2262714630328	13.1779002292915	13.0517406827535	13.1575110057855	13.2251262270218	12.9574935331289	13.2520178116635	12.9723630855002	12.9086884958057	12.7291663844352	12.9940892170188	13.0018134652647	12.9839471000723
ENSG00000225616	5.59541139495145	5.36456893210871	5.45669513984511	5.81020388170124	6.14700411394731	5.91172521389799	5.44849866560645	5.5287932572917	5.30380058352398	5.6303584045569	5.58420646925176	5.94053416256527	5.58864497991746	5.56462448893956	5.48026185405162
ENSG00000253304	-1.31047555344392	-1.31028302219741	-1.2838466164188	-1.30948940952961	-1.28526860032376	-1.28481483056844	-1.28569690458044	-1.31106586808278	-1.26083024102752	-1.31002322989732	-1.30991618201851	-1.31098264714611	-1.30927081228813	-1.30976712015872	-1.30909083712701
ENSG00000225750	-2.07093522658898	-2.07086050483224	-2.07032928999833	-2.07055250218962	-2.07088116475822	-2.06097624939792	-2.07104739048552	-2.07116432886535	-2.07112539570739	-2.07075967892786	-2.06098932701211	-2.07113203065559	-2.07046766416879	-2.07066028223286	-2.07039781545357
ENSG00000116350	12.5456147869607	12.5167031833717	12.6854618340217	12.6704890101346	12.6126858634666	12.5776728118534	12.6817735164718	12.3104946191908	12.5911334672355	12.643375057394	12.6626789076441	12.5760168265673	12.6235810941612	12.5093140930744	12.6216520054698
ENSG00000116353	9.04103069295885	8.96862235042097	8.89126876162857	8.97969701337797	8.90708880946446	9.00893171289988	8.98996524490711	9.15542470912528	9.10333525413472	9.30189965046732	9.07345302035698	9.0178687517235	9.24894796608811	9.28198429599997	9.12651313307958
ENSG00000060656	6.68856603558925	7.07649584758438	6.28159020800793	6.38964553208443	6.07430966795368	6.96323372385874	5.80034177030625	6.05095043313868	5.60668270901108	8.00647344958903	7.8430874893077	7.90382386358366	8.04756276541257	7.4075327566362	8.00330568719765
ENSG00000162510	1.31343452147962	1.23278965400506	1.17497812072743	1.20596799007089	1.23253562641094	1.17383698405607	1.25807530321752	1.30793766966054	1.22957868697089	1.17367527328037	1.34506370920443	1.22949954052373	1.29692798110157	1.17397032485665	1.3268634237299
ENSG00000186056	3.33454293435223	3.38580672666616	3.28155994467401	3.51597670698777	3.40768902708144	3.36997638599391	3.30511829296026	3.64142658701767	3.19904192084803	3.20975980207296	3.43957779136655	3.45788893740647	3.38203877344212	3.37223240956646	3.36004491284405
ENSG00000162511	14.6074993958148	14.3786005344631	14.8323380469701	14.7768300796356	14.970157172216	14.8508057294904	14.6624777030264	14.7881432197529	14.9834975008719	14.4406905986199	14.4718996722292	14.2687226032004	14.2661369112482	14.6187004567727	14.1979698029194
ENSG00000264773	0.873767635714135	0.760226166512081	0.825926130862236	0.792571499287378	0.760181167430299	0.85035825084856	0.817430592493199	0.843113815758383	0.788536424795804	0.8207509383405	0.791376653121919	0.816475023661207	0.854251512838076	0.851084795814028	0.761263759308337
ENSG00000162512	2.84955327609155	2.87928096631038	3.25699932714569	2.9710502510613	3.07262124711187	2.88476152566318	2.79024797246471	3.0561530017455	3.17844496771224	2.85505923963216	2.73563682554832	2.89558768794345	2.83466903693423	2.82922241052023	2.80565852717383
ENSG00000134644	11.8833158588474	11.7338000538882	11.9378327807245	11.9248544941864	11.9240712911497	11.6160727008046	11.8087041630774	11.990723028792	11.7523932662844	11.7879565338533	11.8721757929069	11.6352743216239	11.9258241865721	11.7198360972833	11.7888927959066
ENSG00000200154	-0.236602128283761	-0.236160504392362	-0.265703121488768	-0.145640345590081	-0.266309931418608	-0.266120639634277	-0.266484869832902	-0.266605772548352	-0.209753479563674	-0.235558285891822	-0.266134836152837	-0.237746259990811	-0.265859029816805	-0.234957500412528	-0.20200622473594
ENSG00000202107	-0.931790376776382	-0.931381042184097	-0.960327714737413	-0.929654456394668	-0.961298347580904	-0.961183251937101	-0.932397848007578	-0.905468862676152	-0.961453842005681	-0.961219217757988	-0.961191884584733	-0.961457999630424	-0.929166206111626	-0.930265846939183	-0.960550587463345
ENSG00000215900	0.264777436060519	0.234576281675645	0.2688150763821	0.29843036052854	0.265126234069861	0.234822491733233	0.234286345170104	0.2341082877804	0.397687755621098	0.296069849737453	0.234801601934674	0.319534352497171	0.267868220050419	0.266574620982891	0.268344342755352
ENSG00000084628	-0.409434005429027	-0.409358382196476	-0.408800975960199	-0.345234823297855	-0.264889473792032	-0.377521210049435	-0.409546235722251	-0.380243453616726	-0.409623377513169	-0.40925525237637	-0.409212393971811	-0.380056879868613	-0.344293685616758	-0.409152361037663	-0.408874828019228
ENSG00000060688	11.2571947738591	11.3671992736965	11.2511418574206	11.2535529422423	11.2696846541807	11.3097284281991	11.1710334768366	11.1206998659227	11.2277817668519	11.2974904601047	11.2495456120602	11.1290477443167	11.2236492162996	11.335271167834	11.1534707694577
ENSG00000229447	1.99994985281483	1.81248027683739	1.78712345079685	1.78483225575414	1.84182284011873	1.78329762640887	1.86675701531461	1.89088777182436	1.80870502520675	1.84412425953094	1.84491814757496	2.20354672014368	1.90977066767153	1.75096801583208	1.81934098904306
ENSG00000121766	10.1319842997219	9.96845651603036	10.0480148038579	10.0742365002406	10.032694691578	10.1493330593703	10.1240016737551	10.0062925798613	10.236472035104	10.1043917629615	10.0575278570765	10.0155717912449	10.0392032386176	10.1929596223604	10.0982098695113
ENSG00000121769	-2.06151252443642	-2.0708092468847	-2.07029769586333	-2.0705126454791	-2.06146046379545	-2.0706595520803	-2.0709892146505	-2.07110182435907	-2.07106433237758	-2.07071215322113	-2.07067214560456	-2.07107072172199	-2.07043094788061	-2.07061643586235	-2.07036368473333
ENSG00000168528	6.08710914358006	5.79248523191596	6.35794720599197	6.31387997808672	6.76265382890725	6.42936494268803	7.31073781475041	7.13952596005273	6.55000303413965	5.86516870081144	6.23827061757029	5.91374946607524	6.23287169177693	6.14907812101173	6.32738502022282
ENSG00000215899	1.52696522425604	1.38867361141531	1.42563537162761	1.59105823530212	1.44710497747741	1.45017843043994	1.35715563450102	1.44228817621695	1.41515632039826	1.47767464780208	1.38987397265961	1.44282980353874	1.35919947698274	1.47984139799805	1.42469683356894
ENSG00000228682	5.25392469495243	4.91555325723881	5.00752897358326	5.12919005101274	5.11511835872978	4.83081013897216	4.42090339356438	5.69734789577487	4.25257039878026	4.38656018844045	4.58882212930727	4.63882630091956	5.00741935531784	4.54697981325824	4.76682264252934
ENSG00000223907	7.19532729021226	6.89478908968589	6.92935744123289	6.94844954880956	7.04098290152659	6.45414589392924	6.31300043940791	7.83653674534497	5.78995873945683	5.78000779394087	6.28640819872176	6.50438972753476	6.78654804787471	6.16370305848791	6.89736108269505
ENSG00000142910	3.10548255016211	3.0808814331698	3.27158791472093	3.3753495185635	3.32917563641075	2.93050901810863	3.01557777126887	4.00057071328879	2.85426087571757	2.89479132594727	3.05763576580421	2.95235132749837	3.21087687230712	2.89663598858693	3.07061063375184
ENSG00000121764	-0.0054229576641959	-0.0915095095046811	-0.0266022863989874	-0.0911342061028801	-0.0616070013081274	-0.0307558043078121	-0.0917304175636234	0.0172029515243525	-0.0630594137595789	-0.0913881930731271	-0.0606133301044996	-0.0918287785086737	-0.0910283707395808	-0.0602560746797983	-0.0909404367817224
ENSG00000162517	11.2110168918201	11.2385854930673	11.2767310859844	11.2552609997032	11.30630547642	11.4295988887293	11.2426165903451	11.0839450947922	11.2842517958884	11.5132112211219	11.2879580885135	11.2757021695241	11.1941878752511	11.3274347333438	11.2349651333317
ENSG00000235790	0.267237988932173	0.29746348706897	0.332629955809303	0.267837211703695	0.326390290698082	0.267595033003032	0.324587408355639	0.295554415672414	0.29579510857586	0.327730324165048	0.328192929427579	0.350744060695223	0.267973802992689	0.267665653196119	0.362090350191134
ENSG00000264078	-0.965403182762591	-0.905612654686351	-0.964240733775051	-0.964971229123846	-0.965367342142841	-0.965248931067937	-0.965476780818463	-0.965552419117687	-0.936441833449734	-0.875684657292021	-0.934187026593436	-0.965531639268929	-0.964693583985998	-0.933857730165956	-0.964464993597222
ENSG00000084636	0.814081726097286	0.783375741415712	0.784684623229061	0.816932037813562	0.783326448431858	0.78375050321627	0.78293423981233	0.81243513995556	0.782752879501493	0.904544943922703	0.933480352564096	0.949054168751646	0.880705846070343	0.816116748755858	0.970090650447197
ENSG00000121753	7.96493297966703	8.24416138905783	8.3046683777479	8.18185231670791	8.40885708185969	8.23431738410278	8.58114640155907	7.17604884176868	8.0146372261089	7.76726343769934	7.98757247647209	8.02641802136359	7.6973065070466	7.71646689563807	7.87692189001767
ENSG00000266580	-2.06170095608431	-2.07077767748214	-2.0702782319918	-2.07048809496101	-2.07079710183968	-2.07063152511051	-2.07095338642471	-2.07106333129583	-2.07102672653834	-2.07068288147865	-2.07064382061699	-2.06188599026874	-2.07040833068446	-2.07058942921056	-2.07034265927697
ENSG00000134668	5.70952967347337	5.26181468148173	5.28056778479039	5.48281091093301	5.58278339031214	5.14300507675823	4.98802499873019	5.76963391927149	4.92566674262944	4.94023541494585	5.29286224477825	4.88681830771644	5.08237469891794	4.94947588510602	5.03352592338445
ENSG00000203620	-0.353908955863576	-0.383495080466029	-0.350275433338093	-0.35164401583451	-0.353595272575728	-0.352559178973996	-0.383675320435634	-0.327538783790344	-0.327146871258089	-0.383396094318003	-0.383354950406951	-0.355033543239424	-0.383102488986668	-0.352292283599304	-0.350699316449942
ENSG00000269967	2.15797579220457	2.38783926814559	2.23033292917384	2.27882222922235	2.12988282542529	2.13259475594902	2.09802531631703	2.15357536689146	2.25884469192267	2.16142273272762	2.10154475209676	2.32982316576046	2.1673006413313	2.2208561468552	2.31124222194071
ENSG00000184007	14.3167335440392	14.4983207737285	14.4076205446699	14.2620958782898	14.1332792734125	14.4120918390827	14.5175027728351	14.3012451015187	14.5144107326397	14.2546402050339	14.3930319571109	14.4284125488161	14.3381020947041	14.4572067233184	14.4292241223011
ENSG00000121774	13.6706438002731	13.7574000057519	13.7418304123568	13.6541534993889	13.5613455449644	13.8471654342564	13.7363310240561	13.6880618436727	13.8302846273122	13.7074326867736	13.8035441801039	13.6890761244068	13.6729244294145	13.9140866615668	13.7259940526436
ENSG00000203325	-1.67211200498821	-1.67197651471216	-1.68865417698477	-1.68905891962915	-1.68965487165287	-1.68933553964559	-1.68995628279015	-1.6901683229516	-1.67245683181606	-1.6894345857628	-1.68935925281341	-1.69010975776861	-1.68890508589499	-1.67161345826857	-1.68877843173
ENSG00000121775	10.825686629039	10.5883238180785	10.7043046460945	10.742335505949	10.8342693473612	10.8416395841683	10.6858629318942	10.7203950694397	10.6490300382392	11.0719693200435	11.0312850562422	10.9739326070729	10.8067694239959	10.8128416573958	10.7977378344183
ENSG00000025800	11.1307391406711	11.219779204797	11.4642361478826	11.3254544661292	11.2293444839762	11.2323998189232	11.1604492459537	11.1340307511245	11.1827125000889	11.0926690237327	11.1185569649127	11.0458111833504	11.0708398869421	11.1132631656755	11.0636475667025
ENSG00000084652	11.5014694956087	11.3483771421806	11.5262361763921	11.5510140731785	11.5161644031834	11.2318746985905	11.4462924527735	11.3742069329833	11.375533276561	11.4778398974047	11.4555064696399	11.3730798383381	11.4421939244136	11.2738604363418	11.5451291622996
ENSG00000160050	8.96922594225137	8.84691780149072	9.31306808142864	9.1881462525205	9.30149948461972	9.27318762415742	8.79778242600028	9.15115744381218	9.03075583653484	9.27104423774352	9.0477278812056	8.97112482094011	8.80705671605808	9.03502065552322	8.75075399607568
ENSG00000224066	0.317415883366475	0.317901901261263	0.288160866384376	0.319950820850163	0.287238050792702	0.287526035897324	0.373352016670523	0.315952580245786	0.344619521466543	0.318564549035461	0.287504441264726	0.449923376032529	0.287923869765606	0.379376153556192	0.321007498693198
ENSG00000160051	7.7145357402175	7.76276355236469	7.80589805473398	7.99776903405404	7.90684348878774	7.76036291608121	8.18191364716039	7.85455329908614	7.97095918400377	8.08948920320524	8.09740689510208	8.04420722597809	7.97628479082061	8.05863334220494	8.25865301133992
ENSG00000222046	-0.61429482103134	-0.643868901351446	-0.643422854274019	-0.64361374298757	-0.613989805792316	-0.612982318216553	-0.586753774774588	-0.644111259901269	-0.615351869699696	-0.613297081887609	-0.643752143789229	-0.615388304044088	-0.611590574591289	-0.643704117619683	-0.61117371215505
ENSG00000160055	6.43323400006673	6.45315054847638	6.57807649310941	6.57633433758959	6.58735345816323	6.53605008202286	6.56110724281899	6.49685871284612	6.38756375150673	6.72798146078702	6.65059669408701	6.63397119382107	6.44976746945424	6.58350029753942	6.40268336044801
ENSG00000084623	12.7079114820194	12.7073537043101	12.6774575889098	12.643210389271	12.7250196080728	12.8560681643367	12.6409669883675	12.6085728822955	12.7038178770709	12.8775381373328	12.6722109942269	12.6099402798033	12.6643550995681	12.7808921376745	12.6551941508221
ENSG00000220785	3.79002402879339	4.2450906772074	4.73561496024352	4.73724047289517	4.7116153263889	4.55567404487122	4.0954170036406	4.9214325908073	4.06615600958343	4.20908064069321	4.18934829038483	4.08989006817618	3.96759105232295	3.95801303152893	4.03023608805993
ENSG00000183615	3.17575847225509	3.23436899702103	3.63702690226414	3.42701106795396	3.59444767644168	3.44138807097574	3.37677887425992	3.49740099833981	3.41708956703502	3.31794984121237	3.29367059436048	3.4381093306575	3.27635154334804	3.26899750831802	3.27905038889754
ENSG00000182866	14.4438927778297	14.4478958432726	14.5698975634415	14.5278520210014	14.5471682792028	14.7800132995343	14.2726001768141	14.538644472079	14.2493366421749	14.8463405920345	14.5396877300878	14.6317786025101	14.5432070295989	14.6689133494865	14.5748046308739
ENSG00000116478	13.2753099591103	13.3655818085038	13.3161574776313	13.350217571581	13.3777176315692	13.4144813302545	13.2740450335677	13.1929868710619	13.2671741028413	13.4153633907025	13.2833354256055	13.222322098009	13.1635590560966	13.2879147027731	13.2777027737626
ENSG00000175130	14.1705680335274	14.1316227633932	14.1580028079026	14.1053034672413	14.1742853540329	14.1953134131697	14.0750925556014	14.0567271364454	14.2084780540013	14.1176761014681	13.9940753916241	14.013612925301	14.013770391329	14.174064802689	14.0277042559977
ENSG00000233775	-1.6898071268477	-1.68967016281247	-1.68869645273927	-1.68910559786333	-1.68970803219553	-1.68938522673989	-1.67217994270247	-1.69022706842321	-1.67232292528775	-1.68948535020471	-1.6715764186921	-1.69016786621313	-1.6711173116947	-1.68930315731967	-1.6888220590322
ENSG00000162526	1.34126544919748	1.28689983721427	1.29370640558581	1.43016527702699	1.368969728576	1.28884971350358	1.31219699807479	1.28318901144654	1.22663772744776	1.28816059214307	1.25874625301133	1.33724900356625	1.29189439693837	1.22804301456928	1.29280563781769
ENSG00000225828	7.15216368429021	6.49442605508927	6.52198050560601	6.53328915678261	6.77313065548325	6.21455310220394	6.7974100441786	6.94651903107634	6.15653813712601	6.51874768866534	7.01901908299289	7.0047067376108	6.60754796178486	6.10908561923121	6.57527026060507
ENSG00000160058	10.4785792856902	10.2083322457166	10.4102124151559	10.4570851792015	10.4378249574952	10.4181407399635	10.420098289437	10.5537439785904	10.3454835587602	10.5330584471092	10.3390047849786	10.3853201494539	10.4164136050321	10.381343714004	10.3952786718811
ENSG00000254553	-0.546587751804649	-0.459722333356869	-0.546049088757691	-0.546252101567673	-0.546541291056499	-0.515722036071045	-0.517674179531649	-0.518322500303757	-0.518107694348724	-0.486648505876498	-0.546399287655813	-0.490437522574973	-0.546175571039451	-0.54634821340531	-0.546111982042616
ENSG00000160062	8.21150388910403	8.38215051190761	8.39124792370433	8.24837417900497	7.99584887400863	8.12940563787187	7.98688880987086	8.21114277865669	7.97618321624766	8.06097250315713	8.14022482549589	8.1441552353608	8.2860325560008	8.27299113895252	8.02836445389991
ENSG00000176261	7.45409940675093	7.59025546718821	7.29147437155489	7.31157156921354	7.39686462935357	7.53669881857786	7.25376751695139	7.46250954402916	7.39684586704311	7.30906434663193	7.28284370680827	7.33280125878759	7.38745614069766	7.34817512399364	7.29764840431449
ENSG00000162521	13.5247931110637	13.6275401213387	13.5815528225046	13.4870593544192	13.4923487095314	13.6008521828547	13.4212407198771	13.4459893922061	13.550465581553	13.3924411942978	13.4356020686338	13.3824945689676	13.5565438670789	13.5796102965133	13.4705819088193
ENSG00000162520	-0.0578444628903233	-0.0873967065615614	-0.0540783526206086	-0.0554968317510245	-0.0575193186165013	-0.0564453893536482	-0.030322821501441	-0.0877536609278638	-0.058971320467429	-0.0872752425588307	-0.0268349499749399	0.0218133867539679	-0.0869149769351094	-0.0561687525038442	-0.0868269333729652
ENSG00000162522	8.16256246517053	7.20477209516136	8.19735456705407	8.02782436980914	8.29046558750301	8.02951285113754	8.40682117787554	8.48220854746559	8.72711746952236	7.47785642523583	8.24495561933509	7.55653226574882	6.86670697550173	7.65592912310654	6.5338296678828
ENSG00000134684	12.8298658392059	12.7458558555288	12.7708304989149	12.6713250608256	12.6434136793196	12.9707360614216	12.7774735799699	12.8044895284768	12.7969955128923	12.8176039421894	12.7874313309891	12.5562609522691	12.7639522320465	13.0492157822975	12.8994024234429
ENSG00000116497	10.6688511775352	10.7259582560144	10.7295118720454	10.8314592190163	10.7356616509864	10.5661538046715	10.8516150620985	10.7256561536686	10.9077435554274	10.6627587584064	10.7195900266325	10.7460314674487	10.9702435983117	10.7627025218558	10.8625901537072
ENSG00000121905	-0.96216094059738	-0.931875074777554	-0.960986296340946	-0.930131073459959	-0.902815673453211	-0.962007755913421	-0.932902319328142	-0.962309130129071	-0.962284247784967	-0.962044500223171	-0.901143266041232	-0.933359882708749	-0.961436645265078	-0.961977455530728	-0.961209317479501
ENSG00000116514	8.68771801300637	8.68597058837263	8.80797264079529	8.93744085550256	8.9874020663515	8.93817168057383	8.90018826572942	8.89709049466735	8.90482867794386	8.79522681040603	9.07794850249275	8.66124538239058	8.61408974225985	8.66705650778977	8.72254783659786
ENSG00000267885	-2.07090518363596	-2.07083200020602	-2.07031172170515	-2.07053033853745	-2.06132371921862	-2.07067975148562	-2.07101503836933	-2.07112956929178	-2.07109143766638	-2.06120473446582	-2.07069255986572	-2.07109793601823	-2.07044724711101	-2.07063589966967	-2.07037883639933
ENSG00000004455	12.4950882026426	12.4878126363046	12.470664010953	12.3479735596635	12.3707175611096	12.5723412340387	12.4972962685672	12.4070700998	12.583580120653	12.4785575709657	12.4860408113062	12.3695592585132	12.4531457918611	12.6795749871949	12.4978898104778
ENSG00000142920	3.89368925491786	3.73716190733276	3.79141951070743	4.08209325681186	3.97879546149154	3.84258841853217	3.79873778388934	4.4046593390747	3.90112481014926	3.76747869740149	3.66454262599964	3.69873528296599	3.90411696078066	3.72141244289194	3.99630526476958
ENSG00000116525	8.62311348718293	8.50114705028698	8.70962770461246	8.7806700954426	8.78017944967563	8.63393178718069	8.85954458912813	8.76490472155848	8.78646031533982	8.74203463166744	8.76120097384998	8.63577099501273	8.62685176929165	8.73701278390151	8.75407741442102
ENSG00000160094	10.2028449827772	9.98204213055637	10.1353115016762	10.041289556007	10.2419795723685	10.0669699899825	9.7331098729853	10.4325535555301	9.87880318792532	10.0731563771892	9.90425451418365	9.79818777553085	9.8313661830953	9.97132112576622	9.85501288521071
ENSG00000270115	0.887818461786141	0.858993221949355	0.862978153450145	0.861274406476647	0.888458058736949	0.828654008092567	0.886504193238363	1.01482036723766	0.857096060956041	0.828522073881762	0.828622343489987	0.93991135227524	0.893482098840326	0.891112748207121	0.955050300991613
ENSG00000184389	-0.134749850302178	-0.134303127291418	-0.0993861894354298	-0.164033660596715	-0.134427045275583	-0.164212754561612	-0.135412864767193	-0.136094460202073	-0.164689299394631	-0.133693953531625	-0.0470754419301787	-0.135907187188033	-0.16393264509601	-0.133086227170394	-0.16384871642445
ENSG00000134686	12.1408934498037	12.0599881470047	12.1939902198141	12.1422748556115	12.1657428409925	12.296276454717	12.1789273359017	12.1406924929476	12.2775302506195	12.3603882756815	12.2479343972018	12.119413506446	12.1490137711872	12.3143050690475	12.1585582889296
ENSG00000266239	0.398278864297515	0.42729792871071	0.373515218912233	0.340388926025025	0.369833995668808	0.370983034851332	0.397058653072468	0.339396906823703	0.423292270227193	0.400221181349948	0.340113019455627	0.368238692659445	0.403540222737515	0.371279000993516	0.37304527654571
ENSG00000222112	-0.233894396286433	-0.204340694033337	-0.230201698331143	-0.231592501128835	-0.176490193612879	-0.232522568889023	-0.263737214530883	-0.235222372125187	-0.263818002763337	-0.263432350432007	-0.263387430710964	-0.235037417195136	-0.20011462125697	-0.263324503164559	-0.263033478081928
ENSG00000233246	-1.28480929045879	-1.31070119093616	-1.30927649226325	-1.30987513916167	-1.31075660009879	-1.31028428239672	-1.31120241139391	-1.31151603583343	-1.28531931704939	-1.31043077956397	-1.31031935607764	-1.31142941322117	-1.25746300373708	-1.31016420127885	-1.25727567204841
ENSG00000121903	6.8663005389246	6.42483846899027	6.39457953207195	6.41299235194135	6.37423742800675	6.18320125518129	6.82298904092738	6.7139700639534	6.60776751828735	6.90219563895824	6.71011368289507	6.55343116943108	6.751063222106	6.82402295621835	6.9331707666086
ENSG00000121904	2.17430844786555	1.96013936527933	1.93475128803093	1.89852044273481	1.89666477480976	1.89765073804299	1.98663778142042	1.92585733128439	2.18907107857912	1.96168028539572	1.96232006279847	2.1418686473303	2.08785022173467	2.34656018419069	1.9995690766223
ENSG00000163866	9.6638402299581	9.66119785234154	9.6386262123939	9.70809963598574	9.66891387448561	9.88948676435544	9.69046191393099	9.58656828748729	9.78749380545128	9.79565755937014	9.61560562464916	9.58582175123287	9.6454366416258	9.73157222869196	9.55460157291925
ENSG00000255811	-2.05223391242415	-2.07080231521488	-2.07029342255488	-2.07050725514863	-2.07082210699028	-2.07065339832484	-2.07098134774775	-2.07109337226093	-2.07105607511286	-2.07070572611494	-2.07066592640472	-2.07106243125396	-2.07042598210553	-2.0706105061676	-2.07035906850256
ENSG00000116544	1.40315747783919	1.54170700127682	1.50063881456149	1.43708052330848	1.40359784743868	1.49240077494808	1.45835932428589	1.45641816479974	1.37267946262106	1.49123025591755	1.54579994803705	1.456951691173	1.43820661568146	1.40542650674801	1.43914167833737
ENSG00000241014	5.38777611415083	5.18040094147615	5.33346737780187	5.17977110203735	5.17821506445946	5.24466509999367	5.38695433430154	5.81435391461978	5.29893182579057	5.34156267219598	5.40105410596762	5.53920472459704	5.18870892446303	5.32473560416256	5.21320598019902
ENSG00000243749	1.82329907698368	1.73432988685633	1.92339406203756	1.85997183648544	1.8242898268164	2.0368295993029	1.84874494897082	1.76260924563332	1.73312780134293	1.88300104475226	1.85614859060759	1.81974212612358	1.86195570768927	1.85747645305873	1.83340895350491
ENSG00000163867	6.83229064054234	7.02934213104426	6.80196236238036	6.65224537759136	6.42752396278439	6.48295579853798	7.09884883964038	6.8208274279121	6.92626207253045	6.54987531924116	6.87499919842049	6.91921605677011	6.91687574651531	6.8364313528326	6.98171804600485
ENSG00000197056	8.21279384859717	8.18601028290832	8.04827912713122	8.15067053876575	7.94921284917116	7.74078227932935	8.0372227161438	7.95427345035391	8.02916649429038	7.69803659214529	8.22235243371677	8.20606682089504	8.25866042840697	8.07630489509851	8.27824948128046
ENSG00000228348	2.71313443800242	2.6152935004077	2.78861590487561	2.59606666868837	2.58776528360708	2.74686121516561	2.68482440576771	2.5271055915606	2.55510193899853	2.7205436755789	2.61941485288936	2.77144498473741	2.73313296132685	2.56474011771446	2.57039997642662
ENSG00000116560	14.2715490528597	14.3493734744366	14.0597465304282	14.1269659881818	14.1263677419949	14.1008676678382	14.2929232269106	14.0959332206247	14.2578203381807	14.2393982672819	14.348803318245	14.312651136673	14.2806693119616	14.306898781971	14.3779592887068
ENSG00000146463	11.710601102962	11.7306197015309	11.851225110285	11.8775044732075	11.7748321876364	11.6915723583787	11.9058258087531	11.7811775996826	11.8910090173335	11.5615326631222	11.731584121318	11.5854526120178	11.7964255887119	11.8367031609405	11.8765357982952
ENSG00000229994	8.28288274217634	8.41788321364324	8.26844592633103	8.36216525378802	8.17068287320964	8.08706139863987	8.31221786656229	8.48086634516527	8.41692948023052	8.01370375314826	8.22393261439802	8.34699781847443	8.27788559984305	8.42513719248895	8.51886632912933
ENSG00000202129	-1.68983105342457	-1.68969343911232	-1.68871510606433	-1.68912619372514	-1.65389659727094	-1.67148970471175	-1.6900376245513	-1.69025298879616	-1.69018128598843	-1.67159030354214	-1.68943123513328	-1.69019350550619	-1.68896994839046	-1.68932469115307	-1.68884130871006
ENSG00000142687	10.4824062835976	10.5148373271397	10.7112399976239	10.7287935850069	10.6313382482813	10.6910090886435	10.6574141360793	10.623837066968	10.5410275860645	10.5652270312562	10.5570227997381	10.5339694709467	10.5714813058942	10.4394127633637	10.6287268944689
ENSG00000020129	10.5418960876619	10.4481361022138	10.3502509711552	10.3794859785812	10.3738496035145	10.6063114119528	10.5501973567441	10.450116725355	10.3457845996669	10.6413612083905	10.4681893735121	10.4771998746498	10.5455735673574	10.5388243979609	10.6645705125707
ENSG00000239636	6.76473577917442	7.09011174045764	6.79830677534339	6.8963104439978	6.96508399119813	7.09629507910126	6.62906022685892	6.70651120930485	6.69857853509707	6.75776217768599	6.64926436461265	6.89885808928338	6.4087647311874	6.43245918943722	6.4712898054836
ENSG00000116819	5.44132454406025	5.35470928618734	5.20283098843925	5.22501060425877	5.23190494343563	5.23753460471308	5.07822190875928	5.54868002513887	5.14696433984268	5.15594437805646	5.07865033074412	5.25782236342446	5.10422662380444	5.10149885372224	5.19529107434703
ENSG00000126067	12.5257212236211	12.6622727329733	12.6344985449154	12.5626293384872	12.6033782791624	12.7987578652844	12.585806973613	12.5383228246092	12.6735999396507	12.748551628003	12.6579320669752	12.6310237946049	12.5830177657038	12.8043248525366	12.6293561782854
ENSG00000142686	9.2275743292887	8.71565334273305	8.65174241859777	8.6987159599212	8.66008404027585	8.61523075117979	9.37859111216488	8.97296841769522	9.50627445510614	9.01932619572047	8.88527874330207	8.97231899927238	8.95306233041828	9.13876369526637	9.10802798047364
ENSG00000092853	11.7589217115803	11.8010786624594	11.7086117685429	11.6060849922308	11.5579076975762	11.4895108315128	11.665229496686	11.3160951453225	11.7873421584089	11.7632077727537	11.6953601595197	11.6920119314301	11.7424401212889	11.7524288278906	11.763352039107
ENSG00000232335	-0.565579974397609	-0.6240694997621	-0.623613585456762	-0.561583996923447	-0.594067089916621	-0.623939083836665	-0.62422301366242	-0.624317256111259	-0.595437121372891	-0.593370356245797	-0.623950150950264	-0.624291365828589	-0.623735135571848	-0.592792757399311	-0.559918665356822
ENSG00000134698	9.84493134393132	9.90806231421297	10.0761779432352	10.0024334250384	10.0391642768523	9.95908840945547	10.2107975986814	10.193008453434	10.2115304367143	9.6257711281249	9.86193871843902	9.8789426588003	9.79196834008901	9.79763036670895	9.86356573449965
ENSG00000092847	11.3392926974138	11.2667254287706	11.4541960986939	11.3913724917168	11.3907792649553	11.4948232516285	11.2017260553617	11.3357217633626	11.2688893712565	11.2713126087477	11.2975875999064	11.0272995611366	11.2668159229747	11.3445332262757	11.3393178184832
ENSG00000271914	-1.09365743544832	-1.09343562409264	-1.0918587141322	-1.12140125751946	-1.12237689156609	-1.09297417407451	-1.09399039370619	-1.12318667982036	-1.09439081112875	-1.12201626117003	-1.12189293347361	-1.12312158638076	-1.12114941605808	-1.12172120231931	-1.09206213178173
ENSG00000126070	9.51216676260014	9.50315435478129	9.77421587816643	9.73407258560462	9.66781396598748	9.39137151549317	9.69352430144151	9.50362015587882	9.67534744209099	9.36503840527243	9.53316548517813	9.48830649546809	9.68891865472582	9.52707131505405	9.76712461532232
ENSG00000092850	2.26261137874349	2.18146080127567	2.25046529459602	2.40169149252765	2.3155385105728	2.32161278632177	2.25960067704723	2.25650035718903	2.14941339614154	2.26739592606913	2.37071339185393	2.28255676459101	2.12428557172201	2.24242430997892	2.24877795115538
ENSG00000116863	10.3330422656207	10.3416054114646	10.2675450538268	10.3111652811631	10.2940074758439	10.5029872737896	10.4030178881189	10.146319764022	10.3736769954858	10.5400191535332	10.4105970320276	10.3317395600453	10.3734644773501	10.4862308315421	10.4233585116991
ENSG00000171812	1.95290730754884	2.01423719724001	2.05599286874072	2.07971123581933	2.12394829414131	2.07540582274481	2.34289194917636	2.16291547109077	2.21098151619204	1.92241604300381	2.01702990569815	1.92038298485413	1.92407112067833	1.98750616911005	1.95863604754296
ENSG00000054116	10.6690682936893	10.7153516386786	10.7966957568847	10.6830079171637	10.6874271706213	10.8125201643744	10.7651335881202	10.7289156536875	10.8216408083095	10.6554913372178	10.5516963530814	10.5785307950831	10.6640005626418	10.7933128633343	10.7252842560914
ENSG00000116871	12.5837559353606	12.5064327715189	12.7571815588032	12.7010205061286	12.758212623493	12.7416805368554	12.6278882929871	12.5745463478626	12.5875001685286	12.8298528989046	12.7917287857925	12.5726471916396	12.631985822351	12.668767012511	12.5819845790567
ENSG00000054118	13.4175392018023	13.438487862771	13.3811962943579	13.2309107366074	13.2165856918454	13.2876620854311	13.2710687720143	13.2665639138646	13.3027812944563	13.4185804989507	13.3297373442988	13.1815540029508	13.4144020343372	13.3576544086733	13.4356227427345
ENSG00000214193	3.29415595652952	3.34559940782487	3.48961252033433	3.43141945776642	3.36779912216598	3.27846245948639	3.26502887498806	3.43792839904766	3.30978244738965	3.44129056358691	3.27794072291421	3.355021545856	3.34008004908951	3.33101315833272	3.3932296725157
ENSG00000142694	2.00340260018797	1.92618759199743	1.93859277537017	1.98958371617606	2.00522286845095	2.01122189311027	1.94861443763659	1.91940077777305	2.04493103079601	1.89988766753387	1.80856223931225	1.92011157762854	1.80980971317237	1.80884724093812	1.81016387305596
ENSG00000116883	0.74456391077768	0.716272349015497	0.68732156013329	0.749013568522224	0.68614747697553	0.747216484472125	0.71499674730463	0.741993876821375	0.79579285079152	0.802974629776399	0.686486304937609	0.795665252641041	0.779976609779698	0.686608151361616	0.719554397297924
ENSG00000196182	11.7933086898762	11.5616110723451	11.8579797515718	11.8263814844085	11.857308789682	11.978877145517	11.5671485693344	11.6655603927058	11.6002287716907	11.8220239248262	11.6773761086676	11.5122360692448	11.3778400189865	11.6695551643854	11.5386805303892
ENSG00000181817	8.68374059552021	8.53650207657227	8.7445887658329	8.76565610003792	8.89312858871564	8.93977057499873	8.69052820999541	8.68062185275542	8.71372836526796	8.82536396132897	8.70581032098467	8.59278574568506	8.62520019715487	8.67256315604067	8.55489982832362
ENSG00000116885	3.01835537510247	2.96957669730352	2.98868848518016	3.03453952531714	3.26337390853466	3.193005101266	2.88156947416709	3.28078560876672	3.0346136555544	3.05093733526993	2.94702331296287	2.98555457010862	2.9257175026941	3.05546992999104	2.83278530839651
ENSG00000116898	10.5738543958594	10.7119299323719	10.5324783813635	10.5108742947535	10.5262913858256	10.702044079971	10.5645327428941	10.5042259398007	10.639027271046	10.693022348617	10.508316657125	10.5338485003877	10.6110980283327	10.6372384740365	10.4051454545584
ENSG00000119535	-1.31020623173237	-1.31001867531233	-1.30868529187942	-1.30924556885005	-1.23681074166243	-1.30962848828534	-1.31048777033382	-1.26194143226626	-1.28626363799798	-1.30976559580112	-1.30966131393891	-1.31070022260984	-1.30903261995585	-1.30951610369748	-1.30885729518376
ENSG00000233621	4.49614737147297	4.48451793500059	4.64123179557405	4.70067193908925	4.57054836871411	4.60424877009477	4.17514383855855	4.77632355630458	4.40625828489309	4.52979826969395	4.55139145991584	4.49636704744666	4.28330553157856	4.33933940579513	4.18528881683419
ENSG00000163874	8.34979258718093	7.86302918932008	8.19591424382227	8.49721162385528	8.29410916594412	8.26659840720444	9.04786742413727	8.25192041738607	8.362044475643	8.46452919167518	9.00441400042721	8.63804433684026	7.89673137408427	8.22018583461868	8.29298603716999
ENSG00000163875	10.3679328989268	10.3269367485682	10.4144563980861	10.2794578607583	10.2502759221326	10.3877191074853	10.3125060939718	10.1571653419945	10.5679147244611	10.2587481191249	10.3463529664182	10.2980506433984	10.3120517664473	10.3513386139947	10.2617252838792
ENSG00000263675	1.50337542224068	1.53164908943823	1.48675210856402	1.42229385530711	1.41954718479463	1.39007337108262	1.52702945754692	1.548982026317	1.4729457344106	1.45029528782584	1.47985686130242	1.41752133516042	1.56896104817023	1.39022868944089	1.48551598804098
ENSG00000163877	9.13100017089942	9.1043995692436	8.70576535110671	8.84909216603299	8.90898611239012	8.83243123432612	9.15141256681456	8.91920824095678	8.89722313557498	8.9172015617823	8.8703088714278	8.72414061948108	9.17982512728877	8.99133722449527	8.75824142400046
ENSG00000232273	1.79844385226745	1.6882402218405	1.78550588360337	1.78041215970756	1.74561017706063	1.71964715042074	1.79560636893924	1.79268451120464	1.71402573190046	1.77578978984309	1.80403274434015	1.79348780643597	1.81063911388374	1.72026204951497	1.66002173996743
ENSG00000237749	4.24901111168685	4.17239258638648	4.1633087687088	4.39407759213486	4.54118178273796	4.3623795723749	4.09418746865111	4.34009080341104	4.11155173677201	4.33933713192965	4.26588435932506	4.47136896907848	4.15408248247213	4.09430189797079	4.29126597111229
ENSG00000163879	0.108774286484989	0.0223456691394868	0.0230612030164007	0.0850397740240558	0.0223187549120023	0.0534576457478888	0.0221046931563381	0.050648706055656	0.050880781436362	0.0224779988074639	0.0225329995414688	0.0508411524545895	0.0228704550874144	0.141065468169496	0.117052798149119
ENSG00000134697	11.2803362003212	11.2754079380049	11.2733992389927	11.1867392503397	11.2304986518314	11.2005494032877	11.3150853398766	11.3510089195618	11.3830401058038	11.1334906202249	11.2784686464284	11.1535955562479	11.2315916392378	11.3661625416682	11.3112594737559
ENSG00000116922	9.33102771086849	9.38341209227296	9.19924906932346	9.32750179283731	9.24750690987253	9.1438864573683	9.55433980260395	9.12530024298828	9.26491983977355	9.3291853869774	9.52469201263098	9.29875037439375	9.35717148954881	9.3761706768946	9.42926660193732
ENSG00000134690	12.0007323792758	12.0814388653915	12.02328903749	12.0677036014014	12.0166276413546	12.2708087239883	12.1329638008982	11.4743229086503	12.2405434880344	12.2371071635882	12.2943935146142	12.0663757885178	11.9710061073708	12.2580451938212	12.1014146810555
ENSG00000227416	-1.26041262919791	-1.31026437453579	-1.30889811877452	-1.25942828278621	-1.31031751074565	-1.30986456810319	-1.31074503430693	-1.28602383065867	-1.28592369668655	-1.31000505577443	-1.3098982030181	-1.31096272423688	-1.30925400964114	-1.30974941286214	-1.30907436253135
ENSG00000185090	5.22333018485238	5.20549487361822	5.25643394848813	5.37414117567402	5.58621060228526	5.3418902355233	4.37840852809791	4.69946080542118	5.42266628128752	4.7100727738136	4.73600531829368	4.5135629487177	5.052382679583	5.33526342723998	5.09383885641178
ENSG00000233728	-0.970536357275755	-0.970486260965579	-0.905381355263972	-0.970059368377307	-0.970500158105831	-0.97038056947895	-0.970610694706624	-0.941582716602152	-0.885471700398678	-0.970417935114059	-0.939103140942213	-0.970666106980833	-0.937808330993196	-0.970349758196792	-0.969551014142945
ENSG00000196449	9.80003798073868	9.79632078970743	9.69329881017851	9.83259104054045	9.81645690747401	9.83227146372088	10.0228658355905	9.79978376785951	9.74181153411045	10.0161712588352	10.1836393709742	10.0733777485793	9.97520210531472	9.94688383006845	10.0893185205904
ENSG00000197982	8.95423364809083	9.06519805482114	8.94869629781497	8.90277705294049	8.90061256528183	9.13391666375787	9.03480309342694	8.76796149595428	8.93546672348793	9.23861227927335	9.04560107216335	8.97057360808877	9.01398103529232	9.13277167061161	9.02786768552551
ENSG00000188786	9.50373458898586	9.60011011479951	9.62337555698632	9.68631167900326	9.4736547689142	9.2972713860087	10.0006039071002	9.65039483798775	9.52906594155731	9.61682440466087	9.54336216199395	9.45360539885966	9.76349874726039	9.52628558138428	9.90981082025277
ENSG00000230955	-1.12154229228552	-1.09140974527353	-1.05987410145224	-1.12036593406577	-1.12137612551094	-1.12083482948528	-1.09204792158841	-1.12213619052846	-1.1221128663769	-1.12100272142339	-1.12087502540426	-1.12211684929056	-1.06029941427027	-1.12069721145493	-1.08998760324469
ENSG00000204084	10.433818478757	10.3516486185618	10.5417775548503	10.4577211707866	10.5557189788563	10.2560349457643	10.3459378115573	10.6277561552523	10.5415034324119	10.3076783463772	10.3153853851329	10.2340990064251	10.3530094786143	10.3248290024997	10.1987042570423
ENSG00000183431	12.3267898182564	12.3704144950263	12.2785402966585	12.2611485751743	12.2700937941811	12.3747061756061	12.2944301857851	12.2798380175716	12.3290087576772	12.2989962790876	12.3272216590938	12.2139354260559	12.2917478665185	12.3745368617263	12.4009209422166
ENSG00000183386	7.72316855893687	7.05994949742575	7.67350112444981	7.46820950307835	7.85918114203032	7.8505062451823	7.43534838610443	7.43677970503245	7.5379948125122	6.95527608929271	7.52259744090369	6.60546118534306	6.89834966347055	7.1969351671383	6.76435258354557
ENSG00000183520	9.6401687771249	9.74001336912612	9.60007525090783	9.46263227410564	9.47798434901144	9.51740983389674	9.80835858604026	9.66123763237555	9.89043477015237	9.52707147195629	9.50921840329952	9.52822025871873	9.62759804001546	9.76226331762354	9.62446555293382
ENSG00000185668	1.97311826849753	1.94262408881291	1.98276609595338	2.10115814408387	1.94240079316833	2.12379783524026	2.5259607842855	1.99890498168097	1.93979908561262	1.97585130075618	2.00775867711973	1.93972938403096	2.1039696412501	2.03943278704018	2.01436962952302
ENSG00000215895	5.21939955199994	5.0693426993286	5.25106906980128	5.511008021649	5.45667710605667	5.59020267387469	5.53364699503553	5.12934811424029	4.96742885388159	5.25460174630993	5.91667471849231	5.79507525340656	5.45399868371253	5.49733592382866	5.59465714934635
ENSG00000116954	9.29245027371402	9.57397513744528	9.57151611188729	9.52333454781856	9.47443989464061	9.54596204488109	9.62565868555394	9.39304506581572	9.69684436048678	9.23540405822321	9.38935686543428	9.34773760510809	9.49555974964972	9.57067258819215	9.42922421891451
ENSG00000228436	2.95937465608891	2.98826747530916	2.97855154319531	3.05219686125435	2.98755454552036	3.14208627738593	3.1877452423079	3.05053166445201	3.11991532448296	3.04348309382893	3.04521694068474	3.16212287956826	2.97407150562073	3.0218085538213	3.05881273028881
ENSG00000214114	9.15419787318078	9.28568404966431	9.09622847485791	9.02469915631489	9.06546340054612	8.9507327918251	9.16494668224114	9.00221894348137	9.32075630837365	8.76196376043404	8.99974962319522	8.95981440571139	8.9912938444725	9.26656295895338	9.19037256483334
ENSG00000174574	10.3820092443708	10.3777684635143	10.4807259404158	10.5358445584377	10.50752887575	10.1974321089558	10.9270106655353	10.6529733222057	10.7848997249042	10.2271158197427	10.5639797379475	10.3171427221677	10.5039833949094	10.5036889625982	10.6004955732603
ENSG00000168653	9.79780330062943	10.123245899865	9.99268627199092	10.0915267429655	10.225481653691	10.1321160452441	10.2375290163181	9.93433655614194	10.3155467387299	9.97589487735064	9.83182074531722	10.0169959902612	9.7992863093362	9.92856692756982	9.77709659515593
ENSG00000127603	13.3543910060094	13.2440956467329	13.5195891406662	13.1846700017541	13.095555261915	13.1880238217438	13.1110362451567	13.3332125449073	13.2743612712195	13.2628461092955	13.1361493333885	13.0492422404698	13.0623834533339	13.1245112139552	13.2572753916188
ENSG00000270040	-0.90970958747064	-0.939338485570786	-0.938517005144376	-0.907561119480278	-0.90941204678598	-0.939234259511878	-0.910320682477017	-0.910948863088992	-0.939511522332927	-0.939271109810058	-0.908502939751954	-0.939515782815092	-0.90707159486066	-0.939203870913971	-0.906663750633798
ENSG00000217897	-0.506540205584184	-0.449103941363943	-0.535597810293711	-0.504316303168753	-0.449405202934573	-0.535940267585238	-0.536238951887988	-0.507822998193448	-0.507607555163869	-0.535988775247019	-0.505291190384737	-0.536310850640329	-0.535725698896606	-0.535900265781825	-0.535661402487746
ENSG00000255103	9.3799273031882	9.49056591355194	9.35587795572259	9.21970980379995	9.0577340632427	9.21145254567256	9.23023031362532	9.36733119283574	9.18333928095631	9.46847939232538	9.28061693237981	8.5623020401979	9.38532119169213	9.35227412612034	9.64107425359723
ENSG00000183682	-1.67213310288969	-1.67199783848871	-1.68864769752421	-1.6890517654244	-1.68964672393984	-1.68932792428916	-1.68994763259631	-1.67254783326441	-1.69008884086105	-1.68942680528714	-1.68935159792488	-1.69010085171749	-1.68889818814559	-1.67163538729448	-1.68877174512504
ENSG00000237624	-0.898348666991156	-0.956844836970955	-0.923796591077734	-0.956637847108412	-0.956858444593025	-0.86717047935677	-0.956966665973481	-0.957041455313067	-0.957016678145668	-0.956777929475761	-0.956750119143099	-0.928204071991108	-0.956541643212362	-0.956711159423136	-0.924088594618949
ENSG00000182109	4.48195924961246	4.9846676966042	4.95385171172874	5.06731755870591	5.18888410632336	4.67140633440646	4.52632123284577	5.38735813714872	4.3304688914413	5.23041094597654	5.3476114031686	5.64065375704313	5.26725422353635	4.74193990507481	5.11676997197619
ENSG00000243970	3.14756786464476	3.41945605251894	3.37013409379706	3.43606687462559	3.46422124338919	3.35297529180934	3.2046297899514	3.71092004589233	3.20262786263624	3.44838592040061	3.49635891331167	3.60943592851705	3.46506784474748	3.43020453410136	3.51641347713088
ENSG00000090621	12.5926428851446	12.6207949587055	12.7335272817805	12.6200138678108	12.579752698852	12.641933293769	12.562018392763	12.5775891824407	12.4942086093854	12.7148846443812	12.7745921221196	12.8007826739887	12.7081809177219	12.7742839823796	12.8416844929951
ENSG00000228060	-1.50001460523379	-1.49984734403674	-1.49865824419645	-1.4773804110848	-1.49989359032565	-1.49949937861283	-1.5002656789293	-1.50052744008486	-1.47866280673151	-1.49962164991236	-1.47775116896776	-1.47867765875622	-1.4771905050984	-1.49939915500709	-1.49881163525912
ENSG00000201457	3.11275649268967	3.09044472375714	3.0836008541335	3.15482198772652	2.95130108203848	2.9237416607445	3.30624960167808	3.12711194921104	3.08027640650348	3.12016588609133	3.21905695054605	3.23982585863115	3.25634153130583	3.19869711055592	3.260434521173
ENSG00000163909	11.8507885195359	10.5381764171329	10.542078425475	10.4927665256067	10.9419200925251	10.3924761209542	8.07205038041013	9.29792515232419	10.2006234619242	12.4166263856793	11.860380166827	12.1449505199159	12.1164732875171	12.2956164447634	12.1577955845527
ENSG00000116983	3.84482686843509	3.76334767765054	4.31302822193109	4.34553052360339	4.16852367533604	4.22217810160665	3.66575225154158	4.06604319796344	3.86176013641643	4.30821611859026	4.62183217835999	4.38420446234798	3.83877864500851	4.26376224223322	3.84202650913737
ENSG00000084072	10.4633679303655	10.4017136900154	10.3964429339798	10.4101830659263	10.4578578022735	10.5589988063559	10.4166499856359	10.3549258653744	10.5055434046408	10.7208828557679	10.4809377631145	10.6023770617308	10.506134225805	10.5873833779145	10.4797039298423
ENSG00000225333	0.966357387908405	0.939197594074709	0.97637607596287	0.972607869906163	0.90977658519831	0.941049204873556	0.937015311030269	0.8790140420691	0.963350708667087	0.969191287230119	0.940892158121838	0.907994993982785	0.943940682549283	0.880206093641808	0.944806126013682
ENSG00000116985	-0.572553809816222	-0.631024556191944	-0.597788212658944	-0.539049494807343	-0.60103176363824	-0.600019458850655	-0.631177227725017	-0.631270952708577	-0.631239902146471	-0.630940711738076	-0.600095363740128	-0.602437040892093	-0.630692024402875	-0.630857040564191	-0.630631248455888
ENSG00000198754	-0.295285445424695	-0.378118929956455	-0.407596504636379	-0.407821433997874	-0.349306461482446	-0.407971762680586	-0.408299077121431	-0.408407715778262	-0.408371724589465	-0.348037988336912	-0.377283742986114	-0.379672396588627	-0.375779883844435	-0.407927928101615	-0.407666185712763
ENSG00000043514	8.67938150018014	8.65413037548029	8.41509644907709	8.51279913875578	8.56548167973789	8.42463253994016	8.43935246027825	8.70154162073755	8.350685133869	8.58667387011577	8.66614841338204	8.61431753151527	8.68977258565593	8.79147886138338	8.67953218410314
ENSG00000202222	-1.879993480272	-1.86661179001728	-1.87916638459566	-1.87947106637454	-1.87991968656624	-1.87967930012468	-1.88014658255251	-1.88030620194147	-1.88025305868009	-1.87975385996561	-1.87969715090036	-1.85370272326945	-1.87935526356397	-1.87961818475149	-1.87925992096336
ENSG00000116990	2.63268042989245	2.51561224417394	2.4756778144169	2.49818395010097	2.56512185048587	2.52058855200532	2.40328386832887	2.68433716632562	2.55586454903568	2.37812288844775	2.46589906368188	2.40197318489577	2.44280931286056	2.573683495091	2.55777449379371
ENSG00000236546	-1.3101390089928	-1.30995269428111	-1.30862813844977	-1.30918470613338	-1.31000420870368	-1.30956509046877	-1.31041868368134	-1.286452003812	-1.26209666658384	-1.30970129027077	-1.30959769880166	-1.26211321047299	-1.3089731670572	-1.28519519044064	-1.30879900301442
ENSG00000168389	8.76058772199793	8.39135455002091	8.36818842838917	8.52912747049361	8.57385058652738	8.32477150614824	8.64186903649507	8.27961095444668	8.38680252908748	8.35336028132786	8.46251734322573	8.38021732240754	8.63863617854932	8.37230804368725	8.5801375820652
ENSG00000228477	5.67632447406889	5.54450119088248	5.72996486705047	5.78529531524082	5.75279890072739	5.66894177767411	5.74183442214353	5.63528572443022	5.6868784820376	5.68675890237629	5.74001352616659	5.7733966398942	5.77319712242636	5.71179151282911	5.61439610418515
ENSG00000131236	13.0998329134396	13.2670080590166	13.3042621189482	13.2745384843037	13.3258693607761	13.3832950576693	13.1955728195306	13.1679772913357	13.420303932041	13.2987696046835	13.2004774613185	13.2062933952897	13.0651756224179	13.3071047599534	13.0802108720775
ENSG00000131238	11.4539366519778	11.5932149411648	11.6653309085584	11.4885029093791	11.5242562541822	11.7622328394988	11.5251761197437	11.6812570273702	11.6516610604077	11.6702848606198	11.6378033753114	11.5824646454262	11.6237461269639	11.8998043016391	11.6431466818544
ENSG00000226745	2.888175240486	2.96876573348279	3.20613519083285	2.95523586736635	2.99256080653751	3.07222334395283	2.93636714930792	2.98019661694037	2.8824117754374	3.0223481648839	2.99983046438794	3.02756064716966	2.98525066614429	2.80882573816661	2.81392643336269
ENSG00000117000	9.9155627498332	9.92509563294505	9.89732950482928	9.92696230562966	9.69954227375576	9.31018377092992	10.1816672590293	9.90563646839034	9.85791587792576	9.44316997438627	9.95446723918414	9.86049135252154	9.97733500648278	9.61029096516167	10.0558438695775
ENSG00000207508	-1.880291650271	-1.88017905963695	-1.87937862590026	-1.87971496170444	-1.88021018998327	-1.87994482929307	-1.88046065866665	-1.88063686124676	-1.88057819682115	-1.88002713531134	-1.87996453462305	-1.88058819435141	-1.86492777657511	-1.86521801319302	-1.86482252863292
ENSG00000188800	-1.88028217806987	-1.86555440906145	-1.86475636888402	-1.87970721399117	-1.88020096137511	-1.87993639420036	-1.88045068107501	-1.88062635675164	-1.8805678677519	-1.88001845409665	-1.87995604060494	-1.88057783538627	-1.87957976245014	-1.87986913116542	-1.86485931417652
ENSG00000259943	6.58833010950317	6.44325070806998	6.44435027103667	6.3434265072398	6.42302187720712	6.22872745483102	6.71867786545007	6.77186685217796	6.44379655870624	6.40640530016079	6.4216283178436	6.61305000368411	6.38536592409195	6.42148836683227	6.29420459215272
ENSG00000084073	9.70221203446838	9.89972216452019	9.75946833527441	9.70162493293093	9.49929840973401	9.58615883385228	9.92044936689716	9.59850215218611	9.91065003421543	9.33074800648715	9.63802168855607	9.55849042304253	9.79315808118601	9.90159106600837	9.76009058989302
ENSG00000049089	3.8063138010322	3.89475280750933	3.82411849329859	3.76205429185736	4.07467073611628	4.10773801154355	3.82003377651815	4.15561670357866	3.46890781714922	3.56798330655134	3.79844686661729	3.72767597815992	3.71710180823483	3.60026055309584	3.58192838836764
ENSG00000227311	2.1765166613857	2.20509794232966	2.19085470726677	2.18546623294993	2.17775856723536	2.12445055761295	2.22553629533623	2.22205418691792	2.27140761664976	2.23428599552445	2.20896064459134	2.29422837473049	2.1582261939769	2.18290882549963	2.09772689545561
ENSG00000084070	11.5773164996556	11.9619319674331	12.3527124935141	12.1983774641229	12.1453895076447	12.3126338101679	11.7910337520239	12.1624486318697	11.3832086535735	12.0444763849808	11.885473939355	12.2000342458533	11.709662856703	11.7199213233912	11.7076392405434
ENSG00000187801	7.7820713316454	7.63483080504106	7.66621119022848	7.65879591340109	7.68322857287477	7.55975346330496	7.59223574028856	8.36379200521715	7.73153512802624	7.48416641410081	7.70446631368131	7.38776152423467	7.78872057890938	7.79392218285646	7.8183049162949
ENSG00000260920	7.41074491569456	7.62231534280633	7.45710984683473	7.40140640958191	7.34355585574014	7.21350781080994	7.14325914214414	8.11126450151862	7.43431184884187	7.17281976904422	7.25976471853023	7.27314031029297	7.5092578691592	7.65518087990025	7.52186922805433
ENSG00000187815	7.80243406554499	7.99912961786537	7.59191624364093	7.47712118525008	7.57853350196968	7.64285797989647	7.94734000526279	7.91539828988766	7.89608575225227	7.62840852955979	7.76299120820506	7.63722941098769	7.85805777233043	7.84577503386478	7.87507082168069
ENSG00000238287	1.92473636047051	1.80232414548227	1.78716510798075	1.69070220501544	1.7464782364092	1.68926137180043	1.68611728708572	1.68507157838651	1.76919549830437	1.68875142366282	1.77819880234307	1.84569937928671	1.72334775806464	1.8613994226342	1.72435739540605
ENSG00000164002	9.09772305966697	9.16155109210276	9.0309243698387	9.03343809979697	8.95708611404785	9.06833742380396	9.22021840006493	9.04540260171566	9.2730900070744	9.28747108399504	9.17509239037507	9.18342478913458	9.16291948359988	9.25832440547368	9.20865667705404
ENSG00000227278	-2.07101518017024	-2.07093636258094	-2.07037602949408	-2.07061147694055	-2.07095815496955	-2.07077239271609	-2.07113349226992	-2.0712568405636	-2.0712157733057	-2.0708300099593	-2.07078618717261	-2.07122277194499	-2.0602599029006	-2.07072516488839	-2.06018622546595
ENSG00000117010	6.36911771237673	6.3712195074525	6.43250156201239	6.37979309502887	6.48035970105524	6.28817919363643	6.79231095142096	6.48412303834376	6.52815447043046	6.44860587035595	6.60782732236945	6.48138694275301	6.48475063660879	6.53111133249007	6.48664003149776
ENSG00000117016	7.44894202583026	7.17718122590207	7.34071358110605	7.30187116708655	7.38533919857438	7.568206883421	7.6337021035337	7.85419360658166	7.70143133283681	7.2485428224495	7.15703525001614	7.18495455793809	7.2564654096265	7.61980288322158	7.27465042827444
ENSG00000237899	0.787126179430431	0.760036461910416	0.701872120751436	0.733025008699285	0.759799023652873	0.731937934713276	0.729568624444705	0.728781476998383	0.784176712672436	0.731553384469367	0.731845642515627	0.756961455621788	0.85163339147335	0.791504944144909	0.701720209947246
ENSG00000272145	4.24405872661102	4.02490190061443	3.88422249167613	3.8465833117332	3.92011978998384	3.93146990118111	3.95142082877559	3.98315695230592	3.74321133991124	3.97112539814705	4.01553065891754	3.96579281110274	4.11420344315613	3.86496487434139	3.99654013389715
ENSG00000066136	11.6555620433263	11.5266497164706	11.5494451877086	11.4896047835163	11.5701790950919	11.5658732800927	11.4587474003175	11.5800931272866	11.4907136154813	11.7264858473453	11.5566909301163	11.5619314658695	11.5964148742229	11.6216768699042	11.5844392329808
ENSG00000117013	7.50429545013811	7.5520212500269	7.51061941790328	7.48413681970294	7.5770758621653	7.17866339556731	8.10537914195423	6.99318692862661	7.29323348509934	6.79481260699007	7.35544128893737	6.90152595242875	6.87511033358222	6.85285838989482	7.1684206810774
ENSG00000179862	4.06500238518248	4.39026590648888	4.47475823225978	4.41565760218306	4.67489582502116	4.49771172176327	4.23022830041917	4.38458195385537	4.22512736696197	4.52804554749066	4.42159188291652	4.88925227975597	4.38122803881705	4.40671085362272	4.46872198214237
ENSG00000171793	12.2863737967741	12.2835564479585	12.1958768343997	12.1828155342394	12.2081576723712	12.3663775762312	12.2732745672796	12.1899108551361	12.2818927963211	12.2711934453543	12.2834210275822	12.1782088049852	12.2363985868785	12.3608826066217	12.2836942246071
ENSG00000171790	2.00456531502173	1.78188089522416	1.7918222028581	1.81693608067571	1.75263333050529	1.72446726353317	1.77851746742481	1.77644842630999	1.7493046010854	1.81221666543545	1.86794837404334	1.77701715912399	1.75848040394371	1.81446804492969	1.75949427070983
ENSG00000010803	11.2517000141737	11.3493973154692	11.5812211115336	11.5373470975566	11.562913774165	11.4705094289538	11.5506760531896	11.3187504685504	11.4215917997691	11.3869266379681	11.6069321260583	11.3915090804305	11.5499288620956	11.3905147530376	11.5649991217897
ENSG00000235358	-0.483494734019194	-0.424147320760888	-0.482923493297812	-0.451478986106154	-0.483445454732713	-0.422518368283371	-0.454366479950042	-0.483699913793327	-0.483665462434649	-0.452708561525161	-0.452464392939532	-0.483671345635289	-0.419973929651648	-0.452122388031454	-0.482990178982724
ENSG00000204060	6.481332968337	7.1160523750779	7.22625290882012	6.76615241966262	7.05982816424136	7.13324904465997	6.50037615722319	6.24783647850509	6.45278940939951	6.81188276821429	6.74667663497806	6.65010922944572	6.65960550453734	6.80003521394964	6.75269998940098
ENSG00000127129	-0.799209723687443	-0.769867287996756	-0.82831783209435	-0.828484798709865	-0.828722632482382	-0.828596378506709	-0.799824043220657	-0.828919912796831	-0.828893205300488	-0.798231258907844	-0.82860584800034	-0.745759642454451	-0.79655759769903	-0.828563843628197	-0.828369558785588
ENSG00000127124	11.6203810163631	11.3843077705232	11.3088684792482	11.2067105500346	11.2194863253157	11.2187678652698	11.5798161964728	11.6115304127989	11.6249484674799	11.5077832333795	11.303819177125	11.1408532627088	11.3575854893418	11.2676515774916	11.2264493180588
ENSG00000227538	-1.68980448361284	-1.6896675914152	-1.68869439205261	-1.68910332258019	-1.68970544093579	-1.6893828047915	-1.69000997078234	-1.65457735320391	-1.6901528783733	-1.68948287574159	-1.68940676332011	-1.6901650337706	-1.68894789712418	-1.67147735255405	-1.67099650660246
ENSG00000198815	10.9859623290917	10.9967484669637	10.9192833737575	11.0026256703884	10.8903642526794	10.7880131313674	11.0024369410817	11.1165678565729	10.8457749774739	10.8429856819527	11.0202010231197	10.9018060141983	11.0900610146592	11.0615120653952	11.0516783672816
ENSG00000177181	2.92441793612084	3.00479324036908	2.94889958443052	3.07027177961797	3.53938796963253	3.03742506253355	2.7786781687665	2.91551053767953	2.83562646054465	2.75205630710801	2.81668617537154	2.83544281724882	2.94319179286452	2.84880450638536	3.0280257039028
ENSG00000066185	1.52196246228276	1.41205581846243	1.47898247179728	1.47499871038171	1.41188693159242	1.38245081283177	1.43894002831672	1.54112416340669	1.49165137844492	1.44258772585757	1.52739040161908	1.54201714584612	1.47650165048368	1.4137140036894	1.41594656079241
ENSG00000127125	8.6707178511254	8.70958488872363	8.57226868098797	8.4931592530671	8.58386333716265	8.73374169165639	8.57317776669583	8.70661366402237	8.67885993948611	8.59278402595948	8.43883572708797	8.64749156365992	8.60145752888923	8.70459543411995	8.65338994867653
ENSG00000186409	3.93897709775426	3.75992593089987	3.88849851194383	4.04845779263468	3.98360786807976	3.6865267998431	4.01016418432154	3.98244339658842	3.98530291529218	3.81481653472403	3.91043537162184	4.04055138074457	3.90370480567724	3.86834812448764	4.24410516310197
ENSG00000236876	3.30091983530729	3.5533500252115	3.50291018826019	3.51119345766664	3.51125333457115	3.43413840881852	3.34574204046745	3.15803342376123	3.38857320594086	3.49792830134406	3.38584949859819	3.53463720136534	3.37318272438976	3.22878781117639	3.23686378435522
ENSG00000171960	9.81486353985353	9.89916880481268	9.75979398648112	9.7297594596724	9.64801029042071	9.8227661142821	9.85487085616883	9.73073965576037	9.86461891804169	9.99600166703615	9.90922833174445	9.89691807189304	9.82476704583645	9.86460703931625	9.80365944508776
ENSG00000234917	2.13373706141291	2.1098687048275	2.03465847144758	2.14546087981615	2.05487951361846	2.02902020481884	2.10493650142323	2.04966857870424	2.05037509442632	2.02822001729563	2.1661734636347	2.10273507948765	2.12055578012201	2.08758276952418	2.17728022971048
ENSG00000065978	14.6667153339304	14.7020527560538	14.5603138040951	14.5649849841879	14.5675371338997	14.7244097531366	14.5885846863561	14.5503433922273	14.6574700594907	14.8125757947727	14.6379897019525	14.5730987105021	14.6969811240837	14.797018477736	14.6869493363168
ENSG00000117385	10.3278452060267	10.1956268323093	10.4581954704755	10.5232172964091	10.5338084609034	10.3835405811421	10.5798615681893	10.4587137307868	10.4524686748391	10.3430537545612	10.5173017501979	10.4744476776599	10.2414615749961	10.1750065886699	10.3243148378197
ENSG00000164008	8.08431911661881	7.93215206741511	7.96812001534971	8.14063142731959	8.1324016452081	8.05795848400543	8.02404256458766	8.08484760683501	8.0061152429854	8.12078377346883	8.02760078804219	7.96778602884235	7.99730776990892	8.02778414311964	8.06989027315852
ENSG00000228452	-1.86631989079588	-1.87999624147876	-1.87924370194675	-1.86577770857129	-1.88002550913101	-1.87977602638126	-1.86647878652096	-1.88042665038509	-1.88037149616386	-1.87985340759301	-1.87979455263662	-1.88038089548875	-1.87943972816219	-1.87971259838068	-1.87934077776377
ENSG00000177868	8.16626041223951	8.18036445219035	8.1976990312618	8.20296374997502	8.15725630476311	8.44694284155005	8.20054925343895	8.34204203024181	8.473875350325	8.2246168799222	8.20730866519769	8.30891898075668	8.17159281739687	8.33048114652236	8.16373551959345
ENSG00000164010	8.30902709272957	8.2304691785448	8.19294533962184	8.32298528786282	8.43371782723566	8.3815800018163	8.27902205001341	8.75563953952661	8.31746184183242	8.29556985176277	8.3477206899113	8.46439291277788	8.29865272374609	8.3235362443916	8.3947533430834
ENSG00000228192	2.48788849711375	2.36547770779528	2.28956517343292	2.3162680118467	2.25072236679422	2.31313151632953	2.45968019222707	2.4549263114586	2.38375528338099	2.44684003242404	2.25256774358884	2.43263815916017	2.43190569030538	2.31404685395653	2.40700993029784
ENSG00000164011	8.22181024633153	8.10634900944424	7.68929924656007	7.86951536994278	8.00752036954116	7.84975606666379	7.89510904501785	8.10017343431973	7.81667452327834	8.27531299233021	7.83914567789274	7.87213019586557	8.27287579037686	7.90214465153137	7.93483974217062
ENSG00000233708	-0.308551218185154	-0.308475015690093	-0.275280644774508	-0.308153447454767	-0.249718920330437	-0.21914556178455	-0.279588765842062	-0.280255738113874	-0.308741976378066	-0.27790660141713	-0.308327867676857	-0.199368756550527	-0.308062760212906	-0.308267341939505	-0.307987410451434
ENSG00000237090	0.348946637256745	0.349425678364445	0.384545828289681	0.31988239108887	0.406353761987106	0.409070811617574	0.319087975843975	0.40209826718792	0.347746883875423	0.37963208637728	0.350350356331742	0.402576607294116	0.320023395518526	0.319705291855473	0.320140546616569
ENSG00000225099	4.59051261250392	4.61555396427713	4.71900399591158	4.69811971109446	4.76802118901584	4.81737573263977	4.63543123895628	4.75543257662486	4.61092545578518	4.71388319312606	4.58946914730874	4.87406507134826	4.68763750093161	4.61378749636319	4.76609032549551
ENSG00000117394	10.7799215416327	10.7842777668782	10.6470708683316	10.6912936820946	10.6896174423641	10.7932908409833	10.8894242229479	10.8128236029649	10.5250878426842	10.910669778144	10.8872312327058	10.7888302184137	10.9328889701351	10.7904646696087	10.9940071881888
ENSG00000227533	0.954419398124161	0.954959779361483	0.926225470409259	0.925654062178266	0.954809885155947	0.956099466272836	1.00936324192854	1.03366935548478	1.05991427278678	1.04173937971419	1.01465901720852	1.00803382877457	1.01881991317233	0.956431611295973	0.958413615029098
ENSG00000117395	10.8869509516474	10.9086232314995	10.7090628455151	10.7733310011238	10.7659003287652	10.8577883771798	10.8961325945944	10.8438534710174	10.8779045230325	10.9709454010184	10.7780317079783	10.7122251802717	10.8345021122611	11.0272225129748	10.8899724461496
ENSG00000243710	-0.620660648673108	-0.591235084482814	-0.649781065514811	-0.649970985289753	-0.620355920465528	-0.650097910797381	-0.650374254867774	-0.621929861140776	-0.650435586804794	-0.590195899296085	-0.619424852697128	-0.621753098972707	-0.617958931329267	-0.650060900802121	-0.649839901881555
ENSG00000066056	-0.940306184419199	-0.970048769986961	-0.968853030635607	-0.96957390426471	-0.970062284399427	-0.969945978563013	-0.97016976518947	-0.913732781935236	-0.941338595314012	-0.939331717665139	-0.93909808183308	-0.9702236378034	-0.969299916129874	-0.908643066884108	-0.969074336619467
ENSG00000234694	0.581216916225208	0.521607072523164	0.55608638527858	0.615829144057531	0.581833797480082	0.583870103904068	0.52125171166818	0.521033458369774	0.579077633279666	0.694952276561561	0.583717481470348	0.579003856026303	0.522380407789859	0.553726081689541	0.52252165004619
ENSG00000117399	12.3158646886138	12.5209381974336	12.3502838446166	12.4447477728852	12.5094942535514	12.6855522133462	12.5729136481499	11.8938687573771	12.5518996080242	12.5454426891997	12.606934929272	12.3474281722518	12.4173006452106	12.6939303983691	12.5804044371503
ENSG00000066322	10.5236974644332	10.5957730278724	10.8760442592306	10.8493564207829	10.885354584352	10.9755958917311	10.7335200957556	10.4870502172125	10.8067601976869	10.7510371014236	10.7058949241823	10.5263484798765	10.5109751239864	10.6896485130533	10.5680125409834
ENSG00000159479	9.60676172916485	9.65525504815489	9.7046848707536	9.79708159267696	9.89855235719384	9.80624926851602	9.75904526922008	9.50841873505527	9.7695526213556	9.91978319544847	9.79139865993511	9.70483293800577	9.70866475993403	9.76240523258242	9.75275045384963
ENSG00000229431	-1.68988280662548	-1.68974378574697	-1.68875545308313	-1.67107016143023	-1.67168164275791	-1.6894545706763	-1.69009148913127	-1.69030905463031	-1.6721360378711	-1.68955619773493	-1.68947890176129	-1.69024896335715	-1.6709123191002	-1.68937126878703	-1.68888294565562
ENSG00000198198	10.7402432168028	10.4713980444242	10.5817161050525	10.6578967122314	10.6376369271551	10.4356756578349	10.80414467654	10.8133195279894	10.6554007186452	10.6720465431174	10.6615552680844	10.480585808714	10.6953972521746	10.5336923616678	10.7181946446115
ENSG00000229372	-1.49978451285715	-1.49962231273551	-1.49846919329041	-1.4778351958082	-1.4785486307022	-1.49928487622855	-1.50002798943551	-1.47916330110905	-1.50019731704537	-1.49940344778015	-1.49931326408645	-1.45797466171348	-1.49876956507311	-1.49918768524028	-1.49861794296734
ENSG00000178922	7.90293433087751	7.74526647278639	7.93053761794098	8.05333697735609	8.12059414760634	8.09460971096293	8.05485285913353	7.8494972966598	7.6313286173891	8.07118470615139	8.21154018826605	8.15151030304485	7.69635488674484	7.78587296486776	7.82936090645328
ENSG00000229348	0.928415320515188	0.899985802727259	0.966509044645307	1.04619097775433	0.899836793442383	0.901118724564552	0.898651214608706	0.86904116548149	0.926214771362251	0.900718263913613	0.960002049631869	0.953377524313572	0.870700888062127	0.901448885759973	0.994762859608541
ENSG00000142949	5.91189012894686	5.65473919639643	5.8952244244685	5.92752256826225	6.33013096442795	6.15246739376033	5.51015842952868	6.40173392081594	5.58178081337633	5.03314107253061	5.55087834076656	4.97901497459192	5.40646103439159	5.29497267378104	5.74214405462839
ENSG00000066135	11.2990439343877	11.1317880547005	11.260199830742	11.3578597898481	11.3483827960391	11.1420514675891	11.2359346945712	11.483088618939	11.2251775371128	11.1776587441409	11.1999039003786	10.9696122842333	11.2064546993534	11.150856766791	11.3169618128291
ENSG00000236200	4.44502281716429	4.3032548618103	4.27877735723905	4.24050264514924	4.41487493465034	4.33524947924679	4.34646609003687	4.24085405120264	4.41114482784023	4.52808095110648	4.35394110177222	4.5234917519746	4.43254362477321	4.31853596164135	4.27384644343158
ENSG00000126091	8.80796502087079	8.76975246083845	8.66982903844756	8.82151725098091	8.96365347145552	8.89613391411006	8.78590834165909	9.06307792291861	8.82275245764362	8.9011154258119	8.88752980031059	8.78964811892709	8.70713902047722	8.7531748193012	8.68269993103073
ENSG00000252201	-1.8801175260426	-1.8523039212392	-1.87925468597705	-1.87957253511298	-1.88004054321251	-1.87978976804958	-1.88027724490648	-1.88044376252708	-1.88038832258653	-1.87986755012471	-1.86595478892593	-1.88039777060341	-1.879451727681	-1.87972601146844	-1.87935226468281
ENSG00000233674	-0.125069667359478	-0.0961938093767868	-0.118505390282507	-0.182989414716556	-0.183364317958893	-0.183165290858604	-0.126234900475874	-0.127433181717365	-0.154885496857478	-0.183227481345464	-0.183180217817475	-0.154923869873946	-0.182890211629883	-0.183114006409767	-0.150485562736967
ENSG00000224751	1.37642429795445	1.49207431157346	1.47386653782296	1.44013020537051	1.46418353245725	1.49538471252649	1.40533896562197	1.48576506758535	1.48656165565418	1.49421512980352	1.43796364680702	1.48642565457787	1.44125555527521	1.43871579140138	1.47263257999866
ENSG00000117407	1.46528063469422	1.52512395421836	1.5928897693803	1.64294477296866	1.52485597315841	1.52716075808419	1.55039613361059	1.54842868957056	1.52173639224158	1.68700989341442	1.46606437416061	1.57549488098716	1.58978465001038	1.52775411432426	1.56180757696132
ENSG00000237950	2.46715168920517	2.32443199537296	2.24965073674948	2.21539372300554	2.3499609970091	2.27286659556531	2.39374841928977	2.41252127989856	2.29135099574455	2.27178595774415	2.35505455658872	2.26459250096476	2.41580631372269	2.27375721034569	2.36530645387889
ENSG00000117408	10.6406031613579	10.5202820884988	10.6387382257997	10.7256735249663	10.6596442233389	10.7455247434476	10.6263229493946	10.491557600174	10.5903200897013	10.6789029266232	10.5295218524381	10.4729711928295	10.5419231304397	10.5648231278822	10.7161321258475
ENSG00000132768	10.7449689820724	10.6447803193887	10.5466331012699	10.6339049915319	10.7025172448839	10.7502706535454	10.7227117596953	10.7724276518058	10.504400988692	10.7933248074846	10.6896584516677	10.4849400033836	10.7181140852779	10.7390506977258	10.7439210922335
ENSG00000117410	10.643035760911	10.6123643459764	10.6214580319089	10.6566110911404	10.7738687762384	10.7777946777454	10.7709763196474	10.5638791652918	10.795259859163	10.690335531484	10.6861515484463	10.6318228121164	10.611776320287	10.6278231411147	10.6453425821341
ENSG00000117411	9.75550694614246	10.0361880914939	10.0585592412128	9.96835191047607	10.0118977506733	10.2037470407431	9.95637537694787	9.7595586100264	9.91302293741043	9.68495407108462	9.94347393302284	9.60463835490075	9.879682575343	9.87904024721494	10.0314956360123
ENSG00000159214	1.9807153369722	1.89207794473139	1.96101683744986	2.04599600123671	2.08922950424936	2.21682641894672	2.05848613038302	2.00341790015414	1.97719730010424	1.98402890063132	2.04144712658206	2.05596348952747	1.95890364982073	1.98593314440452	1.95996650188299
ENSG00000196517	4.00895048698779	4.07687034529497	4.00400855760423	4.07894050155412	4.24233218326961	4.54239768771341	4.21043410151834	3.90590119639404	4.03737247153313	3.87983886232651	3.88203670818786	3.99574860354068	3.99494314529632	4.02773762043519	3.97538537680371
ENSG00000233514	7.3169019897042	7.47086703479145	7.40241877416059	7.1447980476972	7.48067573617738	7.35206463800153	7.22268347274041	7.18624873658536	7.25773939515116	7.38360264134772	7.43059118859258	7.54513837743659	7.37257080341788	7.32247567853439	7.21543303772498
ENSG00000178028	10.4520971327018	10.2294520099035	10.2712739113891	10.3219304504971	10.4061857745654	10.3466837458542	10.5335512388743	10.4915400062013	10.4892890918371	10.7714444866953	10.7596796366225	10.6509485254388	10.5550230571377	10.5432256566805	10.5426874221946
ENSG00000117419	10.5741735492598	10.5310085770643	10.5348056872329	10.5101490395004	10.5393829093688	10.6879271211651	10.4141498110932	10.6332743223053	10.5215258414275	10.6735524684341	10.5967121731353	10.538535043999	10.5391819200174	10.6350446285383	10.5827710173629
ENSG00000233602	1.1004742814468	1.07084255518079	1.07233379940446	1.19260763692285	1.21231445478874	1.07126926799295	1.12807142506149	1.1537814510566	1.12714994392293	1.16035885201627	1.16105132050908	1.07011636373212	1.19441352435545	1.24423707637191	1.10462938327317
ENSG00000187147	11.7148859794043	11.4850643092265	11.5579648325521	11.6599640911622	11.7356580808591	11.7263412081506	11.6098281747051	11.6948940881967	11.5771749087777	11.7295657427046	11.7155540049641	11.5604465171241	11.5484459908468	11.5906442366769	11.5810812901375
ENSG00000126106	7.52544097384575	7.54357492374457	7.65334462161188	7.74187821654491	7.85218510267656	7.87410802159444	7.17650089629796	8.14829500842563	7.35709533643201	8.00333418103349	7.84908439804722	7.87243505075203	7.73994274083142	7.98904555174123	7.77032694220149
ENSG00000198520	11.7939873997413	10.6745756468384	11.4099666945598	11.5629851660621	11.7360584597577	11.3996126768585	11.5192939910016	12.36714068359	11.4873737744377	11.546822503981	11.7243125431111	12.0312940456347	11.7543971457265	11.6698037998154	11.7488953222995
ENSG00000199377	-0.656603704187217	-0.656543515774985	-0.623367540863782	-0.624699383648908	-0.597613919948706	-0.656416514086723	-0.656693006964855	-0.628174956986157	-0.627961414116725	-0.656461416451616	-0.539448606413092	-0.656759566701357	-0.656217899202223	-0.656379485772671	-0.656158385377713
ENSG00000200169	-1.68986564458485	-1.68972709014466	-1.68874207350242	-1.67111611896464	-1.68976539926108	-1.68943884543899	-1.69007362692588	-1.67225061186522	-1.69021826980257	-1.68954013152181	-1.6714232442981	-1.69023057279936	-1.68899865681308	-1.67131597245049	-1.68886913831597
ENSG00000142945	12.2569462695366	12.2786664775079	12.3221193167279	12.2748109211656	12.2547988542946	12.5529106605106	12.4299593850698	11.7809836358511	12.4688014870815	12.3206571448362	12.4329074942614	12.2009889913572	12.158717522844	12.4375573671455	12.3770895717215
ENSG00000225721	1.09069120336958	1.03432418349792	1.10082630078333	1.06732795616206	1.09156804233184	1.03548943379115	1.06134873708126	1.03210827918793	1.1140397866991	1.12141923928276	1.09424483118066	1.03233997894723	1.03731012557095	1.0659967557914	1.03785531216698
ENSG00000142937	14.6096040380209	14.7201401273303	14.6718669595277	14.7145280051614	14.7870594692244	14.8481456118663	14.6901502292609	14.7772619202968	14.732089172913	14.8460982671541	14.6479497858471	14.7612425823876	14.7448313093914	14.7949234768571	14.7747429205763
ENSG00000200913	4.10588110405165	4.17221135423053	4.05623589354911	3.96798967127828	4.2821317683705	3.82466443600648	4.0341708336461	4.24038975517725	4.15209337737382	4.31038353482393	4.22242122157572	4.40363577394074	4.22308512140904	4.18768277709565	4.18742818647034
ENSG00000234093	5.61995443954347	5.46724737428798	5.73548393191035	5.64281681043645	5.78803713220841	5.84395003834149	5.63024721231486	5.73914495786366	5.5837547359813	5.72661409878807	5.422745282415	5.98775500224159	5.59963821578406	5.61614114042905	5.59428216611412
ENSG00000142959	3.28604926645247	3.28905393487948	3.39069348229908	3.35404054112807	3.40921669272154	3.48615005363292	3.17465604243115	3.34879640939011	3.20029064734883	3.4826848837501	3.48531902883923	3.59371185668661	3.33202837588837	3.37371710481352	3.48331264015298
ENSG00000173846	9.39587970125885	9.12568509495648	9.07736096659028	9.30752263870543	9.34140227258477	9.08774428088892	9.34669604512968	9.25198470888937	8.92348767595109	9.58645936220722	9.6708410929419	9.62889015310879	9.38595248248014	9.31769200494587	9.55719512458628
ENSG00000188396	2.03529124703913	1.98271971648426	1.99283170884354	1.92793497827625	2.06271528969678	2.06803597775629	2.0062164562509	1.92203685033569	1.95053259629925	1.98459428085515	2.04104149684683	2.12638868952841	2.04783825286945	2.04259592858705	2.02108710864177
ENSG00000222009	3.77704593355513	3.66400924924451	3.74335045465308	3.70539037925236	3.84466842526121	3.56391673779218	3.72549712668086	3.64890192323437	3.57502945837434	3.93371436424565	3.91745138195214	4.28414420437828	3.80729717277949	3.86041153926479	3.71390644458589
ENSG00000117425	3.30391030493744	3.2337927110738	3.30850433350732	3.29789061684738	3.45884459689792	3.21352200166497	3.27510837820351	3.40044668702119	3.29478438865166	3.2377873444543	3.38412241525316	3.31706476176485	3.37540625250138	3.29284063537448	3.27919358430982
ENSG00000226499	3.85770342106204	3.73543729808546	3.69134814145624	3.70506906366694	3.93790961647512	3.89424532042115	3.60636368626686	3.82207889408148	3.62773581102556	3.82916404600376	3.83198340419525	3.7630913512647	3.78191094095748	3.85691868627468	3.78625695732854
ENSG00000070785	10.0699994271348	10.1310614853016	10.0022009219316	10.0787613609015	10.0918001622989	10.1853251804399	10.0434722591826	9.97961013210729	10.1112340948558	10.1518413397436	10.0853589658636	10.0226218741136	10.052930958972	10.1920350503313	10.1604912928604
ENSG00000229815	0.108290089207972	0.108392842182819	0.109150678956318	0.140456971505073	0.138370319241322	0.198213873789349	0.137345755073171	0.164412522733325	0.136872069814543	0.168739958720233	0.22586443851091	0.108023980792343	0.141008745051926	0.108672848999838	0.141467078145075
ENSG00000232369	-1.28511606812519	-1.28491970024235	-1.30909086090923	-1.30967745987773	-1.31054118117629	-1.31007836899506	-1.31097802039912	-1.3112853330624	-1.28561583029341	-1.31022191786741	-1.2845455499131	-1.31120045375352	-1.28388731967825	-1.309960704542	-1.28370375809023
ENSG00000268949	-2.07085525679594	-2.07078462888641	-2.07028251819107	-2.07049350105793	-2.06160837122808	-2.07063769659777	-2.07096127546953	-2.07107180704256	-2.07103500695008	-2.07068932702033	-2.0706500577171	-2.06184549271288	-2.07041331113304	-2.07059537606028	-2.07034728928137
ENSG00000126107	11.097916033247	10.9301432891809	11.0344104789299	11.1253010638714	11.2296522670031	11.1726894954304	10.9242380224912	10.96914042355	10.8795181590271	11.0822109266079	10.8720015898539	10.877134634317	10.8780574211349	10.9010410991365	10.8611183453018
ENSG00000126088	10.2520432418157	10.2623695772985	10.3212805120299	10.3761105550039	10.5389187121785	10.574560602884	10.2493466394783	10.3888042139107	10.2718232030781	10.5983250013035	10.4001406976501	10.5097361151737	10.4014720595107	10.4254471642968	10.2568297705796
ENSG00000162415	5.20676404391763	4.45217677488937	4.78212950207702	5.29300484859705	5.45113189332558	4.68425895671849	4.69870708391125	5.20322039590637	4.75174202055488	5.47817475654303	4.51443655374042	4.80731370038738	5.07929438993206	5.13203707809716	5.10293450806969
ENSG00000234315	1.67116363873532	1.67276820434587	1.62396927285379	1.62088247591851	1.74992352774118	1.64792615252684	1.64194614066781	1.61280921751503	1.5851956969593	1.70209426878989	1.61864079596506	1.66700033539433	1.65220785645006	1.64872526785954	1.65348865721372
ENSG00000186603	9.72898513565029	9.56201546007348	9.24682459669805	9.3325147779273	9.38086971727035	9.58897017031089	9.50649469644606	9.47145606936305	9.38917788296727	9.39952550378321	9.27842244770124	9.21744259941647	9.46434636381768	9.39452289098756	9.27607502751964
ENSG00000132781	9.64075094543777	9.73314397102551	9.75030236850598	9.80181473084987	9.84481420339305	9.83632191239055	9.55474634275188	9.54406066964225	9.61082210140157	9.90708108472534	9.82078332354065	9.82025518816828	9.69579300287656	9.58776013772986	9.56510943234453
ENSG00000132773	10.9002480162347	10.5279151293619	10.3094856275059	10.4349524406721	10.4307635130035	10.7269369426385	10.6151670721804	10.418056001384	10.5502024159709	10.8643462298591	10.7514905074918	10.7335647792219	10.681195066925	10.7339417531237	10.7770389912678
ENSG00000070759	7.38396101031538	6.90360553399951	7.40084280974346	7.50968894598312	7.52947078052167	7.43004709225046	7.44257989038594	7.49450159403155	7.70568822618121	6.95748234718026	7.31586409095593	7.07213614312214	7.09849605049338	7.0933280716088	7.10327683337764
ENSG00000236624	6.09690165262047	5.87390361877057	6.08812403754146	6.12126161732678	6.01096576300133	6.12999804458147	6.53681871988972	6.00373287007125	6.3740995655872	5.8995149444543	6.10783042923799	6.0288175909134	6.16445621042904	6.05260733802219	6.3087211127454
ENSG00000132763	7.52044093924755	7.48164023002683	7.19467547179802	7.10398127081897	7.23833165714457	7.16868751133053	7.20409250390916	7.3628339720092	7.36975510567348	7.46338483920051	7.02828276882959	7.11463501174079	7.5256649874913	7.55786456043002	7.31105474951512
ENSG00000117450	12.1127579187335	12.3981274776786	12.2356527547903	12.1142600847474	12.0758037776984	12.2731240846861	12.0704096607519	11.8157697173105	12.3016824146897	12.3492382006304	12.063161922188	12.1093524150764	12.113475551144	12.2811944891353	12.0370276202816
ENSG00000117448	11.7149674255492	11.697467601257	11.6874366221114	11.6938422021067	11.7787075698274	11.8063151582074	11.5209488647054	11.5666666100517	11.6635311887466	11.9848968053041	11.7380710181661	11.7824563391316	11.6848985938485	11.751112018104	11.6495834800221
ENSG00000132780	13.7868924070175	13.7283671142957	13.6364678246232	13.5641875999333	13.5372867942433	13.5639432724184	13.6033537013965	13.5686857085951	13.6052285915762	13.7420594367335	13.7733643617833	13.7740190311736	13.6510171072384	13.7170258217923	13.6724119789139
ENSG00000159588	4.43817859906895	4.53475075746373	4.42742922835052	4.43026217495061	4.66193672083007	4.31248321891688	4.53468266182761	4.67664395158109	4.45889727814071	4.39356783363042	4.49383724120438	4.62162886037241	4.45739082033396	4.29292762886664	4.44280207402327
ENSG00000159592	11.6441734971564	11.5877282419818	11.8009401864913	11.8412917235488	11.7211316749488	11.5982901471044	11.7814072534755	11.7249521348223	11.7483653348141	11.5025016659474	11.7468831143996	11.6829998625259	11.6911205965465	11.5892416249683	11.6763408161757
ENSG00000225447	2.97909999621859	2.80489483827614	2.81942968151167	2.89705450171301	2.88454614132411	2.83725114825245	2.95067013640679	2.98991169669878	2.850364448689	2.88912395562473	2.83684692337925	3.20538984379062	2.87292174436595	2.86616527005636	2.84689785196035
ENSG00000234329	4.43743448762272	4.3494165830058	4.23379824004219	4.48971592967038	4.42400862351313	4.08396916470187	4.51247637523669	4.46876889546933	4.20510923258395	4.31644698550775	4.65448171145744	4.53623973539979	4.47897874175967	4.18829346196463	4.62535435996146
ENSG00000159596	9.47285369852263	9.37210576078388	9.27227725074532	9.21766043915224	9.22393477414226	9.3933236527892	9.26050186629899	9.51402359081422	9.33025630135303	9.3808429391414	9.4051597195658	9.43292172074707	9.35295920479085	9.55425781594124	9.24815886314109
ENSG00000197429	7.70855915384224	8.08974610855614	7.83265693961188	7.8820407556006	7.71017337930973	7.8978039664733	7.58495163573528	7.70690079793543	7.81908743178204	7.65018097027543	7.53883796778845	7.57878878413652	7.59839845444762	7.66816472528466	7.61588697225789
ENSG00000230896	3.99117436502386	4.1247160997368	4.01629400294967	3.97876319107854	3.99519112120002	3.92548269477509	3.71954716721248	3.83151165655926	3.87697185476062	3.96393976294987	3.85749082474947	3.93789112344433	3.89604524632679	3.97102231466639	3.82747834392012
ENSG00000236111	2.10591036537218	2.0569738419658	1.94988807341781	2.11887278542804	2.10771205861505	2.06112249933768	1.97126535279787	1.96964516266954	1.99755837892618	2.08612302180767	1.97594728722599	2.02403399732298	1.94847157774086	2.03466889736815	2.1242481214614
ENSG00000086015	9.50286557511414	9.56954155916157	9.90865376072454	9.6746404264326	9.73876708438361	9.91536015044799	9.67395935158557	9.08056577587923	9.880179881145	9.34520657066153	9.37839228331953	9.10144280783696	9.32440669507801	9.43971199866357	9.60793142960709
ENSG00000232467	4.95422160169848	5.05758423613091	4.92318051546591	5.02621385989152	4.94264344242539	5.3316678903904	5.13777607854232	5.01046086593401	5.12896590086424	5.15662120602633	4.99258274840957	4.93497216144077	5.09996504887141	5.18206630540694	5.02528599418299
ENSG00000117461	10.5667816328575	10.7007246052627	10.7680718264779	10.7768563408584	10.5115889992104	10.5179031336953	10.7392890695672	10.5849059968419	10.8163961131227	10.3848036257621	10.4647683853208	10.2773670227719	10.6294222464463	10.6865676971682	10.6385508935634
ENSG00000227857	1.25954339451483	1.28937601963255	1.26443369553344	1.35172969250987	1.25996580119253	1.26136070290444	1.36730002161052	1.3644990421203	1.28613610202923	1.31943086114339	1.32013533279853	1.2860562416347	1.32445121698425	1.34942750386659	1.26386348975972
ENSG00000117472	-1.88009149465996	-1.87998601762501	-1.879236156165	-1.86581808439148	-1.86628202360742	-1.87976658620977	-1.88024982492081	-1.86668173731501	-1.88035993688648	-1.87984369204402	-1.87978504653551	-1.88036930276188	-1.87943148477946	-1.87970338393123	-1.87933288651708
ENSG00000085998	10.5276475848589	10.4145933513297	10.5248139910876	10.4925847615848	10.5905056706161	10.8226424282591	10.4497618818246	10.6712970838978	10.4337199613513	10.4813078117383	10.4518809846909	10.4179407210776	10.3302081401347	10.4696190429341	10.4623118104204
ENSG00000171357	2.95152166799053	3.0251809116053	2.92528731242569	2.83269697650005	2.9292774180996	3.12130610749367	3.07946319114438	2.81632293640255	2.98922477471422	2.90858779843213	2.85630100967068	2.78980821927239	2.91984509455762	2.80049575903619	2.92258359151796
ENSG00000085999	11.0898443442758	11.0546580890923	11.2441706916471	11.1355343777326	11.1226478861817	11.3100704652333	11.125293576343	10.7005235417186	11.1965308825397	11.4229779464216	11.2119445024623	11.1735146262904	11.1422854135276	11.2559688742125	11.2271076231769
ENSG00000132128	11.3908729737522	11.3841207012245	11.4486004930053	11.4214769212933	11.4466546132289	11.6118818962312	11.4571264800724	11.3427215445478	11.4259865384939	11.4103882021095	11.278259125013	11.2592660654749	11.26558818737	11.2418780935156	11.2976939746796
ENSG00000173660	10.5471985813703	10.7918652071414	10.6037979286409	10.5322398649721	10.5152277355506	10.7103979107491	10.6219536491405	10.4620139909041	10.6895142326169	10.8230622119793	10.6674601237845	10.7720751284749	10.6560336403925	10.725091297127	10.643083316055
ENSG00000117481	10.0906919330307	10.0227444659606	10.0374238286213	10.1507538060027	10.1061954350829	10.2075013443689	10.0954569053056	10.0099409508092	9.84291772452326	10.1460644011955	10.1650235619086	9.98441307463141	10.1646560202072	10.0928492486159	10.2545936079585
ENSG00000117480	10.2007730117501	9.57912947463288	9.55198398413063	9.72352923068327	9.97973363867994	9.65162249587449	9.88670504679702	9.12298885997179	9.3658581183184	8.26794537869954	7.80665648233046	8.62843244954528	8.66659304996668	8.65283716355166	8.6624788003479
ENSG00000232022	-0.90662276832535	-0.96570530985973	-0.964583398472815	-0.872785893137077	-0.96571911408401	-0.965600321606027	-0.936319512087549	-0.965904793193784	-0.965879652116424	-0.934720673211519	-0.965609230458582	-0.9367793328213	-0.965036816518613	-0.965569714192403	-0.964807939497333
ENSG00000162456	-1.68969933441912	-1.6721139458807	-1.6886124165074	-1.68901281043075	-1.68960235930142	-1.67183510430276	-1.68990053195378	-1.69011029386874	-1.67258910226058	-1.68938444025333	-1.68930991671205	-1.67260100390862	-1.68886062954934	-1.68920614428998	-1.68873533620866
ENSG00000079277	9.83358776947229	9.62113250933328	9.62344764859479	9.66356512720801	9.85999645265903	9.8493888327714	9.9615919243281	9.87147966084716	9.98902678430371	9.76121146933889	9.86252445419379	9.77991485041626	9.57210874073834	9.6445555677268	9.61539593486069
ENSG00000142961	7.47717829661164	7.41768229930195	7.8591367326334	7.83301736146473	8.02218441934782	7.80837277476537	7.97173123102943	8.00665611067835	7.71494235443097	7.55743510018698	7.44789320138059	7.56022247224324	7.41319040846142	7.58005175317401	7.32749902572137
ENSG00000123472	10.3558469349846	10.724770003228	10.5685326735456	10.3929962056744	10.2068182269266	10.5665515055258	10.6382555518274	10.2154117425741	10.6318083973135	10.6310109005723	10.554489517567	10.6805215190019	10.5597194594504	10.6872800475369	10.6711878528391
ENSG00000159658	11.0045654298606	11.2285329305036	11.4088614138219	11.3177571674132	11.1512388556789	11.2732816929418	11.3831232184324	11.1153147515415	11.2615031621348	11.0675127975548	11.0280077222035	11.0140546036744	11.2094751075924	11.1557688936258	11.0992567663076
ENSG00000186118	-1.88009019501113	-1.87998476416033	-1.87923523103455	-1.87955017881231	-1.88001391488788	-1.86603828450904	-1.88024845594551	-1.88041345357689	-1.88035851969757	-1.86611535658174	-1.87978388106801	-1.86664073715576	-1.87943047412245	-1.8797022542205	-1.87933191903229
ENSG00000162367	11.7820340765306	12.0397963869124	12.0152354764701	11.9891600100085	12.0301748067589	12.2215651155498	11.9600312122355	11.1697042915163	11.9298793978899	11.7678725210446	11.8975612484512	11.4735871515888	11.7147768716123	11.6123944374359	11.6412587832598
ENSG00000226252	-1.49974799836421	-1.49958660139793	-1.4984391917763	-1.49892132405049	-1.49963122627724	-1.49925083575247	-1.4369483959711	-1.50024285306226	-1.47914480070956	-1.49936882018135	-1.47826512525581	-1.50017308980589	-1.49873807622838	-1.49915412601824	-1.49858720489952
ENSG00000123473	10.9623833427693	10.9732022095093	10.7634091930904	10.8077912468966	10.6710857855186	10.6069331643886	11.0815014607642	10.5946231918383	11.1117067342079	10.8618850132588	11.0528017927768	10.9265398002851	10.9464369177914	10.9610444245245	11.073868522637
ENSG00000162368	11.3950619866828	11.7070824408794	11.8307654633021	11.6626175132199	11.4953326821966	11.6150134495189	11.6580843118715	11.6922809468846	11.7765262693121	11.2213519720822	11.4556154180662	11.5109573193564	11.6445863624845	11.8339706988253	11.7077419614323
ENSG00000225762	1.73818071211959	1.76709286154538	1.68664801169315	1.68456678748639	1.71079139399804	1.77051075750605	1.7891183542806	1.76057835322998	1.81218365680272	1.74129959924795	1.82401058172187	1.6794070988816	1.80413702499865	1.82573080073691	1.68600353335271
ENSG00000186790	-0.639914683762929	-0.639853876848213	-0.575133625521327	-0.639597274505074	-0.609931774165981	-0.60892254845576	-0.582655939398358	-0.611509962008364	-0.611296221102945	-0.609237852921524	-0.60899822366853	-0.640072146292186	-0.639524908073412	-0.639688159460804	-0.6394647804396
ENSG00000237424	7.94819645622362	8.3833279897629	8.64947062577152	8.37459491089301	8.40548623893177	8.43472112679529	8.56204951532741	7.6699532006962	8.56373567611244	8.3651289670087	8.24794492691389	7.99784190000991	8.06893351951997	8.13478179394666	8.09712599051794
ENSG00000186564	2.89072674973107	2.97090290527411	3.01951929573398	3.00928122980607	2.91899389902682	3.1186750694901	3.14001931828516	2.88383484421406	2.88499456629827	2.94947408160336	2.89740721843631	2.91051866185373	3.01314842339651	2.97919087823238	2.99029197728287
ENSG00000117834	-2.07102542920358	-2.07094608639913	-2.07038201943221	-2.07061903582498	-2.07096802400523	-2.07078102389166	-2.07114452969716	-2.07126869994433	-2.07122735902739	-2.07083902507772	-2.07079491027002	-2.07123440430337	-2.07052895113224	-2.07073348135286	-2.04979384489838
ENSG00000132122	-0.64521923838882	-0.645158681716242	-0.644711960666061	-0.613343643278835	-0.645175481251678	-0.614234449141126	-0.645309086785382	-0.589138137011463	-0.645370829031655	-0.645076079392248	-0.614310069987252	-0.588817870256735	-0.581951078124712	-0.61397465882267	-0.644771184945291
ENSG00000224986	-1.10058420066738	-1.12846119432221	-1.12692726613878	-1.12757181039707	-1.10042809251571	-1.12801232203032	-1.10090808349421	-1.12931564013033	-1.07415918610668	-1.10007729180914	-1.12805008475775	-1.12924524831764	-1.12732683336917	-1.09979027536671	-1.12712513924089
ENSG00000235105	7.43452578119476	7.87017389972343	7.79418239991148	7.61118597550208	7.57971068722461	7.86021284091912	7.8556412572072	7.68803255860545	8.1114067124426	7.35051386659893	7.52341068839016	7.5118589458264	7.49045272795017	7.44041002890393	7.40716770331233
ENSG00000186094	0.741943638162112	0.68567551393257	0.68944081800368	0.748051314557104	0.714620774959081	0.716651850883912	0.655179639521522	0.738412536098623	0.683884430860886	0.686372369102693	0.71649960575249	0.738904675280817	0.719455081019302	0.655963965985707	0.688942093298023
ENSG00000162373	8.21067385586711	8.0501427837021	8.11441010363931	8.12513824911138	8.20028738828702	8.18481299767344	8.05899207707128	8.0566552071172	8.18309946736312	8.13930444914013	8.22843768101777	8.25175019565416	8.0592122978619	8.0343597047518	8.04221780384694
ENSG00000234080	0.61066168130105	0.582264169682554	0.585962950745233	0.584381053537272	0.552037921550304	0.670305989077173	0.581016958435463	0.580250828651816	0.551583931672626	0.612653985277773	0.670044122648725	0.580461335562618	0.584977569983161	0.613800061055648	0.61688897528815
ENSG00000225671	2.22066683156806	2.27674278432845	2.23267870033421	2.2852710531442	2.27618046216015	2.25348162758708	2.24548401543547	2.29367406667198	2.29484107164957	2.35680406225095	2.16580514603455	2.31913982320659	2.31527993497318	2.25454961570365	2.34455056193806
ENSG00000142700	-1.49974947150535	-1.49958804213663	-1.49844040215827	-1.4989226312265	-1.49963267597494	-1.49925220908205	-1.47897361451478	-1.43718989574756	-1.50016031410423	-1.49937021719777	-1.49928046204471	-1.50017464828943	-1.47772117001376	-1.49915547993213	-1.49858844499696
ENSG00000271782	0.238654119819777	0.210357804471212	0.213811945452781	0.180747276348883	0.180262830334764	0.270008117725092	0.209193362602417	0.208478145969728	0.208715124634117	0.210996988710134	0.180500730769821	0.289727944779509	0.243834253833695	0.180586287523968	0.213354372161809
ENSG00000185104	11.7454362408622	11.802208492332	11.8785439044269	11.7546281292319	11.7043072552487	11.9618650173892	11.8391344822222	11.4983301925603	11.9528666621192	11.7878701144445	11.8071924761112	11.7828499231653	11.7507080615439	11.9270159741032	11.8986801335662
ENSG00000123080	11.0308489200504	10.8503567067964	11.1182369756653	11.0229884253236	11.1605748962243	11.2715689906007	11.1523423682478	10.42735752338	11.4929651438862	11.0675081873073	10.8019190534126	10.9173025369136	10.9017844686569	11.0911095375673	10.9293090665948
ENSG00000265538	-2.07090231146507	-2.07082927508081	-2.07031004196285	-2.06101884936855	-2.07084946901573	-2.07067733227006	-2.07101194547001	-2.07112624626827	-2.06157882109467	-2.07073072333609	-2.07069011491459	-2.07109467655468	-2.07044529506082	-2.07063356856449	-2.07037702180512
ENSG00000213478	5.74301460187186	5.74113060491343	5.72270965855817	6.00730352978544	5.82843962103358	5.92605259948156	5.61913762775765	5.74681290185326	5.50213919910696	5.91833060862353	5.67312948976921	5.96066135318547	5.62296845250703	5.66739190292107	5.68717344553416
ENSG00000203356	0.0598101228841661	0.0301934080803487	0.0636473763027849	0.062202176558171	0.0891565829101756	0.091063353218033	0.0299522137449984	0.0584300604240782	0.0865767596221495	0.0608938380956087	0.0303809147603648	0.0865077189427569	0.0936953931205373	0.0615175669311154	0.0308147020344718
ENSG00000123091	9.48808079663962	9.62631167437249	9.75051757086093	9.66262315405687	9.57829498081244	9.57337065679039	9.86259676449111	9.73437853373578	9.79759322759663	9.40417451744592	9.70695425653151	9.6481201878242	9.66198177358178	9.70216679103713	9.63677279511404
ENSG00000233406	5.97063273322256	5.57869064627842	5.73887149084013	5.8189097233649	5.90168676250135	5.90633295801116	5.59592952267413	5.63196024199979	5.50561597930157	5.88834701103247	5.81900795977289	6.06266118271758	5.61261790884041	5.61688460525185	5.4500964865923
ENSG00000085831	-1.12890981879799	-1.12869446650262	-1.12716347554621	-1.12780678560537	-1.07267607763244	-1.12824645372933	-1.10119411547303	-1.07462389205673	-1.12945789686712	-1.1003649146211	-1.10024517817918	-1.1294770191601	-1.12756227766929	-1.12811741373724	-1.12736096975299
ENSG00000085832	11.1209312119046	11.1751511222137	11.3616386942869	11.2400349013658	11.1618346515481	11.2733749586206	11.3178062436099	11.140440085709	11.4167729794954	10.9121149888352	10.9771261366424	11.003638099877	11.1153833575466	11.2382505531372	11.0129185419977
ENSG00000227070	-1.31080004937043	-1.31060152406402	-1.30919016019531	-1.30978320391649	-1.31065641461148	-1.31018851767865	-1.31109805323034	-1.31140874222774	-1.31130530224652	-1.31033364367102	-1.28437517866206	-1.2854748459632	-1.25786163227036	-1.2583733916542	-1.30937222279115
ENSG00000117859	11.1981712432136	11.1881842025923	11.1982449173764	11.1497338598406	11.1232177434795	11.1447768497949	11.1121930449259	11.2050460373842	11.192480158427	11.0086924161974	11.1115212867579	10.9938752889039	11.0894104046614	11.1612971641896	11.0290352349027
ENSG00000078618	12.5864194978782	12.6432678349761	12.5839994542578	12.472338469007	12.4735368061119	12.6416670981206	12.6018131781232	12.5768619448317	12.6294913335749	12.4338632888184	12.5068513642244	12.5440663470716	12.4802609254963	12.6080968739317	12.637250806131
ENSG00000266993	2.76449462131845	2.67274683806646	2.60760751634612	2.5430876489798	2.53758033108915	2.62548402309621	2.75921125308918	2.79602710305822	2.66339414870969	2.62389581273985	2.75165559142316	2.7104487611494	2.68707552047215	2.57055571379665	2.57620798650126
ENSG00000272175	-1.49994499315628	-1.49977926314845	-1.47702292714536	-1.49909612502915	-1.47824696432361	-1.49943448316691	-1.50019376840276	-1.47887501151812	-1.50036678101106	-1.47797751338329	-1.49946348881663	-1.47880337532017	-1.49890795753322	-1.49933517705613	-1.49875303574572
ENSG00000169213	4.89777641963418	4.56556452212344	4.77848197420788	4.55056065407267	4.56385980864357	4.80576311802726	4.82971402782938	4.59559401346982	4.73219614639467	4.64919085152647	4.63458526051894	4.52430646530891	4.65698902448826	4.71155508601997	4.70073017676039
ENSG00000117862	10.8060159650654	10.7852037320651	10.7973383028862	10.6585458609216	10.6233450458274	10.8780660976051	10.682869814466	10.5149214817845	10.8380204574861	10.7872532794627	10.6908152986855	10.7369655828954	10.6620764951986	10.8141791381194	10.7389797069869
ENSG00000198841	8.84871994997824	8.85269264651344	8.79190837898089	8.91504715221025	8.98270689871547	8.59924642588774	9.11991654429865	8.94719772727086	8.86888380565282	9.14010301926879	9.21989227830457	9.4515164129904	9.20416277595997	9.0710756472135	9.52751858524855
ENSG00000223390	0.139040208817734	0.139504339099351	0.110169310548626	0.230083075860894	0.139375593199652	0.109628369678845	0.13835134518693	0.165405455107536	0.165812685905403	0.169731468033041	0.140400240691584	0.109042820811876	0.142013234194884	0.109691564178602	0.142471435261158
ENSG00000134717	10.4506387462592	10.6997698949205	10.5554358924711	10.3767732861448	10.257648051652	10.4156128561643	10.4143164209636	10.6046322773924	10.5043597230066	10.0800958742015	10.3679916938875	10.3871102773503	10.5532518446994	10.523456596727	10.5232500890973
ENSG00000157077	6.78861907079162	5.52875718742238	5.59716684462119	5.31570332312755	4.74007261428995	4.26154856685946	3.91365282362164	5.06631782777312	3.94925689539245	3.88671835274178	3.88886969151237	4.02459385833959	4.18088975915059	4.05637829580503	4.11293937626963
ENSG00000228407	3.95738618142073	3.94318086387567	3.82254385255864	3.87964378807447	3.76761075024555	4.01343789421617	3.86923444536728	3.94061984047401	3.90465018356404	3.90932141775088	3.7516300902598	3.86378074380161	4.08921137398334	3.75456330757268	3.79364172657463
ENSG00000223429	-1.65476493593109	-1.68957037307516	-1.6886164821191	-1.6890172994099	-1.68960747165616	-1.68929123665646	-1.68990595958951	-1.67264613661093	-1.6900460318746	-1.67191951549439	-1.68931471984464	-1.69005794610718	-1.68886495761588	-1.68921083769596	-1.68873953179287
ENSG00000224255	1.00588935916909	1.00738903042336	0.926455359696686	0.893115426658707	0.92234537525976	0.953546815797415	0.891924009227525	0.920338308137207	1.05239340176267	0.923227604575339	0.923532223829905	0.948543975125459	0.956436305666326	0.954085887840632	0.987634113988552
ENSG00000213735	2.0042377802473	2.00593509044496	1.98816787557745	1.95357999533693	1.97754872352257	2.16521389874775	1.94640326059513	2.05044574234387	1.99997999544773	1.92027563496525	2.09008666133942	2.02597496295037	2.04382070373598	1.98172391360633	1.98681536909541
ENSG00000154222	10.4309860856344	10.09736509514	10.253882394106	10.2705021090967	10.3913182569927	10.1766289667139	10.3675424792259	10.3024716693427	10.340785156005	10.5269588887318	10.439335058618	10.3744268113383	10.2585115142716	10.2909614532966	10.2640059236538
ENSG00000224680	4.21131603493126	4.25744488172004	4.45401870361026	4.37895483300528	4.40376542710405	4.2486616663898	4.20344299772027	4.29135056902033	4.23773935933432	4.34270575733783	4.32725480953985	4.29391007818461	4.34791961877253	4.2309080162889	4.27163644236852
ENSG00000085840	11.766651789983	11.5369000712974	11.6949958718789	11.5943607004412	11.5942626411395	11.7979355482412	11.653811604722	11.6915295091109	11.7459559925656	11.6800639011231	11.7776901661088	11.5857008869872	11.5644134067489	11.7217219540925	11.6403866413239
ENSG00000134748	11.8691214078234	12.0181268374679	12.0708369967836	11.9591674103213	11.9082790539032	11.9727190453777	11.9599877884563	11.8670661059462	12.0201126526774	11.9245050037112	11.9033223826412	11.873013296875	11.9379204788809	12.0147835259242	12.010960243808
ENSG00000134744	11.1920626683797	11.0792927624392	11.0821331303188	11.0861406195857	11.0173617599006	10.7433798977422	10.9036192415672	10.9907548949289	10.7801085601394	10.8121809784868	10.8027771151171	10.8999711350559	11.0472639222328	10.8973257946191	10.7440773449316
ENSG00000239063	0.815953242772049	0.816815208172247	0.791475162834186	0.820447640410101	0.757465852959875	0.84757472123431	0.814673470361362	0.785537617276866	0.813793422744546	0.757731189569768	0.818478379015818	0.892583458734707	0.790450909157432	0.819161996456817	0.822320140355472
ENSG00000272371	-1.68996562933537	-1.65303702503934	-1.68882002165249	-1.68924203544932	-1.6898634179	-1.68953045937755	-1.69017769083421	-1.69039877915998	-1.69032517059175	-1.6896337319844	-1.68955518443216	-1.69033771488722	-1.6522943049443	-1.68944580866172	-1.68894957858832
ENSG00000236290	-2.07091912187026	-2.07084522479437	-2.07031987281387	-2.07054062148142	-2.06124422410029	-2.07069149142531	-2.07103004784865	-2.07114569561584	-2.07110719215107	-2.07074551167424	-2.07070442470593	-2.0711137538714	-2.07045671979151	-2.06102577938687	-2.0703876419749
ENSG00000116157	10.2116022507848	10.0280499983377	10.1107515644958	10.0454008542744	10.143158395769	10.1774144857245	9.69315512747335	10.0719304493409	9.96810873755544	9.8605331780326	9.85686918184318	9.81636335064942	9.84018498637582	9.95370440671421	9.71742859422587
ENSG00000182183	5.67728983739466	5.64261241830495	6.20070162124497	6.14818555851412	5.98957220338951	6.26917869796575	5.85582299021176	5.97088376405722	5.77334308172082	6.17368644436745	6.2587598486886	6.26764445103238	6.05862437635666	5.91930656630493	6.04684964719873
ENSG00000162377	8.93025533728624	8.86264936496224	8.52573556836957	8.53949728360882	8.52487668400685	8.61682240216895	8.76062640082298	8.71504128121012	8.5482853135603	8.78223721710116	8.72962114190354	8.48014329537361	8.9094725665069	8.65972283013299	8.79048813908839
ENSG00000233664	-0.148029537526851	-0.147584595646505	-0.112753471186207	-0.17725033678669	-0.147708020191784	-0.116880170492951	-0.0931868030643978	-0.177939278681992	-0.149143822074303	-0.146977840517635	-0.177441973867695	-0.121356921327284	-0.177150700264918	-0.177375473007863	-0.177067915999203
ENSG00000162378	8.905438763999	8.95531902660292	9.18604126646695	9.15298407255815	8.93183413410676	8.83964547649307	8.95242873535152	9.15478655665125	9.04302088241392	8.77487597585812	8.82602388819219	9.06502641275136	9.13878100654586	9.11747523002876	9.10405176759715
ENSG00000228929	10.3679008209561	10.2559505349945	10.2008275156815	10.3781571272824	10.5295160540631	10.3794036713621	10.2883816256176	10.363037986768	10.2578531567466	10.2510573500448	10.331464702724	10.4642497773867	10.3050826103899	10.276415135918	10.3135276618083
ENSG00000203995	-0.643529928334078	-0.671658347413828	-0.701099299963524	-0.669894907495252	-0.701540082239104	-0.701402607137999	-0.701667112707749	-0.593385432657481	-0.701725813291211	-0.671088195135859	-0.701412918296658	-0.673159409243358	-0.701212572864995	-0.701367180451671	-0.701155625241422
ENSG00000121310	7.77025630765898	6.88220574046093	6.93574067827177	6.96739056671591	7.03149677091782	6.90287183589928	5.37844754630997	7.36213746991521	6.36452465810783	6.76480047014306	6.69733296187252	6.95364643825262	5.92881865745753	6.08536322793378	5.97049739212128
ENSG00000230953	2.44861278372192	2.53185251287483	2.46137652541632	2.48588051983154	2.50481419152059	2.5098579298436	2.52591212480621	2.52225329714291	2.52346647912995	2.6817993380524	2.56267699836013	2.61869173789397	2.51680132128568	2.59047820062818	2.45989235493031
ENSG00000116171	10.5007336408969	10.6622568664591	10.7296046581267	10.5291830330581	10.482672812233	10.6441485889792	10.1382097997909	10.6317288093248	10.5791587641903	10.1027153866445	10.2612988049479	10.2124122469463	10.2334069397582	10.5156833259143	10.1693850306076
ENSG00000264834	-2.06149659679525	-2.06142449706245	-2.0702993405455	-2.07051472010896	-2.07083184974305	-2.07066192055648	-2.07099224252614	-2.07110507747952	-2.07106751050561	-2.07071462691145	-2.07067453927063	-2.07107391263015	-2.07043285909686	-2.07061871809638	-2.07036546140812
ENSG00000236360	5.47320209440113	5.82222260897691	5.76645634151415	5.57447668951767	5.53374713961597	5.6925528843182	5.62436350082639	4.96690404766046	5.57882095341147	5.74185871166948	5.80124385644327	5.55363112435191	5.70029386612619	5.50611651953299	5.56629732068755
ENSG00000226147	-2.07082189002897	-2.07075296929444	-2.07026299531437	-2.07046887843131	-2.07077202528744	-2.07060958856398	-2.07092534608347	-2.07103320595433	-2.07099729537137	-2.07065997100728	-2.07062165089784	-2.05305639378496	-2.07039062680865	-2.07056829097287	-2.07032620079715
ENSG00000174348	-2.0709014568615	-2.07082846422938	-2.07030954215584	-2.06102391541137	-2.07084864606721	-2.07067661243933	-2.07101102519065	-2.0711252575175	-2.07108722530573	-2.07072997152167	-2.07068938742647	-2.06159003309867	-2.07044471423101	-2.07063287495023	-2.07037648187411
ENSG00000157184	10.0669099574632	9.91154989047507	9.76047958135271	9.75936015618392	9.78102737379145	10.0581668241339	9.63071869607314	10.077772981799	9.94104244611803	10.0639434769732	9.76797193616943	9.83592953420161	9.82453371410202	9.96964297220742	9.9094370402859
ENSG00000236723	3.37974362542851	3.36033736397306	3.43580542369468	3.42324381724352	3.46979782179284	3.391681901727	3.25482794789396	3.4113590445184	3.37006503762669	3.3652858507044	3.34308109368898	3.4131516193164	3.37987356625425	3.32072716129346	3.30572723666725
ENSG00000162384	10.0150794087225	9.8790351874025	9.99314598390147	9.85839697660397	9.89891501219572	9.95004857180123	9.87876852625477	10.0421211630357	10.1185690581596	10.2314682390147	9.96571650974117	10.1506086146334	10.0981341158229	10.1170399496573	9.95437655383491
ENSG00000259818	-1.31043623680048	-1.31024443180225	-1.30888084421112	-1.30945381272557	-1.31029746424204	-1.30984540615434	-1.31072415288966	-1.28605122744777	-1.31092438629013	-1.26003942494192	-1.3098789753834	-1.26099522316714	-1.30923604005605	-1.30973047580074	-1.28408364651816
ENSG00000162385	9.69577066273714	9.95550787245022	9.80089123192595	9.68247234861396	9.65772225551864	9.7713116339938	9.74537642145949	9.59046340974099	9.77237671741034	9.88551421114574	9.83532058782873	9.95680263938504	9.78938870538072	9.84824484065008	9.74651005077649
ENSG00000226754	2.84153522672172	2.91978982944011	3.06508896968018	2.90790304102607	2.86921749843938	2.99805303796518	2.75748581607131	2.80834109821957	2.88460722431438	2.94846528736173	2.84890657228877	2.93120468083283	2.85760752708561	2.82349290401028	2.80243334667674
ENSG00000270172	7.08265031679	6.83434226274521	6.7551327374605	6.71953935131665	6.7375085144583	6.51014210878437	6.95027834517355	6.76406604818165	6.96635667803458	6.57623934151812	6.82258198802195	6.97098568849854	7.1369048909149	6.99792206234539	6.89682121422764
ENSG00000157193	10.2224389392494	10.0462657774466	9.9851138469084	10.1964021779994	10.222737271641	9.91437851706114	9.97245874212225	9.93821718615701	9.87988283914549	10.117700734913	10.1298121672656	9.89271296610986	10.2513944941805	10.2079254661107	10.0346495446146
ENSG00000225030	-0.257154649721883	-0.286776799917137	-0.28620276352396	-0.2864484103195	-0.286798389192818	-0.28661259271932	-0.286970092145976	-0.287088755868506	-0.287049443094293	-0.197995207910248	-0.226121509386818	-0.203451449657387	-0.286355803983389	-0.196499107404246	-0.253904618065267
ENSG00000225675	2.96343914909491	3.35438557178605	3.25590606869143	3.14360736006737	3.1038780303322	3.28031505824908	2.99007955968572	3.16499028766179	2.93023109259921	3.3613341901995	3.11031527033042	3.21182953121824	3.14733398677936	3.18941049527748	3.17684898703959
ENSG00000230138	3.57101488252831	3.21013868460967	3.47689160274895	3.4638212863895	3.59486066947459	3.32883406281941	3.31462090726389	3.88416879736608	3.36125210055622	3.49778745511109	3.38068458194229	3.43099180886812	3.25176173962223	3.40883970996856	3.15720126832976
ENSG00000058804	11.2762277478363	11.1849311965807	11.1939331943164	11.0496765975892	10.9009914354672	11.1220567740516	11.3433677228056	10.9668694861174	11.3211858260005	10.9032148129965	11.1444131276803	10.9869234745645	11.1636208200186	11.3549391627559	11.34017899494
ENSG00000201003	-0.133368178328596	-0.132920979808436	-0.162409108546904	-0.131035049776081	-0.163060587710604	-0.131977720956686	-0.134031903151717	-0.163378211825055	-0.163335207540512	-0.162920861979242	-0.0456117250264297	-0.134526758785508	-0.16257649249727	-0.0725673890326494	-0.13006201677136
ENSG00000058799	9.06955112686065	9.13119084282197	9.28463825592415	9.07170070122534	9.18340890285727	9.27553514747432	9.26603605430954	9.1537470816129	9.31871934450797	9.10075134372495	9.09823827419663	9.05856129631425	9.03165930419915	9.16260879529165	9.10230304516863
ENSG00000081870	8.81268342276311	9.09670275778947	9.10715534087696	8.88326214440916	8.835945452225	9.02436755072499	8.91523542001003	8.72500968186949	9.07944844757066	8.95294980851786	8.79568603953387	9.04378898947956	9.00511627678729	9.14049853626996	8.98299632784859
ENSG00000116212	9.6538642900075	9.69038365740696	9.75843005134385	9.67288705469493	9.72106061381202	9.78749356445532	9.71769516116884	9.69063795744606	9.82040407976072	9.83600252317725	9.76225961432134	9.7169959044876	9.74375739134168	9.82204401177813	9.65038377605917
ENSG00000219102	7.59043209076898	7.81977778978517	7.67236303212953	7.55950066487722	7.46099530304476	7.67630941090711	7.62275369141391	7.56708438964772	7.62554604722785	7.78936170647615	7.62047161916718	7.550683840545	7.86324235721608	7.87207959530056	7.67391000108304
ENSG00000272091	3.91418244151089	3.94134305471645	4.06594860219245	3.98371505594766	4.04597567417132	3.77640280968581	4.07248591374701	4.35236401820211	4.22235175196926	3.90115803312854	3.95026397950779	3.96719436670377	4.01197919449324	3.99875529681418	4.08215984384524
ENSG00000116209	10.6705944501622	10.8105012872671	10.9552338218025	10.8462064338211	10.7885333426441	10.9676071990335	10.8654664989143	10.7338268205604	11.0350864762269	10.7321637774873	10.678335424127	10.6827022489197	10.7247371031007	10.8815120169876	10.6640661606087
ENSG00000203276	2.24431088242029	2.30310999626745	2.25410417371343	2.21878152550353	2.45626863742819	2.33502612696802	2.32544306954538	2.26874407080648	2.32330695187948	2.27678063485359	2.5332205471336	2.44518286895098	2.2827991271228	2.30799893805856	2.45297383190836
ENSG00000116205	9.17877585185009	8.95938012807844	9.04351426953868	9.01164488604524	8.95731730076117	8.91260463784244	9.28996273957025	9.236699041815	9.2700336564591	9.10180720255449	9.06135483207441	9.05218046444561	9.10739497807021	9.30331523326469	9.22278448640753
ENSG00000225183	-0.375390980924704	-0.463244824248241	-0.462717048734049	-0.462942843776791	-0.463264682505297	-0.463093804087178	-0.377043009653662	-0.463531830043701	-0.434145817120518	-0.463147193539668	-0.463106618178822	-0.351575343482073	-0.462857711626183	-0.431414048074252	-0.462786987826932
ENSG00000212670	4.48400310825208	4.54859058045921	4.72489577797728	4.70304223284297	4.67141316510058	4.43861612301629	4.74985154007354	4.64469473566621	4.72691162567423	4.82444959222999	4.41559178313086	4.50728508416763	4.72848106095917	4.67541403218351	4.56805214915812
ENSG00000256407	-2.06133891666339	-2.07083832173534	-2.07031561812726	-2.07053525397006	-2.07085865064402	-2.07068536335758	-2.07102221307088	-2.07113727784158	-2.07109896847813	-2.07073911128291	-2.07069823143973	-2.07110549711992	-2.07045177524025	-2.06106837751841	-2.07038304565453
ENSG00000248835	7.01453944120517	6.92533147812443	6.91385191551463	7.04212356637697	7.03575439178524	6.94436205693778	6.90769125022973	6.82123251547314	6.92697621565914	6.99439223371894	7.09328381286458	6.98136358881999	7.13054611858618	6.97857117815721	7.18944129565422
ENSG00000215883	7.26622072148317	7.25290362693318	7.37329337455169	7.28506496549875	7.27569811637234	7.14257536431253	7.00968846898856	7.15138826172428	7.2173772295437	7.28121807861855	7.19977561381143	6.95637521068949	7.20149157451063	7.345668206701	7.29547290030876
ENSG00000116221	11.8341006947801	11.9524858515735	12.0441866326418	11.9037933569938	11.8541070763477	12.1772242098853	11.8972070346164	11.8179897889795	11.9755364250949	12.101324122811	11.9092380144481	11.916244364237	11.8897041295454	12.0879251208154	11.9352989221437
ENSG00000157216	12.2715346366895	12.2199801549594	12.2171350639828	12.1088815215118	12.1754135281722	12.2531712240543	12.1943891687335	12.0941569208241	12.2696742259305	12.2088737177297	12.0874091117233	12.120501889005	12.0604159544604	12.1413681768135	12.133861009542
ENSG00000198711	-1.3103339157604	-1.31014400080803	-1.30879385000485	-1.30936117248931	-1.31019651066632	-1.28502189471934	-1.31061899472531	-1.2367351713385	-1.31081725502647	-1.2851607263697	-1.28505513315731	-1.31083411860043	-1.30914554575101	-1.30963510932739	-1.30896801626024
ENSG00000225632	5.30019319117036	5.77258756004228	5.36715182663659	5.45021833724455	5.42569792906225	5.82449511460599	5.42003968411565	6.02223200283214	5.34007977486179	5.52203055881328	5.45915838298944	5.53829038533566	5.44548655691906	5.58594707550542	5.39187466530219
ENSG00000227453	1.97801098746584	2.00601862441669	1.99427281087981	1.93118644961236	1.97942075921598	2.01069052453265	1.89437840869435	1.97212656063888	1.97311627946506	1.92730718837714	1.86900039422948	1.9205557999879	1.96208745266573	1.89980254974783	1.96372263686042
ENSG00000162390	3.86559353587453	3.89202879764368	3.99375194115698	3.91268526666486	3.99206156526201	3.96566512992516	3.79180647058622	4.25946879209779	3.81005506309429	3.89873589678665	3.94409409061796	3.91496830165115	3.72084936737757	3.83736330143949	3.6671676214195
ENSG00000243725	4.63280745536948	4.69022340312258	4.44429494939769	4.59460850498629	4.75172454924345	4.56229137818016	4.70408895955215	4.44740038045133	4.64867846790029	4.68328311246669	4.76839904047234	4.64805831426481	4.60204397496071	4.50636188816289	4.73555644203596
ENSG00000162396	6.95798766704387	6.91465575205914	6.65230705214101	6.87191590772575	6.83855808034485	6.82547999354983	6.85776465666481	7.0488991137818	6.77114243591155	6.98169709571191	6.61872813010691	6.49403928827744	7.0975805348526	7.02292281849425	6.79307676026054
ENSG00000006555	1.82405339241353	1.95930508747934	1.95020045097741	1.88813129120528	2.00670716958676	1.79720942935813	1.82253115333244	1.97296434409249	1.84883134735736	1.82647581054717	1.91175174127508	1.82139562811183	1.89008203924897	1.79763122750651	1.8001476565961
ENSG00000116133	12.6629401547238	12.3516329987485	12.1075493966557	12.3244905848315	12.1527248025766	12.5616834585141	12.5983350400254	11.6264067362956	12.8025956417972	12.4531512213528	12.374576433467	12.1079634723201	12.3304355522827	12.7817835001853	12.4478974820178
ENSG00000242396	1.70009027585963	1.64148550310617	1.85316593826716	1.70530673214968	1.72923256440449	1.81472126349171	1.72631412852967	1.69707592581605	1.69758246250357	1.70245486499693	1.73214825326858	1.82662272828174	1.76602571404338	1.73319556343838	1.79627110288171
ENSG00000233203	0.722070528843501	0.810008135672467	0.788006795287312	0.722897685755154	0.722185057279222	0.783488659295178	0.779537517818436	0.778223876988235	0.778659202138507	0.811618121100651	0.783334829451215	0.750555810606677	0.786320978032292	0.753835952691884	0.846894912688846
ENSG00000169174	-1.88017243797323	-1.88006408439337	-1.87929377288795	-1.87961745157335	-1.85187867331617	-1.87983866869618	-1.88033508617971	-1.88050465783633	-1.88044820109302	-1.87991787734261	-1.87985763246758	-1.88045782239237	-1.87949442845846	-1.87977374277996	-1.86528545629029
ENSG00000162402	11.7017066199858	11.8269006812862	11.8068217615206	11.8239052894928	11.6250835753737	11.6244067238132	11.6329375280407	11.6738398102122	11.6091536967682	11.6543879013075	11.7387710208922	11.525420390828	11.9040460593862	11.8908570865584	11.9480272060246
ENSG00000231095	1.16338184148576	1.05370223608634	1.05778508363871	1.1727481606269	1.05354850067269	1.1137704547814	1.13486199723492	1.0793212972357	1.13331235303444	1.05445793378286	1.02395384562008	1.0796964461424	1.05669746532686	1.08534138695993	1.05724435535863
ENSG00000225475	1.49454004573452	1.60409760663424	1.53332985778219	1.49954072513288	1.49523321325989	1.58213450602513	1.54754967983017	1.49165074483051	1.51943155390219	1.4363729196418	1.46739964222366	1.54579503058573	1.56001446796927	1.55578663015785	1.50162359307983
ENSG00000173406	-0.417059312276182	-0.447960076691713	-0.41330482207619	-0.414718009840848	-0.248959874365996	-0.447800144713601	-0.448148451892589	-0.418411372397776	-0.448225820478402	-0.447856678920118	-0.447813713004695	-0.44823236711005	-0.447550221846713	-0.415387808912341	-0.44747537910308
ENSG00000229887	4.55145325900611	4.39699365435987	4.26266009440866	4.22416550018547	4.26347063301653	4.07238354360965	4.23093232632018	4.65118562166237	4.30234655736095	4.44091661966546	4.27590534198343	4.22478840263077	4.25239293930869	4.28035341079709	4.23522958469767
ENSG00000223416	2.72444135005441	2.72697036882274	2.80142636209022	2.89218866306749	3.11601358225888	2.86031552064674	2.77164113187249	2.60749522571525	2.63690013775552	2.75724515550612	2.70406717740742	2.74340628498048	2.71185550105071	2.58477554672814	2.62142905811279
ENSG00000162600	8.23059727808381	8.47561318954136	8.25492001344016	8.107053140589	7.83118668889443	7.9853656219887	8.07007319594976	7.76765692814502	8.33706866542289	7.95265335394517	7.818286773119	7.98790281819486	8.1334228692823	8.0763408646489	8.16367830983222
ENSG00000185839	9.7738144660049	9.79669623694133	9.81790013381826	9.69474188085361	9.68931238651106	10.0828436131967	9.71760322616571	9.70413394453467	9.88483054357554	10.0493168634402	9.75894263199023	9.64015631271728	9.88686419767676	9.95536550536054	9.86671311551809
ENSG00000162601	10.2744133827379	10.2372321200294	9.81002761873663	9.96584963174427	9.7788697201927	9.5274961473209	10.2962604137683	10.3213816267926	9.98292139876676	9.77064895763093	10.2606223441811	10.4015897172416	10.3504784836871	9.97025322240221	10.3347891290272
ENSG00000177606	12.117282405335	12.4236358087581	13.463013041553	13.862539257625	13.3276354914787	13.4117801042759	13.7378454261734	11.6622969100804	12.3425517406945	13.5234901961803	14.292644984872	14.6483242920229	12.2249880266605	13.3515426539601	14.5398372816696
ENSG00000234807	-2.07082879372622	-2.07075951982087	-2.07026703506501	-2.0704739731897	-2.07077867346258	-2.07061540436392	-2.06191328620589	-2.06202169878356	-2.07100509789898	-2.07066604498219	-2.07062752850885	-2.07101124910304	-2.07039532058192	-2.07057389515138	-2.07033056443193
ENSG00000272226	-1.86680457273627	-1.87986733792511	-1.87914856086024	-1.87945058518912	-1.87989529249266	-1.87965700271388	-1.88012020948057	-1.85395069700172	-1.88022575691795	-1.87973091224008	-1.87967469779419	-1.88023473454486	-1.87933579241657	-1.8795964203921	-1.87924128139898
ENSG00000232453	1.36364445344675	1.30593761148475	1.27676887327875	1.30851060483075	1.33564089150807	1.39639773968576	1.30442027201655	1.27396762906498	1.36043519195504	1.50130451732366	1.39611416641932	1.43908618086159	1.27628584469934	1.3385035131486	1.43232212483118
ENSG00000228121	2.23027263356066	2.25843300044667	2.18815840547517	2.34499421151939	2.25779946078317	2.15151727941013	2.1464389322281	2.29730703346094	2.17267841349761	2.26154404150085	2.180428462304	2.27468841709988	2.15515593444341	2.23776546735897	2.24511860566754
ENSG00000230812	1.77232547482609	1.71978525069523	1.6668181496206	1.69550943217973	1.66178772787241	1.75083706475894	1.68882788023991	1.63055666882828	1.74173409991469	1.8774410500082	1.75054754131301	1.71504741155802	1.72689859940485	1.77941538223342	1.78637351808659
ENSG00000237352	-1.49991325973712	-1.4997482277348	-1.49857497577275	-1.4775807256682	-1.49979385767045	-1.499404899864	-1.50016098721626	-1.47893201859509	-1.5003332711469	-1.4565510593336	-1.49943378335055	-1.47886068410751	-1.49888059179968	-1.49930601200102	-1.49872632249667
ENSG00000270457	-2.07091385860305	-2.0708402310201	-2.07031679492926	-2.07053673855541	-2.07086058841639	-2.07068705829643	-2.07102438004897	-2.07113960606394	-2.07110124301625	-2.07074088154061	-2.07069994441108	-2.0615214363049	-2.06086679834201	-2.07064294034215	-2.07038431694506
ENSG00000172456	7.75590794973156	8.03639969503281	8.11867645046406	7.91105017072927	7.98993763916103	8.01544279644293	7.89607881060851	7.72831869891159	8.0701067059638	8.4789384080096	8.27545707708037	8.47153606076456	8.21760915456238	8.40167635876978	8.30228829140978
ENSG00000231816	0.107474931588552	0.137651137743733	0.108333188708773	0.108009780392497	0.137522510853743	0.107793612957834	0.164763891769547	0.135791691650228	0.136026120734058	0.107717172396777	0.168314254552964	0.190887948932379	0.17110690828362	0.168952226815354	0.171899850299472
ENSG00000134709	4.89292353313596	4.14398347054123	3.5818554318456	3.61647534890031	3.56520462390325	3.72450462987669	5.59336258377065	3.556901300047	3.89148509328944	4.52493102612247	3.649774622165	4.3798296570503	3.96645083748807	4.16214025690635	4.46215178380978
ENSG00000134716	0.0676252591104998	0.0977151203935024	0.0684554501537714	0.0681426048845004	0.0975876183235002	0.067933506465273	0.178464303353571	0.0673270635579881	0.177013587060076	0.156356284482053	0.0679157596420089	0.0960646794457122	0.131063719561836	0.0989672263600853	0.0683585358434538
ENSG00000162599	3.56917680683201	3.54721967716087	3.83861762365757	3.99198482662819	3.97859138380634	3.65530393446996	3.56361040655558	4.11627551750493	3.50933992129537	3.44028950523039	3.49945924093329	3.60729950769831	3.56603412898725	3.65797109375564	3.51276230266219
ENSG00000162604	7.30145148845826	7.41714217265047	7.49185970545364	7.45703685190547	7.33735884755777	7.23949930448411	7.46839265400867	7.51687565135764	7.65691881364788	7.21248858628609	7.48115050616403	7.43511868665349	7.38838049760288	7.3918030275015	7.29179718602273
ENSG00000132849	5.41986753358047	6.15241137641871	5.48245106487787	6.08058375874334	6.4611142195317	6.28847230478865	6.76244684820249	6.04363617300186	6.73415349616664	4.59693695371254	5.58537658828165	4.57386575671316	4.57795713797283	4.67303652056648	4.65622075897102
ENSG00000132854	0.807941979640068	0.808109708421774	0.904507511574698	0.929443693452192	0.999553078779887	0.808463567739531	0.807693082990077	0.967172450165703	0.943473165553641	0.838971946168875	0.808433542006239	0.807507547029242	0.809016799223211	0.80856672295183	0.903351157279846
ENSG00000162607	12.4854822614379	12.6561195818638	12.5586028029264	12.4046349292606	12.1851332073838	12.3684612021714	12.6685325187452	12.2901066447292	12.7334396933454	12.2195423452242	12.5676770409293	12.4357846737786	12.5581443279495	12.7090131515403	12.6364367080964
ENSG00000116641	10.1094147416898	10.23009549507	10.2196969379702	10.131440614191	10.0139441118927	10.1605141019818	10.0186463853217	9.90248311007935	10.1879517348387	9.8208227362875	10.0981057695241	9.96176222099858	9.79189994974852	9.85561860002717	9.91655821497424
ENSG00000213703	-1.68987296847386	-1.68973421498174	-1.6887477832317	-1.68916227390183	-1.68977257913431	-1.67137978893144	-1.69008124960926	-1.69029839665278	-1.69022610028474	-1.67148122052524	-1.68946984046179	-1.67217265371378	-1.67093896791587	-1.68936241450386	-1.68887503059081
ENSG00000235545	1.7378144990015	1.71404970933776	1.63856298492996	1.69407087282423	1.71352538117207	1.63339930766089	1.62888205027609	1.65450864267962	1.68167648429125	1.7683758036185	1.66225690022068	1.62779268866674	1.6366365287031	1.60380248648934	1.60616580897274
ENSG00000125703	8.8103924042889	9.00424501429097	8.99015832113614	8.82872076582396	8.73067717838653	8.77858489096085	9.19876181932893	8.71630592106349	9.27870388304938	8.6144176951276	8.78510756990543	8.8646076042599	8.98063416336412	9.10760210225039	9.04711612181758
ENSG00000234318	-0.529229181460453	-0.529163936377805	-0.528682602665737	-0.528888594873641	-0.47046925553976	-0.498322049186649	-0.529325984512371	-0.500930338275128	-0.472942735167385	-0.498639909545963	-0.52903794400902	-0.473008924248328	-0.496916597894206	-0.498059962315298	-0.528746418461555
ENSG00000236674	0.532601270546876	0.64632514868819	0.536822051917387	0.535232969976166	0.591106655960085	0.534169894537943	0.531852257320342	0.639179977585891	0.531337287673775	0.50269456336781	0.564366263226394	0.531293710087099	0.503259919107327	0.502884822763545	0.536329963360709
ENSG00000088035	9.22514171640742	9.40693085549317	9.39882844567348	9.3365961726998	9.15841513940616	9.12066630816259	9.48061080613268	9.13922057985921	9.61444899630425	8.92058925951782	9.20609328748303	9.25052361182988	9.30110121333028	9.33179014786777	9.40017555578031
ENSG00000142856	8.86919440990187	8.98883340588777	8.86608289500519	8.85471965609354	8.65905870761184	8.82889559352193	8.79906359449976	8.73885149718123	8.7506565255512	8.66064889171235	8.84112263780442	8.94679971422119	8.93419309950225	8.97018144668746	8.83465187742897
ENSG00000203965	7.39674357991909	7.5016736510257	7.55453889587957	7.51915774039084	7.49796325066141	7.37482127075025	7.47277753635715	7.40049029553751	7.2530460209736	7.23439659557131	7.46013363038762	7.61074832825714	7.54891302741356	7.48522068283603	7.6222978129222
ENSG00000251720	-2.07082361404807	-2.07075460512077	-2.07026400415725	-2.07047015072758	-2.07077368549832	-2.0706110409166	-2.07092720248763	-2.07103520037879	-2.05302925693743	-2.07066148783059	-2.07062311868574	-2.07100537151894	-2.07039179897211	-2.07056969048002	-2.07032729051941
ENSG00000116652	3.25313476812417	3.28096683509146	3.19940316036499	3.24510583216795	3.25563449092182	3.23835702738702	3.22355050899054	3.37547152440752	3.14365479859572	3.35638341685719	3.18471081549819	3.24413943836294	3.63812152926804	3.44962114871923	3.10741100564366
ENSG00000079739	10.4488566045992	10.6045429996394	10.7908964109369	10.6475925278791	10.7786079832905	10.9820090488751	10.4525235517791	10.4143331813117	10.6633457397741	10.5568996213683	10.613827474224	10.3122738059836	10.2655670151062	10.6660340914113	10.3662061350851
ENSG00000244256	-0.101354822749835	-0.129644877353806	-0.12635503874054	-0.159334626451807	-0.159716615266173	-0.128703284308566	-0.130753803543269	-0.131434889439849	-0.103326670529771	-0.129036139290261	-0.0990489959188124	-0.15999795946897	-0.127231642919088	-0.128428840777326	-0.15914957039842
ENSG00000185483	8.18518967212912	8.48432439017531	7.76570391110098	7.44242927850495	7.45654350747154	7.72907730934048	7.20033543087038	6.14524285661767	6.2100982576336	7.93466523510237	6.88058214009724	7.86166875379774	7.30274350834377	7.28030760933789	6.59648533078547
ENSG00000177452	-0.966509752707745	-0.966461307830987	-0.933722475951444	-0.966230367144025	-0.907594276459085	-0.966359082846246	-0.937449189072349	-0.910401649496125	-0.966631021543467	-0.966395225686073	-0.935635866602708	-0.966635200192548	-0.934207055271263	-0.966329277617759	-0.965725088789984
ENSG00000228056	3.77715795387552	3.80241708808607	3.6562158022894	3.59339591874302	3.78087285169855	3.81353749758372	3.5707101008307	3.72139513152242	3.61468557034358	3.74726981616377	3.83259639928724	3.83965574854755	3.67350410978161	3.63860212453477	3.51732562318056
ENSG00000158966	-0.43857953256229	-0.497055344522174	-0.46377180697171	-0.465127411714053	-0.497074065140725	-0.496912956128468	-0.497222953081273	-0.497325849220907	-0.440512561525941	-0.49696329804319	-0.466110886162693	-0.497297581523256	-0.496690287619881	-0.406663720010028	-0.464191664240813
ENSG00000162437	8.45828947046121	8.59355896779254	8.02493824661431	8.1981873889666	8.06643842824592	8.22241671205101	9.27171279068137	8.32302388586165	9.13986501709806	8.07446947302966	8.23598967136353	8.23067915329896	7.85735932452294	8.26600871064847	7.90266077425139
ENSG00000162434	13.7867302901508	13.3622136964781	13.4802293078808	13.5476249277382	13.6104725932726	13.6150013008746	14.0431817841785	13.2937240225101	14.1835609297957	13.6825746331694	13.4722084615901	13.5835410872662	13.5482918095143	13.5102457901658	13.5119474119327
ENSG00000226891	-1.47849142643171	-1.49971390710036	-1.49854614268419	-1.47765008709734	-1.49975932361522	-1.49937218504613	-1.50012473601903	-1.47899505974336	-1.50029621414154	-1.49949226249285	-1.47801419265691	-1.47892405890216	-1.49885032928077	-1.49927375970247	-1.49869678152769
ENSG00000185031	-1.88004663923402	-1.87994275612897	-1.87920422629773	-1.86598892345724	-1.87997147891808	-1.87972664068005	-1.88020257686658	-1.86683952517752	-1.880311024861	-1.87980258131947	-1.87974482204018	-1.86679462208017	-1.87939660317849	-1.87966439349094	-1.87929949489654
ENSG00000212257	-2.06169608883185	-2.07077849309384	-2.07027873490459	-2.07048872926736	-2.07079792961281	-2.07063224921735	-2.0709543120464	-2.07106432575314	-2.06187499681446	-2.07068363773931	-2.07064455242195	-2.07103394012798	-2.07040891505103	-2.07059012696149	-2.07034320252718
ENSG00000265996	-0.123582653197728	-0.123135378228135	-0.119839179317558	-0.121249091303205	-0.153241123628693	-0.153036960396999	-0.12424648570467	-0.0971868058017609	-0.124702805768007	-0.0929504472108412	-0.153052272338	-0.124741417128788	-0.0897670076660081	-0.152984353546641	-0.120275852364493
ENSG00000231485	-2.0709014568615	-2.07082846422938	-2.07030954215584	-2.06102391541137	-2.07084864606721	-2.07067661243933	-2.07101102519065	-2.0711252575175	-2.07108722530573	-2.07072997152167	-2.07068938742647	-2.06159003309867	-2.07044471423101	-2.07063287495023	-2.07037648187411
ENSG00000162433	2.6637091463975	2.62083395772231	2.68297495499008	2.62901699273954	2.96680522286017	2.71499467472902	4.25306072391158	2.69839854993357	4.11159316538261	2.57562416121858	2.57649863864741	2.61370531562005	2.63128779500773	2.57771846135696	2.63316255491038
ENSG00000116675	2.57215311823264	2.62399392662964	2.48252293880956	2.53367974782903	2.49596774775192	2.70131399129665	2.59196444949164	2.40582723944326	2.74087496330701	2.38160045008614	2.50071320891761	2.37713355958267	2.47889034192286	2.53007598995902	2.38611881258887
ENSG00000116678	4.42228667898977	4.77773612810252	4.66798554889043	4.55369044391238	4.44702169070166	4.71670527247787	4.583972025597	4.44551453045567	4.72075312907169	4.5361017077149	4.64878500659778	4.57643166245967	4.47886671727841	4.73724856955534	4.64327996195553
ENSG00000213625	7.60755413996921	7.95485373133868	7.76614985218058	7.69477794215234	7.68945808957652	7.93145187278546	7.48197096709059	7.40728744482498	7.44882432630062	7.65253852004408	7.49580713279585	7.87712470938973	7.50917730227097	7.42703071229915	7.48399003006964
ENSG00000237852	-1.68980639921167	-1.68966945495206	-1.68869588546855	-1.67127476716469	-1.68970731886734	-1.67155435566687	-1.65435155582418	-1.69022628015367	-1.69015492647138	-1.68948466902858	-1.68940852766051	-1.69016708649154	-1.68894948695154	-1.68930250244957	-1.68882147362574
ENSG00000184588	3.49219836090895	3.29608472146457	3.31314043796237	3.48165702205471	3.46449303030413	3.4080402789043	3.48607100946885	3.94099536225471	3.59305550377907	3.47079139228767	5.05128098978723	3.90638691656284	3.26916557083063	3.41004758201981	3.84746081884124
ENSG00000118473	1.99816786273602	1.89266843972679	1.83880510734963	1.80394763248808	1.92041366951128	1.92444262074744	1.86092398255506	2.12661047529473	1.94130698209262	1.86500944555948	1.92414084698974	1.91480468989547	1.80437350156219	1.95364270138776	1.989206323377
ENSG00000152760	-0.445313302394805	-0.445241004036134	-0.411410667737154	-0.444936012597101	-0.414766013907644	-0.413718543944102	-0.415734717991665	-0.308537571518669	-0.387799288029439	-0.445142400885042	-0.445101421093741	-0.445500566768402	-0.444850029949667	-0.413448761617025	-0.444778599038843
ENSG00000152763	3.72759919878132	3.91443255298267	3.85893846191002	3.93569070268702	4.04868539262701	3.78864603815529	4.08708905871496	3.83139396429352	4.01104679411822	3.80968678622728	3.83553436641235	4.07984360817591	3.77610441363056	3.86206074808142	3.92440704514291
ENSG00000198160	10.3845650012602	10.5967427900827	10.4180803204342	10.4305434621069	10.1999649127925	10.2630722039713	10.5909104470291	10.2805360122113	10.6239223249324	10.1127406766695	10.3099936209287	10.3251432352392	10.4711940749563	10.4821289626562	10.3684521514435
ENSG00000116704	9.04127117172384	9.12761868046108	9.12305149317536	9.19450956588304	9.03381986202362	8.78019170499244	9.32856753557741	9.08368794675053	9.29073745739936	9.02052665693408	9.00178019769142	9.08015412089376	9.31521033352075	9.01902523906698	9.23753746710524
ENSG00000162594	-2.07101312558572	-2.07093441327957	-2.0601264509217	-2.06036158386159	-2.07095617655829	-2.07077066244281	-2.07113127964616	-2.07125446317334	-2.07121345077237	-2.07082820272191	-2.07078443847293	-2.071220440063	-2.07052059278183	-2.07072349770121	-2.07044701376421
ENSG00000228523	2.37799733760527	2.35308753601503	2.47718234044499	2.36054828912744	2.40562875727325	2.48697037364809	2.32169865654654	2.34596812365764	2.42267337215848	2.48470546095161	2.41076550496002	2.37264988865134	2.36264620137009	2.29996602367872	2.36438730065756
ENSG00000081985	5.12719265228126	4.83599005710702	4.47493935070989	4.57110731950189	4.3171038152114	4.58484385303864	4.17474718512185	4.61879112485428	4.4214096237686	5.6122235183151	5.79849225967005	5.39783848720036	5.61805345935218	5.27283553552487	5.60870225403723
ENSG00000142864	13.9865080408419	14.1036578734749	13.9613850816703	13.8338316713748	13.7346139112491	13.9269257274539	13.9756064164316	13.7595230115264	13.9794089391442	13.9369559102311	14.0096079853872	13.8539679380818	14.0742982775973	14.1984471893661	14.1077201954354
ENSG00000238139	0.69761846851614	0.698142523972653	0.668545152645432	0.668044904637411	0.667331551146888	0.729735272760092	0.696840477189253	0.696040428889126	0.830809053461263	0.81421514173528	0.729579933816407	0.72478210722443	0.700973625364887	0.788751489136116	0.668390222383434
ENSG00000116717	11.3672478613263	11.4472982648802	11.1428922482663	10.9622176052518	10.5615434705617	11.4442881144557	11.8165654798439	10.4054044845185	11.2156942987988	12.1557744483103	12.10082164949	12.4356914468759	11.5535199094738	11.4802738091768	11.6989232521617
ENSG00000172380	0.247485629422333	0.277672885780381	0.248431753294212	0.248075244836718	0.277541424724417	0.247836946581354	0.276495568311491	0.303523648399807	0.276012036538711	0.390922580555362	0.30836176957364	0.303865320600877	0.341094263996533	0.278963818125906	0.248321315974241
ENSG00000162595	-2.07087199831121	-2.07080051361964	-2.07029231185605	-2.0705058541407	-2.07082027852481	-2.07065179890612	-2.0709793030896	-2.07109117551308	-2.07105392900136	-2.06139671657716	-2.07066430997729	-2.06175293743665	-2.07042469143767	-2.07060896498128	-2.07035786867973
ENSG00000116729	-2.07087965288584	-2.07080777640838	-2.07029678934519	-2.07051150199027	-2.070827649639	-2.06129989685799	-2.07098754576915	-2.07110003133142	-2.07106258068288	-2.07071078978548	-2.07067082627521	-2.06171061320671	-2.07042989445911	-2.07061517795007	-2.07036270546592
ENSG00000234383	1.98447645545386	1.93743287597394	1.80418735511226	1.94669406987207	1.91086179913706	1.96785189881597	1.76812795229991	1.85151514239841	1.90460825567338	1.82984349065854	1.88774555684428	1.82475917660693	1.94929511974312	1.80099780405483	1.80351724921507
ENSG00000229133	6.73744382195853	6.88164614717026	6.94369471787655	6.61964814666576	6.76810203204321	6.9075722515324	7.0566318195356	6.89407146521297	7.1302063942437	6.86508255629695	6.8162097418442	6.80381420486458	6.68502992376036	6.73591838941908	6.66135147884642
ENSG00000024526	9.88330095695894	10.2833709598421	10.0830794482754	9.99215671672779	9.71275644049783	9.973057631769	10.2680818273533	9.32473051909737	10.1843710959639	9.62038246735391	10.1334802456812	9.9831970088296	10.081617331633	10.2459107648482	10.1234823520945
ENSG00000234264	1.53218428182971	1.61098082320855	1.39149130803951	1.54201539346845	1.44985550523272	1.4521629169109	1.44771954677858	1.41782928181204	1.44673124350273	1.48072856944567	1.53771211720545	1.44664759443332	1.48593324708043	1.45275683957363	1.4243337315575
ENSG00000033122	-0.801621403692852	-0.71694490411206	-0.891817426452063	-0.892143966930746	-0.892399172640852	-0.892263645368296	-0.892524507884853	-0.892611176531897	-0.892582459095938	-0.892305983039064	-0.89227380635373	-0.892587362811279	-0.892076497063132	-0.892228739678316	-0.892020457932149
ENSG00000229359	-0.10597098644043	-0.0770554407493056	-0.163692892984993	-0.132383551736384	-0.134389073164007	-0.133324146560798	-0.135373715192971	-0.164657096426048	-0.164614312820205	-0.104111348102054	-0.133403996304338	-0.135867441181006	-0.163859441564382	-0.164086796251887	-0.1314126350335
ENSG00000066557	9.71509757414177	9.79002188243404	9.6883582660408	9.52958183790894	9.27006100612076	9.49899720987443	9.80691179346232	9.57723086609607	9.93319884009338	9.26469613652352	9.60287893043158	9.61223356337586	9.72502706045912	9.85031523555355	9.63643156293251
ENSG00000116754	12.4522633258105	12.413948632006	12.7479972049045	12.8090810024555	12.642881919357	12.3387078930542	12.7656657608807	12.5035512488411	12.5906775888321	12.3989972514632	12.7436033332029	12.6474107607276	12.6375041429705	12.6435740872266	12.7225169546791
ENSG00000118454	8.78785067936932	8.90360405636358	8.82048609353994	8.87593738132827	8.66116199067405	8.55682798580287	9.05857256299598	8.95460908404423	8.82779696388106	8.66764837018146	8.89650025195808	8.94710010117756	8.91368206272807	8.81391559167056	8.95019594117837
ENSG00000197568	5.47333348375667	5.79745261441799	5.48169601609369	5.5963641238048	5.68631823658424	5.37937080023038	5.11934431167891	5.70714798438624	5.47450911917803	5.37297670756862	5.16975655793428	5.31573168466429	5.50564370649084	5.36998561986634	5.06620045737338
ENSG00000116761	2.20846580802485	2.23774854900759	2.19572342695276	2.15992485187078	2.20997611974912	2.12630541250358	2.42038537737292	2.2535891028924	2.53503880090499	2.12543988406238	2.15653283097678	2.11967416337165	2.09747295259465	2.06243429144655	2.13126734928026
ENSG00000233020	3.08535118966012	3.11279298593111	2.9992668211431	3.17533243809351	3.08757162242083	3.01632334271143	3.21493209838192	3.14466825348127	3.18974545297421	3.06727149364709	3.11915462021989	3.02855583170461	2.99535165586661	3.12176364558915	3.27447269971844
ENSG00000237033	-0.136426046494561	-0.135980137152609	-0.101120436105659	-0.165663160496429	-0.136103829877517	-0.135039574697945	-0.108865496744964	-0.166358622797626	-0.109668335133589	-0.135372065763996	-0.105393699818449	-0.137581254638513	-0.165562582819904	-0.165789479398412	-0.165479016937392
ENSG00000050628	10.0808844711807	10.1899827415415	9.86245769253544	9.81828806304944	9.68420035853692	9.72548154507945	10.3838466846878	9.66068163192293	10.126810429477	6.04342808458378	6.07249575188626	6.00840725606587	6.14650849931234	6.07812707140675	6.10387304809344
ENSG00000269933	1.66196723237293	1.6371195090306	1.73244615710575	1.64383838130591	1.68916637818277	1.55321974114848	1.73265356317023	1.57724496911509	1.77483464472113	1.52210889160452	1.52226575343744	1.52073770586713	1.52322792637289	1.583802490357	1.52350129089076
ENSG00000235079	1.60940059182087	1.63607649224336	1.62921815210686	1.54072682255466	1.56028357031661	1.50921296783614	1.47573233008513	1.50139889193763	1.57921484258425	1.41899540039749	1.41914154906759	1.41771788671554	1.42003802078029	1.41934626628819	1.4202927225403
ENSG00000132485	11.1020039604144	11.1844445079741	10.9033980932258	10.9239304609106	10.8441577449968	10.8086153086254	11.1494901708748	11.0040055866279	11.1391421490168	10.8127497122399	11.0119442993304	11.0075553728704	11.1585814466069	11.042573107823	11.0182817825443
ENSG00000207721	-0.265982189885729	-0.265903282727164	-0.232606139127253	-0.203483449976687	-0.265925172872251	-0.265736786371075	-0.208717920985535	-0.2376194469966	-0.209515473530773	-0.235252152949387	-0.235002498626807	-0.237434771031247	-0.233471279673332	-0.234652808536038	-0.265398398332557
ENSG00000229956	0.998120876598611	1.02915243973426	1.09693264842796	1.03153523110569	1.1425048996358	1.03034452702491	1.05671530434894	1.18548052910492	1.16197678175857	1.0299231995347	1.03024341394404	1.02712156141233	1.09451775586198	0.998868820384678	1.03276362353661
ENSG00000172260	0.439440308170324	0.471669524964306	0.475528141808122	0.473879232308602	0.502424595463486	0.439898730923627	0.439221352268767	0.773512529303911	0.528392439052609	0.439788832474117	0.535001164014869	0.439058050414379	0.440384343387549	0.439989326393487	0.440529697255816
ENSG00000233994	8.17496729183329	8.09641600930323	8.19335261974667	8.17775620809641	8.27906470934075	8.34875591531141	8.03809870732566	8.08182259539468	8.09229035759753	8.19912291147778	8.20081302876907	8.21123132635491	8.12918867668613	8.18972506464231	8.03560450380724
ENSG00000227207	1.4075910064817	1.37922929344614	1.38368569533684	1.41251687549926	1.40827379576969	1.43962786435492	1.46062146876021	1.37680255664608	1.45901820981616	1.40982375939641	1.49480027350147	1.4051415655501	1.47297518562913	1.46878497424397	1.47451564494191
ENSG00000162620	3.85756366633982	3.78706760066556	3.71441273549432	3.62922026381001	3.65855181169531	3.69145525664252	3.62671088437036	3.68552867138398	3.84279531947459	3.59395266041028	3.57077282751375	3.72861010839993	3.68241607530369	3.69415400785401	3.5310398517187
ENSG00000254685	6.37212967507771	6.49329361935195	6.19037217427011	6.0285172569549	6.01659779113304	6.05198690278382	5.98285106573512	6.06988480521605	6.27980055403876	5.98860385783262	6.01698995476416	5.83214070873809	6.11796413339522	6.35142059325912	6.17006792474469
ENSG00000259030	-1.67182574601342	-1.68972710853102	-1.68874208823695	-1.68915598582466	-1.68976541778946	-1.68943886275671	-1.67203372912552	-1.69029048293122	-1.69021829000991	-1.68954014921504	-1.67142319482529	-1.69023059305231	-1.68899867249887	-1.68935584005143	-1.67082923605013
ENSG00000178965	-2.0709014568615	-2.07082846422938	-2.07030954215584	-2.06102391541137	-2.07084864606721	-2.07067661243933	-2.07101102519065	-2.0711252575175	-2.07108722530573	-2.07072997152167	-2.07068938742647	-2.06159003309867	-2.07044471423101	-2.07063287495023	-2.07037648187411
ENSG00000272864	-0.906430908811291	-0.934821351934574	-0.963803675931159	-0.964526761353702	-0.93493559706161	-0.964827702655288	-0.965051634135764	-0.936472730191971	-0.96510133556411	-0.964864069237305	-0.964836431392222	-0.936300101262923	-0.932735920549102	-0.933699372787883	-0.964025660928793
ENSG00000116791	9.34673619614879	8.85889199504563	8.60383192473639	8.58184340506131	8.5890494890016	8.64756194162568	8.32764727681707	8.88614983026768	8.58695775592199	8.54962545390879	8.50985684766639	8.59955532144272	8.61397868284978	8.656316684428	8.5522238144974
ENSG00000162623	9.44848019428737	9.62799468456126	9.45940528953971	9.43565557748472	9.36852915737833	9.30297314283539	9.67517578137588	9.5364435457303	9.60509182943396	9.38378449209727	9.54313764409364	9.3420845525081	9.52078405156168	9.59344488388873	9.44104189719749
ENSG00000137968	5.80242944110516	7.19643536692789	7.41129545692288	7.39533649479624	7.20550735924701	7.36179520357886	5.56474951564806	5.57009202935639	5.11430017141318	5.94454449944232	6.09534692591643	6.25255392378413	6.41623962776171	6.05319414713933	6.44663874862461
ENSG00000213579	-0.898014230710801	-0.927751715303539	-0.894557848328388	-0.8958566575482	-0.897715414377724	-0.896728432580804	-0.927876295110336	-0.927952774010936	-0.927927437030338	-0.92768329784038	-0.927654860040881	-0.899085525472045	-0.864358778435927	-0.927615021452108	-0.927315277331511
ENSG00000230863	3.60742993294657	3.43669115938076	3.51234161826862	3.61232565357635	3.41137945985502	3.39355780176046	3.53930168869003	3.46811744785301	3.49213517034416	3.51215465145364	3.49134261552143	3.49177795741537	3.45532877560525	3.51770631131583	3.50859071199074
ENSG00000178193	-2.07103561694144	-2.07095575202468	-2.05998952506111	-2.07062654930669	-2.07097783399037	-2.07078960332967	-2.07115550117128	-2.07128048851603	-2.07123887555676	-2.07084798619032	-2.07080358108681	-2.07124596719391	-2.07053587181506	-2.070741747939	-2.06006276717983
ENSG00000117054	11.3482378541597	12.0271482310807	12.0755375989016	11.8705608675029	11.6530546517889	11.9273194047464	11.6006051207712	11.2649837773765	11.5483596090911	11.6522300342836	11.781368205197	11.9304731527366	11.8639017857863	11.9053102545373	11.8052459035777
ENSG00000181227	7.90852057717056	7.84027997870993	7.87813196750718	7.84105663107162	7.97810657981311	8.13123529404917	7.61199363135945	7.82592927333999	7.96876361275922	8.11148875897523	7.90489304484676	7.68110874267705	7.8731213729161	7.88896671502516	7.73757901732856
ENSG00000137955	10.5339959289552	10.4627281910193	10.4003809105674	10.4644214390866	10.3636929327598	10.0275141595666	10.8846139694208	10.5113047820008	10.5263458787929	10.4007398666755	10.8282920051969	10.8975588169545	10.7661353314043	10.5396699079696	10.7353134883519
ENSG00000057468	0.318802650401803	0.29047522350966	0.261216675744132	0.260856358859377	0.29034336587771	0.260615511922455	0.344998509813725	0.288569019093124	0.25997458430463	0.291123413648179	0.291392767259921	0.343739222748767	0.353958009794045	0.260685743678934	0.355076855990936
ENSG00000184005	4.3359208992737	3.54932602621003	3.72434726189622	3.59129449498577	4.11747836921126	3.78713412471596	3.71646866115559	4.63239396509938	3.63099980851825	3.80946241348145	3.83689059153254	4.05901428358846	3.90214742359823	4.04152498497375	3.85731104729566
ENSG00000226415	10.6751343620146	10.7275901623562	10.6630571298901	10.6889362924527	10.7759243812084	10.9341209615601	10.8945321870991	10.7898840876917	10.888501796283	10.9870824991523	10.9227332142565	10.7763702205442	10.8140112066671	10.8973488298745	10.8938035614644
ENSG00000142892	8.62771562692432	8.74113620576057	8.6788668429379	8.44553516835413	8.28034560146673	8.44744945518768	8.48965700181538	8.54640302965288	8.8625145020433	8.32095544340752	8.35876035881459	8.49311637379915	8.47885872319761	8.74305388181787	8.64586309547497
ENSG00000226084	10.0150709686663	10.1165060528237	10.1234715051745	9.91379608454351	9.9389364240954	10.0603566749082	10.13418568798	10.1825635967744	10.1791285172719	9.91930105055854	9.88384591235021	9.96001754543796	9.99417541560059	10.1421509521239	10.0822843084159
ENSG00000228187	6.45061947698422	6.28987645075691	6.32972734088898	6.35439536625445	6.32361135529864	6.33156847524068	6.28083632790876	6.35882669582838	6.567529569273	6.42895238921353	6.42694293826841	6.33857375721472	6.30924949267119	6.30038645680696	6.41470679377828
ENSG00000036549	10.5229183269526	10.5996742059428	10.5917664561226	10.6481417766171	10.4061187859384	10.2863300431131	10.8695152926182	10.6741077403418	10.5581911478226	10.3420104618742	10.7629358650835	10.5973059934503	10.7763297061348	10.6738682717801	10.8589912839582
ENSG00000077254	10.463446068499	10.6056113401364	10.6111144231436	10.6506421940731	10.4766614583833	10.4792848509347	10.6790500171782	10.4334169780374	10.569959120138	10.1743283116218	10.4217185650507	10.426416122781	10.5489686601236	10.5013142481857	10.5428369496146
ENSG00000180488	7.7007160776703	7.42712874417118	7.56273631918331	7.6430153097832	7.49424289578647	7.01984672755305	7.84944873668604	7.8033255886317	7.72752758108793	7.32863356158269	7.67876212613689	7.69584148759241	7.84280926609048	7.40282263327655	7.96963572278312
ENSG00000219201	8.77755444338766	9.0731287244522	9.20948421555728	8.97542440478315	8.87196777887752	9.10428387311043	9.15996345991537	8.77063598480538	9.20720787149082	8.92244381753641	9.03341828337769	8.90643307092076	9.0042811133238	9.18257960389979	9.15557553886694
ENSG00000235613	3.29503857828637	3.24844153103379	3.32354354188007	3.28721677167143	3.36773774262736	3.2805179696476	3.28993218860316	3.28466543226222	3.28641246249058	3.25246757619928	3.37668678187977	3.58588795410965	3.43689180940051	3.30778125557689	3.3202426531609
ENSG00000232015	-1.68992457992054	-1.68978442369683	-1.68878801959256	-1.68920670056555	-1.67157477216482	-1.6894928466864	-1.69013496667882	-1.69035430897532	-1.6902812817255	-1.67134690017734	-1.67126897294879	-1.6902937269533	-1.67079916565287	-1.68940886449356	-1.68891655336174
ENSG00000162614	10.016690181671	10.4301782892323	10.1697885070627	9.87528784828447	9.75462900656173	10.0297887905032	10.4110378565249	9.92436911292534	10.5450130562345	10.0931611522183	9.97804329722761	10.2827842774821	10.4563696150223	10.7603328911365	10.3216109944648
ENSG00000162613	12.797359184227	12.8816506579155	12.9362049655801	12.9093463611405	12.8468482155128	12.8773231489783	12.9408187984707	12.659213471651	12.8861413128448	12.8351154519827	12.9509265942622	12.7424653585397	12.9642693336312	12.958944620278	12.9790879477986
ENSG00000162616	7.37888279854859	7.45743825529866	7.05406960529944	7.29051157921725	7.00122353355779	6.89526910305845	8.05626749673561	6.83095027015995	7.23169574643574	7.12062071263118	7.73545654640873	8.0951203477949	7.52892656160516	7.41769236660475	8.58603606253714
ENSG00000137960	-0.910581931688668	-0.909825021034285	-0.968107873040532	-0.96883138449645	-0.96929282923199	-0.969176020862928	-0.940094751173365	-0.969475380343348	-0.969450664709954	-0.938505765523989	-0.969184781379196	-0.940551685469328	-0.93702181290462	-0.969145922505556	-0.9683299888291
ENSG00000273338	0.803040570585714	0.803216103778155	0.838054623811409	0.867648662816156	0.863669957945664	0.803586324431655	0.861713722501393	0.860360075689154	0.860808688615232	0.803455455958552	1.00460101153401	0.860732090678519	0.868699577273563	0.866327687576426	0.930528251231215
ENSG00000213560	3.01766318172045	2.96773603050894	3.01346501962168	3.00537706101224	3.16192028629108	3.14909721399727	2.98804958274283	3.24704940356001	2.98539488211562	2.9980214294903	3.07687074214772	3.18984319568304	3.03581695889706	3.1281140339952	2.92290379906372
ENSG00000137959	2.54853455405885	3.10469552404487	2.6894608420221	2.51914944756599	2.67167409260619	2.58476200066947	2.51453509433051	2.69012430807433	2.51382963778531	2.67551123712959	2.73376331952869	3.16827273107507	2.77183501459608	2.7077933729582	2.92957045441821
ENSG00000137965	4.99427012293465	5.60439188021896	5.32615284611301	5.24823603112122	5.2300236356933	5.15804555173905	4.8477954609225	5.43865573882099	5.30032460464376	5.8926081511691	5.69381354955618	6.36372075852928	5.7055739986413	6.01399245861161	5.54952746942612
ENSG00000235400	4.32662685480636	3.95260714643607	4.12646646378247	4.0886031957637	4.13001785712747	4.10037197367247	4.19504867911804	4.23916252881839	4.20708047023397	4.11794731267386	4.05520419783652	4.22436533605207	4.16022519641249	4.18684448701975	4.24749769369048
ENSG00000230787	3.87427100013264	3.77710300561273	3.73951341683879	3.75066297997448	3.8782271687617	3.87123274725271	3.74408583603918	3.59932159147339	3.76076214733378	3.82626443708102	3.74098425093366	3.67238355045838	3.80200453145054	3.85396166059457	3.78344845606641
ENSG00000232676	1.64191001356819	1.55804985500111	1.62542950610752	1.73156176965704	1.69568610877011	1.70081964841396	1.55646443489213	1.58347583142869	1.61132569750467	1.61765103914074	1.64660008542216	1.55575801770416	1.62288929763461	1.52857844895948	1.62416689603596
ENSG00000213559	-0.332205300873168	-0.390456099092332	-0.389924056773795	-0.35862737545677	-0.360575868252179	-0.329799459305113	-0.361532443825028	-0.362193784823954	-0.361974662143163	-0.3598644844714	-0.329937888361303	-0.390714992130939	-0.39006590867393	-0.39025954072852	-0.389994591757424
ENSG00000229752	2.35618780189921	2.43782821344226	2.30936226089157	2.36558387117591	2.57836022812954	2.38978050906232	2.43129812736036	2.29592064652371	2.32450413022226	2.36045113745492	2.36147163510755	2.54376074725631	2.33787359928979	2.39106225288927	2.45452325621483
ENSG00000235089	-1.88010088309521	-1.86621847631814	-1.87924283912587	-1.86578232538401	-1.88002432817416	-1.87977494694488	-1.88025971416183	-1.8804253061943	-1.88037017441664	-1.87985229666837	-1.87979346566147	-1.86660297380324	-1.87943878557358	-1.87971154475467	-1.87933987544043
ENSG00000224494	-1.12366148787892	-1.1234406171229	-1.12187039411041	-1.12253018916331	-1.12350168599586	-1.06546617983845	-1.09523556218283	-1.12431332328818	-1.09562924367342	-1.12314258486701	-1.12301978014648	-1.09566416708269	-1.0935219436139	-1.12284877722481	-1.09331547712797
ENSG00000227288	6.83662515447839	6.51600554558505	6.81592374452699	6.8381102111172	6.84559646964731	6.60190761032671	7.01614299293076	7.25608321548713	6.96937959065333	6.85237915994215	6.7747751786994	6.32079767963214	6.55709207675865	6.76193232259232	6.88506736162924
ENSG00000227960	-2.07094334971548	-2.07086821195107	-2.07033403961913	-2.07055849452726	-2.0708889868996	-2.06092892667946	-2.07105613807595	-2.07117372750127	-2.07113457758593	-2.07076682470616	-2.07072504791177	-2.0711412494737	-2.07047318417722	-2.06088390381816	-2.07040294658461
ENSG00000234683	-1.50032822210521	-1.47747839711181	-1.47624025449962	-1.49943617738559	-1.5002022161052	-1.49979174567763	-1.50058965098668	-1.50086220811766	-1.5007714636602	-1.47724339454664	-1.49982222666265	-1.50078692823605	-1.47656277364994	-1.49968738848843	-1.47639997196369
ENSG00000215875	0.232457132296421	0.173982977127424	0.174776979184623	0.294811710160367	0.173953110739998	0.234975406655996	0.202939728565128	0.173551389477305	0.257521265320769	0.174129821035861	0.17419085404684	0.23035733177187	0.296507638952582	0.174276352580378	0.1746717339724
ENSG00000233008	1.52837681770796	1.44260657999392	1.41353390402293	1.44529106971268	1.41144961692154	1.44394977615638	1.55262375105824	1.49653311128883	1.5243271265279	1.68749581680462	1.50429639858765	1.60097025121402	1.53869398683761	1.41226809814712	1.47892853137149
ENSG00000137941	5.25999234091056	5.52909202031528	4.95877948356511	5.3708018647983	5.19348992207446	5.23039742118905	5.09982695755125	5.63924687424291	5.96022463421637	5.65797724831716	6.20519709899274	6.33420124681338	5.74596514622508	5.73099776372344	5.83584468064729
ENSG00000271576	3.81774204119148	3.78325966967374	3.51996083988861	3.69329165524352	3.76126046999602	3.50611539739412	3.64220719986667	3.72216298637805	3.61509067300201	3.76942397519564	3.81365238856824	3.8407950289602	3.89235894944809	3.56245776169742	3.65307408252372
ENSG00000142875	11.3760116067922	11.6845639936413	11.5943168034956	11.4135485422786	11.3050015333312	11.3573814915614	11.2323510551793	11.4983638560968	11.4925819565961	10.8680648711613	11.0333685626223	10.9802310996033	11.2709431012692	11.3621273303673	11.1203312863482
ENSG00000213540	0.371191700597332	0.371673793826009	0.406892534743835	0.373706725840179	0.455967124202024	0.34181275400695	0.341257182440111	0.397534927535252	0.369984271444093	0.341722539840336	0.431266504113202	0.397880149233281	0.37427962938264	0.372986958579798	0.374755505885969
ENSG00000226970	3.08281596868526	3.08592877364643	3.16073146969347	3.09899217912664	3.10968384517536	3.01266350026997	3.07818487235772	3.12030613788396	3.02534819208188	3.03808350737318	3.09192080216487	3.4149065553251	3.04858156394624	3.1196908479907	3.10569337065252
ENSG00000203943	5.48215724508433	5.6178255352666	5.34999078592202	5.32435904223106	5.39976423423036	5.36562464903858	5.2686098967279	5.71578540581202	5.40911893821255	4.94450544157553	5.15993774020293	5.35661591178816	5.45001903575088	5.52931760561974	5.43069994532126
ENSG00000249237	-1.880112041807	-1.86617760843852	-1.87925078217746	-1.87956804911949	-1.88003519998385	-1.87978488415761	-1.88027146811904	-1.86660945457265	-1.88038234234173	-1.87986252376185	-1.87980347227612	-1.88039177305299	-1.86561923680444	-1.87972124435731	-1.87934818215149
ENSG00000137976	-1.88003586094572	-1.87993236083063	-1.87919655376659	-1.87950573396385	-1.85300945441206	-1.87971704214309	-1.88019122367683	-1.88035319973707	-1.86682351019461	-1.87979270280915	-1.87973515647329	-1.88030846218574	-1.87938822140387	-1.87965502444316	-1.87929147113488
ENSG00000117133	10.2554396558834	10.4770259942552	10.1997450467622	10.1180456503131	10.06783107582	10.1653112394337	10.3695107704976	10.1267962684628	10.4519227009236	10.0866638010431	10.3009893085917	10.382829574878	10.2735827995803	10.4080629465588	10.3593473808931
ENSG00000174021	10.4269348288544	10.7943464460566	10.7052782627318	10.5582603356627	10.4188035764961	10.6472715805542	10.6094567813756	10.3643420853004	10.7684975866988	10.6885479250532	10.4682932966856	10.7033426983321	10.598010306916	10.7608236463592	10.5085550145226
ENSG00000122432	1.93490489019833	1.98997936848867	1.91875968306869	1.82107479166488	1.96311785906366	1.99469375204913	1.9844120440304	1.84738676588868	1.95677012958836	1.91055231786673	1.99429421949844	1.98192672416442	1.88559207249437	1.88278159457615	1.94725664433323
ENSG00000117151	8.10140427686465	8.45883494802433	8.58347375270118	8.40473331558432	8.19224873666701	8.42596768979233	8.05054191987928	8.4816824897358	8.33687697512477	7.98386658066607	8.15173465552902	8.27107269465084	8.18855127354774	8.13885255873494	8.13128948190007
ENSG00000117155	8.09170367453619	8.51404460112478	8.57438426236386	8.35889436443442	8.17250222050276	8.20884813686573	8.31252957509708	8.19772498284174	8.34906823769174	8.31031663074176	8.22905277827722	8.40449965188086	8.43551075753003	8.54135653639688	8.38870339445945
ENSG00000097096	-0.366581741222435	-0.366503690391629	-0.365928411071386	-0.366174495115332	-0.36652534151807	-0.366339048649346	-0.366697575473555	-0.308864676516922	-0.337146206432578	-0.275186033424997	-0.334714540164258	-0.202267371765786	-0.366081707339415	-0.366291059063008	-0.366004629135424
ENSG00000162642	8.42745592465925	8.44967773795343	8.31450586235164	8.35814035296099	8.21309626554504	8.09688793470104	8.49666804068914	8.27014161560864	8.31654507475001	8.22964639630995	8.29350706068849	8.39950334605141	8.57949301606226	8.40327335369012	8.45975721076207
ENSG00000142867	8.50391655497497	8.93154132141607	8.63719477072755	8.69718939733233	8.46762786451456	8.40114552319135	8.59750179944027	8.1359776766362	8.48477892869015	8.38490318898697	8.56371033250321	8.53449256856453	8.75918742226451	8.58250249694042	8.70920554627441
ENSG00000223653	0.552857083605044	0.640758076328217	0.618647192515831	0.645662876228186	0.64043508985951	0.643212533995234	0.581944380685786	0.552433203191794	0.58143188223768	0.553190087508389	0.553269941313963	0.609410227927393	0.585906693011247	0.614735630845594	0.617825539087729
ENSG00000153904	3.97673760984769	3.19448766178934	3.37954897594519	3.19976017723937	3.19413930903747	3.30098406076571	3.22554527064772	3.98422557851531	3.31873104644141	4.01073263478588	3.89695713874125	4.03200941869224	3.40519430456997	3.65884255809553	3.46837815627804
ENSG00000272691	-2.07096347022725	-2.07088730191428	-2.07034580316629	-2.07057333657539	-2.07090836180067	-2.07072884352836	-2.07107780553129	-2.07119700774898	-2.07115732087477	-2.06086737540139	-2.07074217431519	-2.0711640842705	-2.06056970745928	-2.07068320315807	-2.07041565522208
ENSG00000142871	4.5126149757667	3.99208349709704	4.356438615353	4.12931775344513	4.08143405573969	4.14832762251073	3.91995334732585	4.19628342970479	3.98023537841556	4.92949360228144	5.08854077300625	5.21794110323665	4.5588900442017	4.76064733129415	4.88077874939418
ENSG00000117174	10.6229696387571	10.4940937279571	10.7564645895482	10.6625418238416	10.6347759641212	10.2820236766212	10.434745023771	10.9007685623345	10.4345015946906	10.5670606307987	10.8766021987048	10.7083690652134	10.7889294946953	10.7670969471482	10.7309300894852
ENSG00000171502	7.04925336750903	5.55510988905571	5.70633430719701	5.75911339779511	6.1577294704826	5.28515502964895	5.47934726436128	7.42740243164825	6.38246075316892	6.08149388885742	6.41731038724922	6.50536820970495	6.1471005287097	6.28819530050613	5.95233930279198
ENSG00000122417	9.54121375689865	9.37803053833155	9.57079078038417	9.51152305368207	9.28096395375044	9.04544089588508	9.70344692355309	9.60677184018465	9.68526328393703	9.42055137654712	9.7897098965147	9.96962632146165	9.70770991582857	9.74997755142994	9.76155716905032
ENSG00000137975	-2.06170095608431	-2.07077767748214	-2.0702782319918	-2.07048809496101	-2.07079710183968	-2.07063152511051	-2.07095338642471	-2.07106333129583	-2.07102672653834	-2.07068288147865	-2.07064382061699	-2.06188599026874	-2.07040833068446	-2.07058942921056	-2.07034265927697
ENSG00000016490	6.20867158435941	5.4915458603181	6.44696306773961	6.55910315887219	6.97299190723608	6.34962161319762	4.98366116496504	5.5321221039694	7.0177186934941	5.84111168616352	6.83095111628397	5.70244637108063	6.88198682237141	7.39081725099735	5.21158241257974
ENSG00000236915	-2.07099263940231	-2.07091497678258	-2.07036285465056	-2.06048314381013	-2.070936449832	-2.07075340968349	-2.07110921779158	-2.07123075857596	-2.07119029310548	-2.07081018262072	-2.07076700200014	-2.07119718918878	-2.06039496677524	-2.07070687391837	-2.07043407709773
ENSG00000261737	4.17884860291835	4.36068499868005	4.07030965325454	4.16708490213504	4.05890522104296	4.04728075899435	4.20792585341672	4.1987792192792	4.20181580629577	4.23075564929228	4.11291688506006	4.18288521864918	4.27356202317766	4.23874724649227	4.08952147645459
ENSG00000097033	11.1936334464955	11.3707824029148	11.5660341303933	11.4154365007199	11.3104956047921	11.3864785887385	11.3890771524379	11.2827020713061	11.5074979930705	11.0898949510736	11.2565941897396	11.2494525225762	11.3107019567162	11.3954841445731	11.2801279494516
ENSG00000230721	1.96966479780687	1.77882174435543	1.84573055821856	1.8722606193392	1.86622251065	1.8403471577062	1.91614476473453	1.96225912949394	1.91416764474988	1.83958320727092	1.97684057491584	1.98686800261639	1.84372217315784	1.87025643973163	1.84473219006751
ENSG00000183291	11.2552310938056	11.4701523656561	11.4171726092535	11.3019279874146	11.1149649756263	11.324450406485	11.4153702221544	11.2449669107952	11.4236458347417	11.0494042751813	11.2548289712082	11.2705998501391	11.393590322966	11.4553724856351	11.3384235577069
ENSG00000153936	9.721463168251	9.93424492063574	10.0582053026898	9.85000490329737	9.6014571351996	9.75901621177322	9.92854594175052	9.66483550777297	9.99792074629497	9.4112664413809	9.71509604456771	9.69407996470938	9.68715823094665	9.87519506147662	9.74330280456128
ENSG00000235251	5.04876676202366	5.12323459703802	5.22971261502953	5.33797119466715	5.32533714712091	5.17203152834468	5.2378329726907	5.1674681648458	4.95970415155094	5.22744558593363	5.7396743753519	5.67090998244307	5.05973713364429	5.04063385741131	5.28409188778006
ENSG00000225568	5.40369824671823	5.41254446176904	5.32389334496084	5.61640014884487	5.29462595291461	5.37426096915548	5.24576789108334	5.30762618750693	5.35416654811592	5.51654891150699	5.65176682475038	5.6598076990652	5.62757101139921	5.51632254385619	5.43947829324706
ENSG00000267272	2.34940211719254	1.90161889672666	1.97243164285805	2.0302444754466	2.05029359855838	1.99705503243094	1.93153747307576	2.23295431671805	2.06986595708112	1.96575088454589	1.99679732802359	2.0165680562948	2.00179430864206	1.99794000386852	1.90420132528122
ENSG00000143013	10.6545087992671	9.82496269713816	9.5485247063972	9.93140379268638	10.0752115514145	9.95245641468534	9.75107275446304	9.95154406808217	10.2898669303357	9.68911672370868	9.85193970133419	9.69701709478772	9.34954834236201	9.62424844489889	9.23801887164771
ENSG00000237505	-0.294757308145829	-0.235711492630107	-0.294112834770181	-0.294355710739017	-0.294701716007226	-0.294518032835907	-0.210395337879158	-0.238832066290618	-0.238438508561492	-0.264112407086296	-0.294531809217568	-0.294956537121793	-0.262342197190745	-0.263516664308706	-0.261909785039072
ENSG00000065243	9.48418366419619	9.36582032143393	9.39101066463589	9.35209636070476	9.21790357242	8.81100715423675	9.44464159703752	9.53420493113115	9.2124269863464	9.05516407018984	9.215425971423	9.42867474911544	9.67022402582081	9.1749043333051	9.44082030379795
ENSG00000207234	0.876494694637049	0.850584274588389	0.828643108435654	0.795279444551607	0.85025586178767	0.763268032014481	0.791774669413185	0.76227313652869	0.819261128933208	0.793787243805286	0.880845254581618	0.819186526169649	0.82695105504651	0.794498660509595	0.796417054980046
ENSG00000241975	2.65959724877543	2.68783015757313	2.65139500157866	2.64461596896551	2.71211368656435	2.52304581759776	2.63011503395913	2.87419696465273	2.70259620961666	2.63845641457496	2.69302279700018	2.67812857082846	2.7023338489799	2.66866011193012	2.67754365807381
ENSG00000137947	9.60376271805539	9.74684418772613	9.75034538580234	9.63319410423805	9.5395550248183	9.53586931357147	9.8323832105153	9.69565058867848	9.71007124844534	9.49315808009082	9.5971074897516	9.56777334870414	9.71474528290521	9.67547988314344	9.61809006626155
ENSG00000137944	10.0981182102389	10.184589872283	10.4140822871977	10.2156788578331	10.0876269699341	10.3676950976917	10.3000136510275	10.4038045177373	10.3998153566922	10.0805901143784	10.370273115502	10.3882648370027	10.422285063034	10.5681756007186	10.454880461444
ENSG00000213516	10.670474446576	10.7332287443151	10.584242460848	10.622443719514	10.5047963931511	10.7474627927451	10.6234333675784	10.4855109310075	10.6006778931699	10.5835963654717	10.7273892382586	10.5594663062157	10.6380255099143	10.5894931229466	10.6565125596891
ENSG00000117226	8.48185210571968	8.84708054020405	8.7764191978678	8.81877575799176	8.85845367402132	8.68615879161615	8.35097798214204	8.55913234274498	8.56664928558983	8.76911387470691	8.48775899356125	8.65687401843127	8.92588748610074	8.98293058948486	8.48846736051554
ENSG00000117228	8.90844294182469	8.63399424698357	8.6185186630992	8.90571257331708	8.74313991168943	8.57269734685778	7.24614054557615	9.58481760522121	8.01059985748398	9.43730490926853	8.98561491209392	8.8576260580642	8.82302625495337	9.79803201284923	8.29680971964263
ENSG00000234518	11.1736380744376	11.3879744756232	11.2493254367395	11.167736495398	11.0130143286993	11.0967923895621	11.2254313018323	11.0555548581595	11.2652641979865	10.9055686239653	11.0869365183923	11.133134245559	11.3038456398941	11.3272148882684	11.3998826745987
ENSG00000162645	9.32799296657087	9.02222106751272	9.19058972065689	9.31320279065219	9.19236544849769	9.18747293702971	7.88395223360671	8.92557431326675	9.26460644540406	9.46887097892503	8.75794564876513	9.00996815159337	7.96851264921532	8.6357941275259	7.5039297088857
ENSG00000213512	2.30479238426469	2.19417328597714	2.32180806668348	2.2872171548706	2.16389220568046	2.33794198811803	2.1629288042819	2.19099663007514	2.21956004387183	2.50192056298667	2.38875195753964	2.46235946174587	2.3178295658172	2.48525011967456	2.29101459342703
ENSG00000162654	10.9868167910861	10.9315745716118	10.7388576327811	10.5401337073936	10.2644965329351	10.9655756768671	10.971726209767	10.073415223454	11.1982486796336	11.2224737021545	11.1803747966644	11.1423312651218	11.0520915383769	11.063362562071	11.0234798735142
ENSG00000154451	6.63022218934422	5.11210805414313	4.93049566319491	4.78335746278945	5.21596455680762	4.79794222011721	4.88976407307948	5.11580666555928	5.81292565232447	5.63231316206131	5.59094942727051	5.51041155529304	5.6852571014517	5.61099637490314	5.47653978174816
ENSG00000238081	0.278195697433599	0.337743540512263	0.312031320897675	0.341198410430447	0.393014071437624	0.309515815780818	0.278023066803987	0.306588732743915	0.277904425991722	0.395380301184255	0.2785366641671	0.277894388224544	0.342171441769323	0.278629049742703	0.342979488965318
ENSG00000183347	-1.67162917704037	-1.68980243357833	-1.68880245234888	-1.68922263640103	-1.68984132469518	-1.68950980979635	-1.69015423502174	-1.69037436476467	-1.6903010753445	-1.67129871871204	-1.6895344276494	-1.69031356525109	-1.68906293372904	-1.67111161017718	-1.67061753163138
ENSG00000225492	4.35073496152236	3.56868206780675	3.48917657925441	3.54959986461786	3.43889925038269	3.47791279453896	3.59017965817548	4.42579559857581	3.52812142879596	3.83985946587048	3.8190551754338	3.61446457372933	4.13360515899021	4.24987929630241	4.22885736346106
ENSG00000197147	9.25626836582411	9.42753655487837	9.20682802052907	9.0501961323312	9.02101525032116	8.92793194651705	9.2066180658997	9.19950452902815	9.24970748284724	8.807731157777	8.90643154545294	8.78769422415252	9.30115094752043	9.1929015505159	9.05745267647867
ENSG00000231999	4.50831327322159	4.64135071160914	4.59865426580725	4.68779555035451	4.58710946545528	4.6559769651481	4.62396229063906	4.69266930320618	4.81200257298639	4.59794126392848	4.25701512216596	4.5994084822684	4.66083602262142	4.53094026715086	4.63072463366489
ENSG00000230735	-1.50028652429032	-1.50011328185283	-1.49888165994418	-1.47684293406009	-1.50016118190351	-1.4771966297444	-1.50054657635122	-1.50081769805446	-1.50072743150455	-1.47732327345101	-1.49978319368318	-1.50074281463589	-1.45408999357579	-1.49964906563698	-1.49904053625294
ENSG00000171488	10.0639433337376	10.4298522414747	10.5635957256196	10.5143036673893	10.3315314052118	10.3222171582063	10.410759173675	9.87285318260068	10.6574318914869	9.74887661648907	9.96515685118108	9.86016186204853	10.1970016097476	10.2357807538378	9.96258636798069
ENSG00000231613	-1.8799549874107	-1.87985436082265	-1.87913898234939	-1.87943957861747	-1.87988218321269	-1.87964502013882	-1.86700440958603	-1.86716188862142	-1.86710945796376	-1.87971858019881	-1.87966263155152	-1.88022002028197	-1.87932532861927	-1.87958472426826	-1.87923126447786
ENSG00000272931	5.24711990471338	5.12695244229382	5.11927469781311	5.19124338141468	5.15479165551671	5.2876819927878	5.22070068184714	5.41156541729183	5.2638253825876	4.89504713433598	5.32554774769851	5.08286381135891	4.97965913438263	5.14864028264628	5.09499858539278
ENSG00000171492	8.93211429525127	9.20438181313231	8.97864608754278	8.98365675990067	8.79431158666359	8.91194638548497	8.9357220959862	8.7000382508457	9.06055529930106	8.77636196697532	8.76411038911704	8.76444896328921	8.90552060066526	8.79800937811923	8.79635842895152
ENSG00000228175	3.62217699499918	3.87112326895289	3.57834236243396	3.64307806274576	3.67041184951469	3.74636744426143	3.63867010958147	3.7743665554499	3.65609720367859	3.78373879715155	3.60999191304034	3.69776909855249	3.57181450719856	3.50993780659832	3.72270886318117
ENSG00000162664	10.8197924452827	10.8934385750736	10.663354592717	10.7417804364362	10.6017125998524	10.401028434872	10.8797561171713	10.7221340062787	10.8222184313848	10.471153186275	10.7550115309589	10.7526898146317	10.699840839928	10.6885507958293	10.8598914075738
ENSG00000233593	-1.86628240409012	-1.88000620995864	-1.87925105921081	-1.87956836746807	-1.88003557916589	-1.87978523074294	-1.88027187806846	-1.86660808542332	-1.88038276672944	-1.87986288045759	-1.87980382128204	-1.88039219866878	-1.87944776561212	-1.87972158265533	-1.86551844496305
ENSG00000272094	-1.69005000886684	-1.68990644355984	-1.68888580346737	-1.68931466820725	-1.68994613813803	-1.68960777438976	-1.67157324524774	-1.69049019041601	-1.69041538689133	-1.68971272351702	-1.68963290082921	-1.69042813483003	-1.67045939848793	-1.68952174946001	-1.65163292820208
ENSG00000232882	0.213147597887399	0.184923340054075	0.155711852373528	0.155379481940765	0.154905930185659	0.155157331307462	0.265667478328306	0.210722185356712	0.15456622017314	0.185558325649574	0.185822199238112	0.238000003491359	0.155504783217425	0.245104799489068	0.187900341878124
ENSG00000122482	10.7249242742998	10.8056323000033	10.4704607709368	10.6573026596487	10.4291213920989	10.1100650455116	10.6897339998061	10.740462107982	10.5667063019284	10.2317942490212	10.4071465854899	10.3721052992503	10.7781617487505	10.5486342533913	10.7098402833676
ENSG00000232393	2.26669805666165	2.05336743660231	2.15331855118089	2.17640153015246	2.26890322149412	2.19925896028249	2.1088257188951	2.20990598038505	2.05064637668539	2.17063511467471	2.1439035423711	2.16057839466815	2.2340089428306	2.02350857913445	2.12154542367459
ENSG00000215873	2.69595526490173	2.6762644684986	2.44200921459339	2.61392610284617	2.60193977852817	2.65902275955147	2.46234021079973	2.54156414227998	2.48907809338798	2.65667602877283	2.55432061327798	2.48894312549456	2.61708235979245	2.60995308159654	2.59218263829059
ENSG00000097046	10.3255903939741	10.1893657883555	9.90942368642241	9.79461246439582	9.61438788942549	9.73579379817779	9.94290531447445	9.85687685895558	9.99051255542207	9.88762254679059	10.0492893233281	10.1045682532997	10.2084933803476	10.1372500747142	10.2145082801706
ENSG00000241318	5.22724324619601	5.24966478299797	5.08843716176284	5.24229401929501	5.20508744175687	5.1494136657574	5.45828556749215	5.18753440990769	5.20568846101	5.14354800903344	5.14800767107833	4.99178409795676	5.1751172562087	5.34056401188044	5.24504084856036
ENSG00000229067	-0.0573174837050451	0.00206622304004852	-0.056549298741452	0.00541703243167336	0.00184570602300026	-0.0570322453236823	-0.0574535748700019	-0.00112296901096212	-0.0575470998844803	-0.0264763390043728	0.0324294801133356	-0.0575550125466593	0.00636083757580355	-0.0569758261111006	-0.0241942925823751
ENSG00000203914	4.62715416218601	4.56941274490336	4.4457981738437	4.4685309761686	4.40289274529395	4.61728509156437	4.50116171547377	4.43778056882134	4.3046422980327	4.35021827958148	4.59946626653047	4.5279979634774	4.70430648460941	4.49809916130607	4.50120501702867
ENSG00000069702	-1.8801447218125	-1.88003735323659	-1.87927404435967	-1.87959478059701	-1.88006703972855	-1.87981398671349	-1.88030589144187	-1.86649448458249	-1.88041797806765	-1.86591303830198	-1.87983277809198	-1.88042751190318	-1.87947287584159	-1.87974965101573	-1.86539307239642
ENSG00000172031	1.97577290972605	2.2094773720007	2.01477322165414	2.13752389657115	2.03989523334644	2.13310476716592	1.9751094853202	2.00548591517039	1.97465305522735	2.40239783446206	2.42625634268763	2.19899406638428	2.14000990563298	2.07471457159865	1.97906771170083
ENSG00000230667	6.89044880370277	6.66258431786872	6.77045277504808	6.92203328136886	6.77896602032432	6.81472861336004	6.73795492513814	6.82063762613881	6.80747613208409	6.85426432790211	6.74676383571024	6.8886002655235	6.97498655849052	6.80772815961576	6.66865911922089
ENSG00000189195	2.97570569813859	2.83266575433899	2.76184783579448	2.81528457469328	2.71970429914968	2.78223614389125	2.77314129892568	2.91906664639897	2.84899783755109	2.88839346506033	3.0539305647851	2.87330669635811	3.11254827279889	2.8395565322225	2.87657538554837
ENSG00000069712	5.25566348749819	5.13487389514266	4.75343874931531	4.98486810045023	4.88176709822567	4.74312290651466	4.45946521620994	5.21495172990913	4.4808889765937	5.01226556825056	5.24543172566492	5.376184926016	5.32762509185468	4.84761896688939	5.23202459268939
ENSG00000273487	-1.31056169568379	-1.31036757323295	-1.30898751031724	-1.28429257099493	-1.2851464157932	-1.30996372642276	-1.31085309047213	-1.28588205843411	-1.31105574316	-1.31010563383914	-1.2847228706112	-1.28579814970512	-1.28407216712267	-1.30984740744191	-1.30916553516429
ENSG00000233125	2.93260251937658	2.98960077354992	3.06433884240728	3.2656381361738	3.01511095192088	3.27585342490375	2.92953050245448	3.07627740235937	2.89974974335274	2.96573491668242	3.02144975775235	3.26605417178382	3.08445181080639	3.04997953411117	2.97747723604608
ENSG00000174842	8.04338700986026	8.18777102475184	8.19177201826781	8.11219348021	7.86623549469255	7.86984328862947	8.24897704952545	8.07796821903596	8.15775819465506	7.61527439648621	8.19997310802463	7.97593833059036	8.12485286546232	8.26765219390897	8.18197435519644
ENSG00000122484	9.60352192344075	9.76690279689919	9.66833510614318	9.64744664918318	9.57953579451485	9.32091916238092	9.96436888044918	9.76689297460885	9.72842235695924	9.30021437712172	9.56575787734292	9.40497152701431	9.66854466905651	9.58008996220015	9.84728685658926
ENSG00000162676	10.1986943914704	10.0360010267417	10.025022459793	9.97457295288553	10.1598730976688	10.0550396864165	10.2919067919698	10.3580365005615	9.9318670444928	10.2758372950261	10.1959773819513	10.4239037669753	10.3118320611485	9.99914814962772	10.319074480557
ENSG00000067208	2.36367465686073	2.4387244077719	2.14454821917242	2.32501800964545	2.43773943127338	2.20527555714876	2.30924662834102	2.42443004461114	2.22697115933477	2.37044989951995	2.14202748607749	2.25421421135299	2.29949821162057	2.14239571653192	2.24166985397569
ENSG00000122406	14.965864303967	15.0007287558327	15.0298470815206	14.9679888488301	14.9964994921532	15.0624532250265	15.0341934980957	15.2185579179545	15.0179205916238	14.9921784826957	14.9233124505791	14.9449772301783	14.989394319434	15.1503520206727	15.1215738493332
ENSG00000251795	3.36526779917885	3.36860058618864	3.36522322175484	3.29928377185453	3.2877963503849	3.23527288491937	3.67647155660354	3.51361718180764	3.35688799686602	3.47158003110849	3.5636274032259	3.86258308632071	3.5355930782555	3.37764224169223	3.41646568303337
ENSG00000207523	2.75500335769808	2.70417384092625	2.74715027249344	2.82035314061483	2.67602140404305	2.73575445047223	2.91286437126585	2.8642455365737	2.69753997261058	2.86041283684068	2.88565956835215	2.77330221182568	2.79761942615059	2.76411459504221	2.77304909198452
ENSG00000154511	7.6944554733414	8.17045775357329	8.15095119741526	8.05248225146767	7.76685791849343	8.00994021115575	8.0313764058794	7.46774970032388	8.00099484903079	7.74771793052161	7.49853860676905	7.76431699649215	7.62574121380821	7.70933203535837	7.45816132775753
ENSG00000207022	-1.68965603648793	-1.68952317867204	-1.68857866069392	-1.68897553953494	-1.68955991272062	-1.68924678506108	-1.67255732015838	-1.69006338809982	-1.65539786854759	-1.68934390679696	-1.67197188996338	-1.69000596078824	-1.68882469465864	-1.68916717610459	-1.68870050127573
ENSG00000229052	-2.07093038939492	-2.07085591535047	-2.06062990739214	-2.07054893377647	-2.07087650678612	-2.07070098167246	-2.07104218145363	-2.06146217799725	-2.07111992807809	-2.07075542369701	-2.07071401593267	-2.07112654103057	-2.07046437700466	-2.07065635651492	-2.07039475984697
ENSG00000143033	11.175595624087	11.2525868934047	11.3372386869901	11.3412764381313	11.0617980040308	11.0245957801188	11.2425242870849	11.2933206132768	11.0628957111009	11.2033472673676	11.4450366051595	11.5009979163603	11.4081827873265	11.2519304715924	11.3564048092047
ENSG00000117500	10.5275754265693	10.8717377782833	10.9825944045087	10.9083938727748	10.6856409242023	10.7528817268598	10.770616039245	10.5446578887957	10.8586482459516	10.2997283255371	10.6421038139614	10.4908513509716	10.6330316961088	10.7261124868297	10.6869246029231
ENSG00000122483	9.50295824604907	9.29015768898411	9.13197416013947	9.31445487444989	9.11903941364973	8.7356136584317	9.51309384069807	8.93180941729452	9.33630113126749	9.05544416072883	9.54886142270976	9.62333742614261	9.52914766000066	9.44600747132096	9.6510286015354
ENSG00000223745	6.01027569999849	5.59304382802858	5.55910838548104	5.56164156696211	5.76110698428987	5.40505202273761	5.60846009286727	6.30029613100772	5.69450636880017	5.59218598693449	5.6373121748103	6.03171326136354	5.7704578273081	5.28760994641698	5.6094586299352
ENSG00000229567	3.03896899214858	3.14120899651468	3.03201709959435	3.13125119490525	3.14022341241291	3.12427482357528	3.13236216036974	3.12690506542584	2.9531603720562	3.04510940035843	3.12368129806071	3.12840625230144	3.25478582764253	3.12631227857257	3.2125603509788
ENSG00000117505	10.8601867394388	11.1522614910195	11.1845135432176	11.0678416776213	10.9779217937417	10.9182399748804	11.1428570840239	10.909621238237	11.1706658885706	10.9537400283955	11.052255250104	11.0534422463732	11.1241068985469	11.1364195199268	11.1631531007914
ENSG00000137942	6.08560225056468	4.16165958436444	4.27417025994236	4.31969622224658	4.37816284475194	4.06389379700085	4.002328636999	6.98775220764316	4.03494384615916	4.79242040929444	4.47689535141779	4.8903431598652	4.47574854424363	4.34064620036868	4.42569155060929
ENSG00000137936	3.41749782466172	3.25331157213659	3.30337415884247	3.62769837906271	3.50512894025312	3.28624822642065	3.29587713569249	3.72651632714979	3.0755955524938	3.3094449836987	3.28566230442011	3.26747274356457	3.29700254997248	3.23413728699211	3.18490700230149
ENSG00000224093	-1.68951358460714	-1.68938459804203	-1.68846760171129	-1.68885291617792	-1.68942026172291	-1.68911625807078	-1.6897072047303	-1.62273263091955	-1.68984185929501	-1.68921054984447	-1.68913883297544	-1.68985331270851	-1.68870646666475	-1.68903896878388	-1.68858589206578
ENSG00000230439	2.12831990856896	2.10342731080645	2.20012379205754	2.13866293471221	2.0753673123477	2.07870133434916	2.19950115005134	2.24053665622712	2.12333401177707	2.04874473006046	2.10670672507454	2.07073043285544	2.14101123204753	2.01998895064334	2.05415716172035
ENSG00000211575	-1.88022735263788	-1.88011704734896	-1.86497106231892	-1.8796623695956	-1.86578574745872	-1.87988757137188	-1.88039293053049	-1.88056555658126	-1.88050808291596	-1.87996820675689	-1.8799068767265	-1.88051787751809	-1.87953713053796	-1.86545967762525	-1.87943401890021
ENSG00000260464	0.398033897327889	0.398858036734582	0.40492481464795	0.488244732466673	0.369503627891622	0.429555368738307	0.339160801245301	0.338975897790819	0.423125029996303	0.370296098604113	0.339696055452672	0.339026696283291	0.372247846194315	0.339792336398739	0.340237560523176
ENSG00000067334	11.4394286462401	11.4631276659405	11.4321549394931	11.3016552527757	11.1667502208165	11.1736858020107	11.6121098551088	11.4020182655284	11.4218594945451	11.1928951453298	11.5811106282436	11.4918449969089	11.4393712314462	11.5170246195022	11.7386047809557
ENSG00000023909	9.3904707006609	9.74786291965446	9.8500231540521	9.58109845686973	9.47573997838686	9.53820413256475	9.40255943353974	9.4380894659589	9.64462455565985	9.37753971946348	9.40829076328495	9.37041585540193	9.70595081160969	9.72615310559276	9.7081169483184
ENSG00000198691	2.64526757890231	2.73170550803923	2.88357241056563	2.84829203846227	2.83498847214077	3.0020826914528	2.61475898493571	2.697500758953	2.69831291502145	2.97804730433548	3.060542418355	2.80099236462076	2.79842026019206	2.81821696408824	2.82814968068557
ENSG00000137962	4.1401134472488	4.20339769288155	5.60090031061335	4.94108569402104	4.47773529893481	4.81481564690726	3.97204357543563	5.0004761004198	4.03712633640142	4.48816473387966	5.0317330533796	5.02918969045861	4.53606041394033	4.40311378128749	4.76317722875609
ENSG00000117528	11.256737183209	11.7693968247161	11.8512836699833	11.6686208801987	11.4329492852385	11.7085178777353	11.4563676100093	11.0676932059386	11.4784975705674	11.468372619369	11.554544195102	11.7269127973676	11.8749799485292	11.9257540810319	11.8437805363978
ENSG00000117525	2.60047802519037	2.62797054928264	2.53772604255722	2.58760276464918	2.60238891750696	2.70583435882721	2.46506641927336	2.49043965464003	2.46383541323647	2.58081994771727	2.70520733920205	2.64091972862601	2.56269693606542	2.6358051801043	2.50628567804077
ENSG00000235565	-0.923953120501441	-0.952438189167886	-0.950069576555351	-0.982083260542606	-0.952552612415239	-0.982544103611115	-0.982766752360374	-0.926230724782463	-0.982816171701719	-0.982580260565013	-0.982552781986511	-0.953919289556502	-0.981810353337094	-0.982429967716107	-0.981585663775838
ENSG00000224081	-0.427332965707651	-0.454325007785665	-0.512899222504744	-0.481561650864147	-0.483485606623236	-0.513248465069776	-0.513553084571969	-0.485083141568982	-0.513620694455437	-0.482783182267943	-0.482540617178727	-0.51362641443429	-0.481052829980195	-0.513207669603756	-0.512964073088917
ENSG00000143036	2.88586100651662	2.47164780878348	2.4628576083497	2.45516742629964	2.54687383317663	2.36273159495806	2.46485788955732	2.29413848232166	2.43616544577934	2.50179050530199	2.33152319351671	2.32458931254962	2.33586715132522	2.30026484580421	2.30358710815689
ENSG00000117519	10.7923610050914	11.3719656477652	10.7112212267214	10.8274244702757	10.75098943919	11.0457603254136	11.0282333321758	9.74315760776015	10.7848221661824	11.4330559933274	11.1986508959261	11.3300263727675	10.9583318885327	10.870922224001	10.905174986504
ENSG00000235501	5.43890766020009	5.69519056638165	5.46770592532762	5.42610830388281	5.26212716379156	5.63560228488206	5.56716947694198	5.03409918933085	5.45675778206121	5.92739909267142	5.63388244134513	6.0499854647114	5.4952558753143	5.47188264280475	5.45951707757053
ENSG00000172339	7.67538408199033	7.39324555125007	7.27293049894828	7.27148535063501	7.2276989825287	7.37939895207328	7.30404634178895	7.52697233800019	7.44676911297061	7.51689983574232	7.51979010753717	7.49446876940245	7.24334230831249	7.61823830439091	7.41750758328562
ENSG00000152078	-2.07087549842042	-2.07080383458555	-2.07029435924939	-2.07050843667897	-2.07082364902231	-2.06132408357219	-2.07098307210859	-2.06176456127332	-2.07105788503567	-2.07070713489223	-2.0706672896118	-2.07106424845447	-2.07042707057918	-2.07061180591916	-2.07036008036092
ENSG00000122481	5.04120873390484	5.06417026451417	5.15327393378992	5.08271147631012	4.98506270249541	4.84555923568458	5.24201741198642	5.00200601948167	5.06416932272923	4.69883504655204	5.07973406295742	5.17029577150962	5.02803297617407	5.024023111585	4.87358419774105
ENSG00000234422	-0.930328016700398	-0.930274341600423	-0.800993074296895	-0.897284737359612	-0.930289230805783	-0.930161123304336	-0.90014019447971	-0.930489568687885	-0.930462435736257	-0.930201146272732	-0.930170729027451	-0.930467068983232	-0.929895995860411	-0.866807079931272	-0.92965672037197
ENSG00000228502	9.9766099099095	9.69532398890411	9.80357413749367	10.079975979534	10.3162051832177	10.1473030990618	9.57735225035852	10.0313616064574	9.57490904049169	9.8987434544153	9.80410129265311	10.091024048485	9.85270349424995	9.70824311260774	9.7610330350447
ENSG00000137970	12.7172819542333	12.8225507151445	12.8165299389032	12.7238246686515	12.725092024489	12.8757342830719	12.9067656704987	12.8889035686434	12.8559208008023	12.7628075672051	12.7703101356458	12.8246886474959	12.787933986314	12.9728391529357	12.9305912648353
ENSG00000117569	9.27087449833702	9.02617582781187	8.9426226431673	9.07451588022796	8.95413843316308	8.60697726912421	9.31250865385233	9.07996168859539	9.16537114187112	8.84984157964792	9.08705797971976	9.3273518089267	9.34300491181764	8.91228737909088	9.02585324245293
ENSG00000188641	10.5585720900979	11.0063531365231	11.0876543993018	10.9656937336119	10.7550103084275	11.1032441802216	10.5392919648825	10.5278012651295	10.4807858448577	10.825449790483	10.9546308529164	10.8694913004363	10.934884043874	10.9501789480331	10.8679393749637
ENSG00000232542	-0.908136395546476	-0.937888361457542	-0.87297050940533	-0.937677987211705	-0.907837696201957	-0.93778316724334	-0.90874988661945	-0.938088201196773	-0.93806301772631	-0.907159334135905	-0.937792094064242	-0.909207275066477	-0.937575487036523	-0.937752497403496	-0.90508002818638
ENSG00000228057	6.76072603793077	6.77275817002196	6.77375321396013	6.81526063930782	6.82618895018764	6.90272162065053	6.85908328825723	6.978700877638	6.78640158658604	6.75932325509033	6.79576936724854	7.01218444364109	6.89428817124045	6.95587169105792	6.89880858685477
ENSG00000225206	-1.49962102435942	-1.47881209061167	-1.49833486552563	-1.49880865492219	-1.49950627291136	-1.49913246471216	-1.49985910304387	-1.43815632718466	-1.47937434703307	-1.49924840752362	-1.49916022320914	-1.50003875996524	-1.49862857804349	-1.49903742845535	-1.49848031741111
ENSG00000227034	4.59420488926203	4.45515732048196	4.43390490033096	4.47985079311861	4.56476968986523	4.59830824552932	4.56705625044134	4.78054211731733	4.59315351849584	4.50214265554737	4.42576266545512	4.48966608019496	4.58401472696643	4.58472874213018	4.57153100622569
ENSG00000156869	6.33604636022881	6.25981304792301	6.22026335213723	6.19832628935589	6.18102779278178	5.99899892579323	6.1174877130187	6.34191563484884	6.39471053746074	6.42043306456276	6.28098916338451	6.35480850842301	6.2610391590909	6.20304032361966	6.18916322619082
ENSG00000162688	10.0757894019627	10.114613043966	9.97831913430896	9.97496035145522	9.81594951286121	9.78087856142554	10.0226057969464	10.1441759133936	10.1817205508799	9.74219649651906	9.8731510928431	9.89633659345502	10.1656829576641	10.1247743739614	10.0632652460801
ENSG00000228084	2.85829735126459	2.81010124435974	2.82847037534213	2.79280883166474	2.75537999220005	2.91715360689195	2.77783942071952	2.94036118941816	2.77554801912307	2.96130543030116	2.94031028666785	3.02532797399915	2.79544966239959	2.73210170873995	2.76835597058169
ENSG00000117620	8.77236567876444	9.11243893134624	9.36763027350313	9.20113140282289	8.91883680650928	8.85659389641141	9.14058289924006	8.75865596552243	9.00509021139556	8.60592079093547	9.03105585929477	8.8296611744527	9.06632653901588	9.07167723664808	9.00263241970384
ENSG00000261254	3.43379340662597	3.60081351228619	3.46946633881662	3.33371248993951	3.5415804484336	3.46945370125851	3.26164159457956	3.39911427648181	3.35610740346907	3.29872744422487	3.24632532661582	3.37858866154119	3.4376750026395	3.30278774918746	3.2573083324525
ENSG00000156875	10.3137817875343	10.4009040276991	10.2753791755237	10.1868382503012	10.1287257439897	10.1682050161695	10.2942733639664	10.2529467936669	10.3037752053693	9.98095676857922	10.2805320124917	10.1364498690818	10.3989994810725	10.3327746344607	10.2094406732672
ENSG00000156876	9.24164965665811	9.29652597038382	9.20957640225968	9.10410413684671	8.8554416915488	8.89822195656589	9.27844492445815	8.9988403804259	9.25691096934955	8.84181990114801	9.08737241572316	8.85490641935676	9.13742822058797	9.21973224356043	9.12211066296178
ENSG00000226952	-2.070924827673	-2.07085063843103	-2.07032320937192	-2.07054483081116	-2.07087115112123	-2.07069629724796	-2.06137671945856	-2.07115229722081	-2.0711136415253	-2.07075053107617	-2.07070928166275	-2.07112022918864	-2.06080112464032	-2.07065184274525	-2.07039124647118
ENSG00000122435	8.72414139938019	8.87686934475359	8.46372755524753	8.49315572047827	8.34981376407208	8.02105337439517	8.81872953833157	8.46574687947866	8.76879335527923	8.31450316795649	8.67749690737936	8.64699179045033	8.82581717346265	8.51606957822091	8.79912774989265
ENSG00000122477	2.72201198880091	2.51790476583154	2.52688655486404	2.7149876450987	2.60046012386845	2.5204783390365	2.71703585308416	2.68927435268271	2.56760943067549	2.57658589770243	2.6051563829569	2.79820645644538	2.64023563393928	2.63383172766745	2.72171734562685
ENSG00000137992	9.23817161513694	9.4637715204544	9.25930762808657	9.29386270543419	9.20878333870413	9.14791352450219	9.32372583177029	9.36654202847817	9.43691479016115	9.13546212791548	9.25261038500147	9.15930749580792	9.42205920679582	9.43584591355232	9.45077641323008
ENSG00000225169	-1.88009147117259	-1.87998599497227	-1.86550309060247	-1.87955122269383	-1.88001515823858	-1.87976656529341	-1.88024980018055	-1.86668181993974	-1.8803599112749	-1.87984367051752	-1.87978502547307	-1.8666362282327	-1.87943146651477	-1.87970336351499	-1.8793328690326
ENSG00000224616	1.59183141897759	1.51108489004616	1.48640201245158	1.62853892011336	1.53911840145262	1.45222928530845	1.56307087060587	1.58619802672868	1.58714549041541	1.48267119639694	1.54194455396811	1.53487002967866	1.51627253398886	1.48351655037571	1.57709826673944
ENSG00000137996	9.60092386834619	9.62576556690173	9.58284200854534	9.51109037665098	9.49009486131276	9.61989232864871	9.65892999252591	9.23037472454284	9.79952603176678	9.51328175480552	9.45929626127079	9.52559789923211	9.33290232174087	9.53609140005267	9.41532838946469
ENSG00000207750	-1.88000670679507	-1.87990424259872	-1.87917580012873	-1.87948188578293	-1.87993257307172	-1.879691079007	-1.88016051452148	-1.86697998481591	-1.88026748125671	-1.86642509782645	-1.8797090120333	-1.86693569503672	-1.87936554939038	-1.8796296820339	-1.87926976748183
ENSG00000215871	-0.940294050626419	-0.909834308383901	-0.939301150815513	-0.908078490245103	-0.880613626235961	-0.908956112600921	-0.940369121303461	-0.940446273586145	-0.940420712819247	-0.879363611363723	-0.940145772088021	-0.940425077751709	-0.907583660624165	-0.940105594724423	-0.939528290997616
ENSG00000079335	8.46536595755611	8.35127621470784	8.5131151291333	8.69474124861944	8.44972251999181	8.18684927237835	8.79665472747054	8.39265154062631	8.46398453300417	8.23757024365034	8.5203176057849	8.49690155233102	8.55884129176486	8.57186032013382	8.5751029702978
ENSG00000234332	5.78122588613658	5.90803171233676	5.80335494906664	5.76153869437438	5.44457683212717	5.67892630323173	5.82046138654362	5.59616932948738	5.83067061554842	5.74651900761651	5.77569174129633	5.7327520412982	5.76028376932921	5.8516918152058	5.98393433909558
ENSG00000181656	-0.00829625943996457	0.0200481944507758	-0.0938879803337967	-0.0320115505741239	-0.094569634428545	-0.0943569942398233	-0.0947661518157221	-0.0116471727467997	-0.094856972804067	-0.094423437300309	-0.0943729418068196	-0.0948646566569925	-0.0940631175357563	-0.0943022037489733	-8.51848831382174e-05
ENSG00000213421	-2.07087365771375	-2.07080208809107	-2.07029328253186	-2.07050707852656	-2.07082187647897	-2.07065319668927	-2.07098108998119	-2.06177469817432	-2.07105580455615	-2.07070551552309	-2.06134732547866	-2.07106215960935	-2.07042581939395	-2.07061031187335	-2.07035891724375
ENSG00000162692	-1.04671796934986	-1.1308747711201	-1.1010944198808	-1.12998077425106	-1.10269627077161	-1.13042357067425	-1.13141721837797	-1.07638703425518	-1.13164363339676	-1.13058211764781	-1.13046152926462	-1.13166289174749	-1.12973452660734	-1.13029361254485	-1.1295317863575
ENSG00000162694	8.45309246461056	8.60251745444544	8.4793481471442	8.42199442687442	8.36447700865855	8.26040772671347	8.21498875036779	8.58680125269547	8.28677064972599	8.31811429292315	8.51567633257026	8.45988873086658	8.42691439662428	8.55445775801804	8.35652836406585
ENSG00000273204	1.44749191482152	1.69451593081883	1.54719223448709	1.48139475560333	1.53722861997635	1.48004751010005	1.50617568492131	1.55919799786145	1.44679795750674	1.50995660112074	1.59660222425416	1.5860805166845	1.60319561381563	1.5411456225437	1.51488702763745
ENSG00000162695	9.46756816031672	9.6534313010797	9.43285878336406	9.48009995692672	9.24664823045873	9.27507061202582	9.45784824595761	9.36064202200642	9.39308292547119	9.16497647565951	9.40220394614063	9.51935225916256	9.52928098503695	9.36005684147997	9.29598583704116
ENSG00000117543	9.5697421039244	9.69617960412351	9.67811123718976	9.6597651202791	9.56266830322509	9.63513146724775	9.82479501394222	9.73919750476697	9.85855771612356	9.4898624907827	9.44336728700582	9.63174179996956	9.66551570825558	9.70895817345613	9.65501818599724
ENSG00000269175	-0.602998541044701	-0.602574977171616	-0.567855228784539	-0.632388193713169	-0.632663623423597	-0.632517405863023	-0.60362716373466	-0.604273379016235	-0.632861188540994	-0.572444329902362	-0.632528372240532	-0.604095829430447	-0.600285068786957	-0.632479728617214	-0.632254753758095
ENSG00000235795	2.53583099451266	2.40835629322439	2.2674624416512	2.20166097998615	2.19646784023812	2.28624759859132	2.22235666749883	2.34833179867956	2.3003599802334	2.28470696540067	2.19902085790174	2.27443374407527	2.20303134585704	2.28751682043988	2.20416876045016
ENSG00000233184	7.51050689937519	7.73416560877078	7.52646562363011	7.61248906555546	7.38644870440761	7.31294850042781	7.99917117561445	7.71323021234912	7.82607084523293	7.49713824562792	7.66870714129371	7.97082971598147	7.80302673242797	7.55949220816477	7.64046452865333
ENSG00000238296	-1.68983265998848	-1.67177187150764	-1.68871635855125	-1.68912757664534	-1.6718099327593	-1.68940862228639	-1.6900392966578	-1.6902547292352	-1.69018300367702	-1.67158612253043	-1.67150958433436	-1.69019522707188	-1.68897128173585	-1.68932613705418	-1.68884260123959
ENSG00000225938	2.40070728759137	2.51131039848354	2.52863191643919	2.57362765789293	2.53609480882591	2.59221333890503	2.39895170017462	2.57330434828953	2.47773422276494	2.46056148586449	2.48910717045481	2.66151393173148	2.55091080802439	2.40510746642821	2.43995741862436
ENSG00000170989	9.91660937220735	10.5061992251192	10.9122365019302	10.8868952643456	10.5026712202403	10.5296130408883	10.8115916217373	11.0743546826714	10.3625498368813	10.5820853864852	11.3230743847045	10.9196258739694	10.8715390874387	10.2655077680204	10.3134261128807
ENSG00000260940	1.18993904024246	1.33226086383284	1.2564280791741	1.28328788325708	1.24940395252713	1.19062329185424	1.21892325997139	1.24596872728157	1.21833164637341	1.221153880662	1.38760355957697	1.30004393047616	1.25462606864079	1.33722910799578	1.2555322814736
ENSG00000228399	4.76341746985669	4.92355881998692	4.81685706681476	5.01815935316483	4.9977833775993	5.04595276392989	4.67988307196705	5.20489879890529	4.71110046022378	4.93381164212351	4.88860385762762	5.14097667676036	4.89595388001747	4.96001293214356	4.90282275985426
ENSG00000173810	-1.86621161939428	-1.88002503257417	-1.86534462342551	-1.87958433126377	-1.88005459354278	-1.87980261051138	-1.8802924353198	-1.88045975497909	-1.88040404800987	-1.87988076722695	-1.87982132243432	-1.86649321376407	-1.87946294195803	-1.87973854684415	-1.87936299989239
ENSG00000231671	1.9406555085174	2.07607860158345	2.06712863781256	2.00490524504366	1.99739085283889	2.00138453730021	1.99369090932017	2.01683771187637	1.99197796300762	1.97206175381634	2.02849403180465	2.01766284561243	2.00688769433048	1.94457161702749	1.94842433566702
ENSG00000183298	7.97462229067577	7.9172329071882	7.93500306007699	8.0077752838832	8.18043308213828	8.07546707641969	7.63632589655109	7.83501240767268	7.51126838754563	8.24381613554992	7.92883762182143	8.18803088571724	8.02739290441085	7.82875961017207	7.85577445987807
ENSG00000185946	8.01779265246441	7.91724673721501	7.93165025459143	7.95237008836493	7.94231424437752	7.73123616893283	7.94967035358383	8.13271257970519	7.94866758453846	7.67572487453662	7.89101151425097	7.89911595336723	7.96823969586394	7.91710131067525	7.97371998814939
ENSG00000240038	4.20169064890885	3.75220901722314	3.80491262639438	3.89521281418748	3.92059987409217	3.7319455439791	4.14117490436095	4.39655391850774	3.86063333030737	3.85865932646345	4.07775181148266	4.19955817311026	3.90046911010877	3.91213124607909	3.82831492657592
ENSG00000237763	-2.07093453653301	-2.07085985011461	-2.07032888650939	-2.0608277877812	-2.06115629491462	-2.07070447461987	-2.07104664738362	-2.0711635304595	-2.07112461571429	-2.07075907189406	-2.07071754604924	-2.0711312475246	-2.07046719523822	-2.07065972220698	-2.07039737955672
ENSG00000225191	-1.68970296469874	-1.67210463192433	-1.68861524672951	-1.68901593537444	-1.68960591819968	-1.68928978469841	-1.68990431033068	-1.67265002704552	-1.67258013805686	-1.68938783874595	-1.68931326034945	-1.69005624806693	-1.68886364247588	-1.6717452119412	-1.68873825690939
ENSG00000228347	-0.90066064480856	-0.929180874459556	-0.958314349088549	-0.959041696224434	-0.95944042802207	-0.898304331997162	-0.959549373182885	-0.93083984005197	-0.959599721831823	-0.928616693007641	-0.959331384008003	-0.959603981528926	-0.958765247652737	-0.928053841306915	-0.958537642419053
ENSG00000227850	3.87140218809816	4.0699179754777	3.97656435922605	4.02097281741185	4.03288873151083	3.86372768731136	3.75312474903369	4.01081403576383	3.9959424777641	3.90405683168938	3.84025733992174	3.79447585221044	3.87841160922069	3.79646632131893	3.75958588087256
ENSG00000237897	4.034183824867	4.00173817793313	3.95605827680299	3.98381142463575	4.03840743350625	3.84012557586247	3.94883317708394	3.8368514240106	3.77054251793792	3.86032227204027	3.99238874515583	4.05481652647839	3.9012537103214	3.91166163116489	3.88199576592218
ENSG00000232952	7.33370122228829	7.41634404770264	7.39298962973335	7.2923062563198	7.27988631733756	7.31600145136981	7.33421656577081	7.35759031079647	7.43397182566453	7.08406930323021	7.27494841560603	7.28388544479879	7.47211004407538	7.48554510593475	7.39709173154831
ENSG00000198890	9.80477220923811	9.61754348613624	9.39326465207758	9.36562193290843	9.47713172308557	9.52074990514612	9.59531490765669	9.60345419340864	9.67797892635563	9.81956274022203	9.53855665045029	9.57335386580213	9.72929137750725	9.77802100367919	9.45677687174384
ENSG00000162631	1.31135391370173	1.28019582143849	1.31662887607769	1.28129363878968	1.28012355868031	1.3447839499755	1.31041614841702	1.3094513499138	1.36785580437477	1.58600220497484	1.37498790976926	1.59132719884758	1.31539327497511	1.40569386331881	1.34897429986174
ENSG00000224550	8.20338576215233	8.35920083106634	8.24084609907078	8.07206281232034	8.17281548116599	8.45491835193353	8.18836430846522	8.12944243499046	8.35819931398709	8.34838294795027	8.27206286419697	8.45951981577127	8.27969790536073	8.38969470567735	8.21775598695862
ENSG00000134215	12.2327505999414	12.2527586267217	11.9708470894496	12.147408930011	12.0500814626021	12.1558879226599	12.3044648502174	12.0692084260635	12.2222826773407	12.094674660177	12.2610689980098	12.2341277075396	12.3260616143299	12.2800833581701	12.0769642655532
ENSG00000230489	3.54635367240357	3.66258807414306	3.44153855665005	3.63759608800489	3.61797283458188	3.83131291254872	3.73041507321873	3.53488781926942	3.74361716282847	3.57916059194679	3.50759361635178	3.6033572495374	3.57048723047952	3.51023170995907	3.59907177447467
ENSG00000226822	1.78427506657158	1.84274729744234	1.93936034355125	1.8773137999491	1.81399277016107	1.92786658726749	1.94237635683017	1.86377810358882	1.93986461813479	1.87262956697058	1.90093401526465	1.7825024202829	1.81979830731134	1.84640225657638	1.78932927432601
ENSG00000085491	8.09237444926738	8.9963123899863	9.20079944824213	9.06529866431479	9.1544954698762	8.98018142083571	9.14278349748622	8.88926279659632	9.50485370268702	8.64216484460245	9.27059239107081	8.79162567075362	8.90465498377287	9.08337470983636	8.89872510651379
ENSG00000260879	2.4153448207922	2.44502274933691	2.45609636986281	2.56249621393432	2.49914247259384	2.60688304727213	2.52007284765031	2.56475622879592	2.56621343195773	2.50257932362522	2.47623772783818	2.54203296314758	2.59167731804389	2.58405599634762	2.51307510520354
ENSG00000196427	-1.3105032805019	-1.31031023708665	-1.28380350557732	-1.30951451326232	-1.26009493250699	-1.30990863507132	-1.31079305556339	-1.31109516548692	-1.31099458180009	-1.28491541397539	-1.309942421045	-1.260743043736	-1.30929533451173	-1.30979296265308	-1.30911488058338
ENSG00000241361	0.125920512661521	0.0428479998976373	0.0462177488744471	0.0131823868497479	0.0127510912937684	0.0129800610417257	0.0125394818717943	0.0123932342188464	0.0412455295915868	0.0730406433499357	0.102268011919376	0.0690867895903469	0.0132965047735569	0.0440936160440796	0.045771342949498
ENSG00000238118	-1.50031432393071	-1.50014046999254	-1.49890450077936	-1.49942384508008	-1.47755267797145	-1.49977878921803	-1.50057529390764	-1.50084737259987	-1.50075678743255	-1.49990587994394	-1.47717335555116	-1.50077222486234	-1.47659059264262	-1.49967461521436	-1.45379221558718
ENSG00000227832	-0.569705227049868	-0.625741020650438	-0.622630801154742	-0.655511737961687	-0.655781916364779	-0.655638487948963	-0.655914457620442	-0.599759442802721	-0.655975707903495	-0.655683306063129	-0.595227471021988	-0.655980889829208	-0.623459602239002	-0.655601528902138	-0.655380838173323
ENSG00000162636	8.89234431471806	9.38823305375838	9.65547895507828	9.61476955678848	9.43731224308024	9.26922757253903	9.1893522992321	9.08966927179694	9.42289890588652	8.76958994761781	9.10480128061197	8.91356988004685	9.10036053817284	9.15028004159883	8.946532763404
ENSG00000162639	10.4764333460095	10.4816976559498	10.4557668072689	10.374271553851	10.3653467808946	10.5104916243334	10.3070038041419	10.6931052251462	10.5734065904483	10.3719132714811	10.3554792738171	10.4518390060054	10.4609593463826	10.6360967643583	10.4290941209274
ENSG00000134186	11.7822310086532	11.6995529972873	11.9514251099927	12.0710347427122	11.9431369289962	11.3541743779961	12.0855406637136	11.6659414660176	11.844256424598	11.6737200346522	12.1187639259879	12.0251052797813	12.0430672603349	11.7995032402267	12.0668011780487
ENSG00000116266	10.0352477749652	10.1555111673322	10.1442899061612	10.1671243373197	10.0408219639596	9.72538469181612	10.0822030094947	10.1516820568494	10.1518519372387	9.68630180914453	10.0007748036751	10.0379145377188	10.0726937025375	10.1699587953177	10.0176445273884
ENSG00000162641	-1.88021474793273	-1.88010489063592	-1.86502041926434	-1.87965205950344	-1.8801352652379	-1.87987634664886	-1.88037965334997	-1.86624810871728	-1.8804943380574	-1.87995665454263	-1.87989557359703	-1.8805040928799	-1.86522385950687	-1.87981051969918	-1.87942463622787
ENSG00000121957	10.4998943103022	10.5362528062362	10.7485284071914	10.669893453004	10.5761194619893	10.5949224884603	10.6768283402411	10.4400271146404	10.834810523575	10.3415482185242	10.682547718432	10.5049880341023	10.5582850118197	10.7491627740745	10.6874113953184
ENSG00000121940	7.14252919897717	7.29518884338963	7.38098951960166	7.29522768495069	7.16290934433291	7.23680417281931	6.79120052940626	7.0352285558396	7.24313988264547	6.67366204761458	6.9174748264186	6.67599395257401	7.02825977763234	7.10963100114343	6.74746410595624
ENSG00000085433	8.52671721585145	8.63351384316865	8.76826400326157	8.82869538882474	8.78566208037175	8.44163750561828	8.8818013207036	8.5626731145819	8.88209833949126	8.37847939081025	8.63055041088932	8.51127838884052	8.47536708535665	8.53303530983707	8.54008398626259
ENSG00000244716	10.7740509206638	10.8507003314996	10.7913209285839	10.8967989658615	11.0432692227746	10.9833581214296	10.8389602413511	11.0615659427609	10.6203880876909	10.8011321676363	11.0001336908624	10.9139457110005	10.7270003369336	10.7984654399256	10.9963400417969
ENSG00000228665	3.06576514227919	3.1716171342708	3.02246774348452	3.28225307725715	3.38831904258575	3.25093024550861	3.08892727596627	3.22780203418393	3.27303215109566	3.39636117576452	3.15212719546054	3.33370201594868	3.07881261001485	3.15439071547393	3.21724438390125
ENSG00000228054	1.06181141433419	1.03287200361449	1.03704232709113	1.15456387364099	1.00195635347574	1.12290154565193	1.00151106599399	1.0866650198237	1.21461625441138	1.06396359273509	1.09401214421978	1.05944978790852	1.03593192761745	1.03441447685603	1.00330187770803
ENSG00000197780	6.53636262178467	6.88037156147541	6.88478281399115	6.77717531269905	6.64954582447289	6.49185308574911	6.66806061886057	6.71291210030865	6.73958533416651	6.64540882002922	6.68316857659539	6.7845573298597	6.65930824957329	6.73765902503238	6.7029789745143
ENSG00000273382	3.64894002300841	3.65331381423928	3.50675006340658	3.47082394876222	3.48555917358313	3.66250241977837	3.64242754097498	3.84285868473217	3.61635987428288	3.70275251920801	3.66172477474491	3.69944366263336	3.58013199324603	3.81017031447983	3.76923313732462
ENSG00000215717	9.43308762140378	9.62804255052861	9.59014126201825	9.49460837021764	9.51550306578281	9.49467122019165	9.69148112142636	9.58703768658562	9.67109148578214	9.22543773454839	9.43392681095397	9.42378296624907	9.47252264588334	9.51197863060673	9.55271238094279
ENSG00000270066	-1.28508377642261	-1.3105094450991	-1.30911040077429	-1.30969826792243	-1.31056385651675	-1.28447758268207	-1.31100164015074	-1.28568715610835	-1.31120708012717	-1.2846214418955	-1.31013448588703	-1.3112245543881	-1.28385237152065	-1.30998212493882	-1.28366841308729
ENSG00000251484	2.09060049881164	2.17703338232195	2.22084099722847	2.292692848194	2.20316243131057	2.18134629538058	2.05949377205424	2.11521286137607	2.14329211956182	2.1230261750935	2.06297706283692	2.33656550277336	2.32153627558375	2.063602414146	2.09893686159694
ENSG00000116299	2.94869048644069	2.9239986102374	3.05010601676786	3.01461737528504	3.14223454172318	3.00875139492763	3.06718774592871	3.10578633867268	3.18958166635998	3.00667216549646	3.05847741605144	3.06329927994947	2.93466206820473	2.95711508412072	3.09804307236372
ENSG00000031698	11.9288436504787	11.9676019453601	11.9667184363807	11.9268843771143	11.9424527405359	12.1204444271506	11.797460061669	11.786354936947	11.8174451546276	12.0226756857779	11.8970197085398	11.8094168921917	11.8268350078054	11.9581798648203	11.8368207047774
ENSG00000143126	10.5316669195886	10.1559021655048	10.1478386971819	10.1596046251382	10.2170166723454	10.3530179177926	10.4606999594643	10.0053716567978	10.2127719560054	10.1286822096352	10.0285396658564	9.75923806967974	9.87239931258146	9.82803537134179	10.2104005648764
ENSG00000134222	8.9915902349149	9.25013908316282	9.2277380024429	9.30552794399094	9.29561592947604	9.36406839577915	9.19531806124359	8.67389514074188	9.13068040608514	9.52368996087446	9.61407858864846	9.41417318529926	9.5197352930985	9.57666897108725	9.45435480356293
ENSG00000221986	-1.69009059593686	-1.68994592747192	-1.67008154539414	-1.68934960490875	-1.68998592706383	-1.68964496332351	-1.69030775596416	-1.69053415984757	-1.6904587815315	-1.68975071888142	-1.68967028283489	-1.69047162742555	-1.67034945101762	-1.65188647863349	-1.68905011659868
ENSG00000134243	10.5308851617158	10.7767910871002	10.9557047685914	10.7970549196179	10.7973980875105	10.9580284160872	10.869052413183	10.3586131204805	10.9700345040509	10.3389359770933	10.4601209117748	10.327679097609	10.5598531146	10.6504946166276	10.5684048380049
ENSG00000143106	11.8080315218016	11.9982603547717	11.8752459050428	11.8110611777903	11.8403950622055	12.0392433205859	11.919171871385	11.7586719315317	11.9757768474516	12.0717640546221	11.9330565456639	11.9603591621053	12.0135332121791	12.05349777371	11.9628500898214
ENSG00000143028	-1.8522341320577	-1.88003171145595	-1.87926988049607	-1.87958999572459	-1.88006134046898	-1.87980877741465	-1.88029972971812	-1.88046743451939	-1.88041159932201	-1.87988711403394	-1.87982753240931	-1.88042111469815	-1.86551595695723	-1.87974456628353	-1.87936815488528
ENSG00000162650	9.05093860764993	8.75893070911597	8.79782721416029	8.71992999116667	8.89615401100763	8.64717788652796	9.3085495272799	9.04561266928092	8.87583401092937	9.02379367047365	9.23908270544408	9.15032057790066	9.0785656817553	8.91933209320512	9.19187727205419
ENSG00000174151	8.46933974271381	8.00054796327049	8.29168245162207	8.34113515153404	8.27510498410644	8.26079353678714	8.52438340793697	8.46936340258191	8.24583058370149	8.2001993733156	8.11415599731616	8.25876881782793	8.25235665025172	8.09652061727928	8.40875562182071
ENSG00000181754	6.78495055829915	6.47812844050518	6.51795731837661	6.35296749155722	6.69798891603208	6.81144200825088	6.56575164406223	6.7404342325514	6.5533323904626	6.3417752543648	6.38581255558566	6.2387284581814	6.32500313612497	6.22263583667704	6.23746096436164
ENSG00000156097	-1.28571421322094	-1.31006903539953	-1.30872891427296	-1.30929202236815	-1.31012115518518	-1.30967687672613	-1.31054050079588	-1.23720552784351	-1.31073728830844	-1.30981467705721	-1.30970986825036	-1.28621070027403	-1.30907799742607	-1.30956392424992	-1.28435846038753
ENSG00000254942	-1.67204242145744	-1.68964407573451	-1.68867554684991	-1.68908251488029	-1.68968174361158	-1.67162276631359	-1.68998481198991	-1.67246012849049	-1.69012703375351	-1.68946024652931	-1.68938449937871	-1.69013913081588	-1.68892783532609	-1.67154113359128	-1.68880048478178
ENSG00000065135	11.5828468248112	11.7021631928202	11.6802713214772	11.5772619830273	11.5316936134046	11.6351353727063	11.6299726111194	11.5688815453878	11.8116879007667	11.4298167438129	11.6168648654628	11.5577792522406	11.5684178910076	11.7574156704319	11.624156186704
ENSG00000225113	2.25159778314654	2.40792227692393	2.32261208915401	2.343534657225	2.30710915487455	2.3119613960533	2.30261130212247	2.2472372261053	2.37411486486474	2.25501610366613	2.25583486913719	2.37387174425448	2.2608501832499	2.34010853066065	2.29189787991898
ENSG00000207709	-0.159826890176873	-0.129661895630919	-0.159113935763	-0.0972331618288607	-0.129785852640922	-0.0700620386144526	-0.130771980412754	-0.131453786720904	-0.131227880164784	-0.159625668723069	-0.12879930150471	-0.131266455953023	-0.0962978742656562	-0.159509808548724	-0.15919716338082
ENSG00000134183	0.746895094870771	0.804939297604359	0.718414481302499	0.717917205329818	0.747269621935048	0.748506497875201	0.774502569722824	0.745334833172277	0.745596913995611	0.80654701116644	0.807214775656744	0.773551501325535	0.811306115371959	0.778974780057086	0.812467092117137
ENSG00000116337	10.7728336589082	10.307657150821	10.7737089663051	10.8506113551841	10.8806878403914	10.6071903965834	10.7646436687128	11.3985449658524	10.4479027311995	10.822630527381	11.0350505497317	10.9578384938534	10.8378830294013	10.7541297775725	11.0466314330373
ENSG00000235045	2.99350930383932	3.0435039478931	2.91202044562528	2.98511965604685	3.10789358089344	2.95331713796339	2.88998810656321	3.05038138896853	2.96183714864441	2.8712535059097	2.92670337614035	2.98505665236665	3.08667818370699	2.95501552565114	2.8810513918626
ENSG00000168765	6.03103932330619	5.01581801079523	5.34449453356581	5.27078296899596	5.70397328161201	5.5069077774308	7.41060626536325	5.18666235973842	7.453175591375	6.7536077461213	6.87569982917088	6.72443873469845	6.82502343619518	6.77773344828553	6.82492999175901
ENSG00000213366	5.29027010441683	5.0565564926738	5.0695997540752	4.97657571735995	5.34435361316483	4.9773016578464	4.53933419048266	6.02613518249852	4.91567307723396	4.84548357043301	4.39683013485085	4.73227790719961	4.85453530259039	4.87437964790833	4.8613948577941
ENSG00000134184	1.10229700173999	1.97451375178652	1.10503628058096	1.10401301866214	1.10253637028822	1.10332308002978	1.13946817959929	1.10129395873612	1.10146310594858	1.17967695145883	1.18030641990292	1.10143424191882	1.14527124143829	1.14331261191112	1.10472043093855
ENSG00000134202	5.25867611394141	4.84980221551648	4.22803628039863	4.43550589454045	4.81645069211731	4.66041126527782	4.53225764975536	4.21879072676299	4.6038471745015	4.90605807155053	4.89576798176263	5.08329394298548	4.86045970965673	4.77333479053914	4.64886617191911
ENSG00000184371	-2.07095721851605	-2.07088137042655	-2.0703421482238	-2.07056872504694	-2.06102688631886	-2.07072357822441	-2.07107107313663	-2.07118977420958	-2.07115025418519	-2.07077902470353	-2.07073685296653	-2.07115698914655	-2.0704826082039	-2.07067812973336	-2.06053625115562
ENSG00000168710	11.9613722738873	11.9449000813329	11.9106445364718	11.8797190739911	11.7649792616509	12.1024152202655	11.9573457629634	11.7884703452975	12.0029400192652	11.9516539147353	11.962170960304	11.8488405519973	11.8424410398776	11.9684615379756	11.9306920114926
ENSG00000143093	10.6126985185891	10.4453806966811	10.4730296900435	10.6524409841873	10.651664225917	10.48579490052	10.5325229237184	10.706869657419	10.4376504180572	10.5540431668817	10.6772558476648	10.4963549861145	10.5763873404455	10.4270739892926	10.595030317483
ENSG00000258634	7.14478245847095	6.76483266247173	6.49359608409639	6.56098592100357	6.69251777592431	6.4694495322788	6.93552832665989	6.95750288694412	6.91628724512491	6.94021997454846	7.16755549220277	7.1599428627153	7.04660472097749	6.78972946669276	6.99499078818486
ENSG00000224965	0.702355253065315	0.758815593914064	0.70946336380823	0.676174901078028	0.731138346503691	0.675100368194615	0.672758430419556	0.643305466729423	0.643380935791429	0.674720257008542	0.704845793152391	0.778971823676803	0.707797120518602	0.675413760942697	0.64485970298561
ENSG00000116396	7.63483864967113	7.57365051274667	7.7589499903539	7.67881746238574	7.5607869711326	7.80188915129499	7.405200335918	7.21340156846419	7.60449993864767	7.72905648122141	7.60845076219205	7.64449172467507	7.5732278778896	7.43605008827742	7.92664211903354
ENSG00000227963	3.96683619496679	3.91675280721282	3.77750810847508	3.74069247776516	3.81345039054633	3.88811944284919	3.80317151607573	3.77498285871284	3.71109401029856	3.8426191802854	3.86651047457479	3.89712806434223	3.8619000659671	3.68562886646563	3.8441555999314
ENSG00000162775	9.54179778724932	9.4502303946196	9.13189837163619	9.34196565572298	9.27966927983464	8.97974853176797	9.75255452691161	9.2330280785897	9.13387819869031	9.45686716903275	9.76015180886591	9.81705504887863	9.69274053575466	9.19862774726202	9.75969510046476
ENSG00000168679	1.95548404133397	1.98558615119673	2.11139871826613	2.13081164874479	2.01374712216889	2.07295391132948	1.98293852179535	2.00856706921207	2.03593405559964	2.1486581213224	2.07260124466933	2.03578779254627	2.15964505332993	2.01790355431182	1.99238750413372
ENSG00000273373	5.39481029125079	5.39281445435311	4.97613429475313	4.89583936657078	5.07818801991131	4.68429756903489	5.0762176885473	5.2579672132558	5.31198577188675	5.0584932885517	4.95773747666093	5.43558297666406	5.38196768042849	5.26563341802875	5.02594754595188
ENSG00000224699	2.44111712624201	2.44370464539055	2.31739026502558	2.37257373439021	2.39147826922785	2.28135896488835	2.46140877267922	2.45707239854384	2.3848156340125	2.47229046064895	2.39602280679754	2.40985578384229	2.31513443938083	2.34140315261288	2.56038256262516
ENSG00000134248	9.59052813516996	9.87043805145542	9.7141371880101	9.81167285707276	9.66804691600873	9.71689180035514	9.7005151956692	9.6575552382531	9.71678449290647	9.70934840065962	9.7400714861028	9.9165020000455	9.67963659818328	9.78620179637111	9.63950866513636
ENSG00000143125	-1.88002842922014	-1.87992519317664	-1.87919126346073	-1.87949965481143	-1.87995373705877	-1.87971042385613	-1.86674201614067	-1.88034495834898	-1.86684978863999	-1.86634451206454	-1.87972849196917	-1.88030033494165	-1.8793824420746	-1.879648564389	-1.87928593865555
ENSG00000177301	-1.09448123883945	-1.12293767293826	-1.12137186111491	-1.06467643388567	-1.06564520151591	-1.09380278619193	-1.12348853813787	-1.09540184014764	-1.12371846676727	-1.1226404779371	-1.12251801820887	-1.12373802397779	-1.12177973359572	-1.12234749568153	-1.12157384713104
ENSG00000259834	8.32788484295514	8.89540125569226	8.97159643338223	8.69888914162385	8.38517826647913	8.58245734660184	8.51104145319168	8.56959089367335	8.59317708245865	8.03628101299922	8.4725967971828	8.66430365186088	8.72491136407904	8.59617003400895	8.74106728157633
ENSG00000177272	9.50838038866833	9.73883555045239	10.0143904622828	10.003488113168	9.93734604795456	9.95040794711884	9.78291809888298	9.7791802156963	9.56305281604047	9.686468554824	9.8629291518058	9.78784093933613	9.87421996565339	9.61638386178793	10.1332242543257
ENSG00000237415	2.56448540813294	2.53961287238019	2.49229183824477	2.72851786269698	2.59220638695862	2.64934494123312	2.53505722898623	2.58325942117104	2.50651432667565	2.64719850576125	2.62351911633313	2.67890713551628	2.63266468402297	2.67588442558939	2.52163431665378
ENSG00000143119	12.3879331351558	12.4786244414793	12.6228615934344	12.7371992540803	12.8401395594144	12.8990909588558	12.3784568962605	12.6997202542744	12.696975983611	12.6537143478706	12.5572351899696	12.5808672851296	12.2366550598293	12.4534384458342	12.1231223360254
ENSG00000261654	2.71715827587328	2.71963229845473	2.81892426900258	2.73002572484511	2.71894639602282	2.64054664338879	2.76342419492298	2.87144103515739	2.82989370142435	2.63934350349878	2.54780689886072	2.78385016329756	2.67578442313635	2.82870838335386	2.841203179636
ENSG00000232811	2.95937086468759	3.01326362036915	3.06210537114902	3.19248925757194	2.98717138448808	2.91191613397389	3.09834241755979	3.21447038274734	3.02627606834735	2.8816307372329	3.0442771396121	3.00218833236993	2.97580381192426	2.96894418208386	2.97832226638273
ENSG00000121931	9.76786864819124	10.1392651044452	10.0342320591302	10.029326812155	9.90352781453066	9.53053767853108	9.9565332493953	9.92878729452306	9.92083596905485	9.64682283299504	9.73438811764538	9.73159595051622	10.157982438006	9.83028478753507	10.1549758456786
ENSG00000273010	2.36064503761986	2.33467510711541	2.43274105796561	2.42544262235683	2.33426652327845	2.44657204879683	2.35800540744774	2.43071205121244	2.35618889344092	2.33668261667403	2.42012897097328	2.43180356790839	2.4550534086701	2.42197498674201	2.45758531264125
ENSG00000156171	9.38238135885888	9.52366743024666	9.67207921128862	9.585875137082	9.52612629433762	9.54295661673387	9.74975299885786	9.39188720290508	9.64368002294493	9.44083676089952	9.63204744639555	9.72814262396538	9.62298913640177	9.69834910617944	9.76646240287171
ENSG00000134255	9.57846128452752	9.68980089031133	9.80203644310938	9.63992676879163	9.48930511092699	9.45625740512717	10.2417278417704	9.371631751293	9.83832988998784	9.86981092287826	10.1743960932898	10.1645495919447	10.2473892382863	10.0476906471935	10.1670002320146
ENSG00000272982	1.62707831169686	1.62840024094948	1.80678197634149	1.60365958389117	1.62803364310769	1.65989077360469	1.72972773695639	1.62309347156886	1.67695551687583	1.57045948047521	1.57083135007077	1.59586593626296	1.57311040877275	1.60217169104901	1.60582564905251
ENSG00000273221	6.47832702570164	6.71753918831023	6.45925675901817	6.33854474728023	6.20643417116181	6.34129836210161	5.94017550260401	6.31234955233845	6.44065541172243	5.82316999850146	5.89619917754819	5.91709014703571	6.13427396030804	6.1700057481503	5.91087082619253
ENSG00000162777	13.8833849945057	13.9933865383881	14.0245791391816	14.0233604548547	13.9392671303205	14.1192755581334	13.2699131851168	13.494640863499	13.7129009976051	13.4123395551039	13.3603515842488	13.1865803650974	13.496547388022	13.4742093810372	13.4982767637124
ENSG00000064886	16.4836550884039	16.7056674507163	16.4910430153089	16.4106792945625	16.4177615335619	16.7170064880866	16.736436191934	15.9678915265635	16.7544975055224	16.6250251916319	16.7030576174544	16.5350911118212	16.6472647686557	16.6172238956419	16.6949505019132
ENSG00000236040	4.82273820903064	4.50090632534969	4.47392030508149	4.40770522658211	4.35990403539391	4.23606171063445	4.60619329277705	4.29146874402835	4.54113050126961	4.9030785407408	4.97961134310697	5.20064756594027	4.87435688953721	4.64198939136553	5.45146485568128
ENSG00000203878	-1.49997989482313	-1.49981339711862	-1.49862972512937	-1.49912709455814	-1.49985943230838	-1.47778894383673	-1.5002298224495	-1.50049038875118	-1.50040363648903	-1.47791065700786	-1.49949616005288	-1.45706226830693	-1.49893805543032	-1.499367253925	-1.47710433980603
ENSG00000134216	-2.0708786698122	-2.07080684365326	-2.07029621431642	-2.07051077664778	-2.07082670297124	-2.07065741856073	-2.07098648716302	-2.07109889397761	-2.06170967126371	-2.07070992492772	-2.06131819111127	-2.07106784737955	-2.07042922624754	-2.07061438002722	-2.0703620842913
ENSG00000173947	4.9936747834474	5.20929579632047	5.2148091963629	5.17447702596508	5.07835081147243	5.31831742644087	5.01449844447704	4.85116178056864	5.067270988138	5.0913801364748	5.04845481056168	5.0665643724864	5.19883013054568	4.98726673729565	5.13072744256043
ENSG00000236012	-1.69015937805751	-1.69001284006463	-1.65081244093341	-1.68940881131829	-1.69005335656502	-1.67062867385158	-1.69037934440986	-1.69060867407524	-1.69053232165698	-1.68981510882406	-1.68973363331509	-1.69054533355651	-1.67016312141138	-1.68962018042812	-1.68910545276765
ENSG00000085465	4.63672711346873	4.3710936797416	4.55648050983524	4.39496593903406	4.34833869282634	4.19583024533507	4.7434804552932	4.74438744369918	4.37120569727218	4.19268043046266	4.59220968976653	4.56915821331858	4.35701307928295	4.29697320125471	4.97768751016733
ENSG00000260948	3.86477856101416	3.61259962110862	3.6904867027579	3.72525947636675	3.72733419041531	3.4855517558696	3.67323028703708	3.98329563167989	3.83169412645395	3.48377127055589	3.71512312649245	3.64600519390053	3.73050401129142	3.82671913507633	3.75811550382023
ENSG00000243960	2.6215717684566	2.57068908010761	2.6690255295565	2.73613565824275	2.54251868240991	2.60218282308401	2.7361426771801	2.63885091646698	2.59021438268039	2.70285998252499	2.51680836183083	2.59002975277285	2.69001815859657	2.70709698419209	2.58244157897371
ENSG00000116455	11.0810547852028	11.0835222482237	10.9391842217084	11.0155097635159	11.0497366969557	11.1313504868755	10.9798769029406	10.9827425249846	10.9604838250002	11.2504169737433	11.1357838475996	10.9865937499941	11.1429775936784	11.223325640509	11.1491515753654
ENSG00000116459	12.1359617902477	12.3543379328042	12.23275999781	12.211071798534	12.1798765930682	12.3040019805672	12.2859607233328	12.2126133646873	12.3720850048833	12.2199293881015	12.158358875502	12.1588534514614	12.1542754755601	12.3970288269228	12.1992868037476
ENSG00000143110	4.8444588973132	4.57289328413871	4.5386111969348	4.6199675590612	5.25871737271343	4.63041184498381	4.81591632125355	5.49095134276022	4.9226908802075	5.34246161088698	4.48586367087637	5.40394047769373	4.96162368826415	4.81785828094506	4.70053035332066
ENSG00000121933	2.37235367492447	2.23603797824081	2.2765872640997	2.27187163764371	2.3996599926597	2.2979463705508	2.39327286677667	2.641149575572	2.39031162601149	2.17471114008669	2.32592168345936	2.26012804160807	2.33318502053277	2.29905594333654	2.21093302253952
ENSG00000116473	10.0024806168897	10.0374999016738	10.3113928336902	10.0884166028135	9.9709166322842	10.0418590914259	10.133199000893	9.95682339846767	10.3011647251842	9.92412747023678	10.0411006712344	10.0005076020452	9.95537492563693	10.1805596650799	10.0922852065009
ENSG00000231346	-0.227448889142135	-0.28571968565728	-0.285147058727914	-0.223384352480633	-0.2558296182513	-0.285555886443699	-0.285912492707511	-0.257467916010374	-0.202441094119841	-0.285613798648973	-0.254860541313611	-0.257283919641198	-0.222458956444667	-0.285508129839609	-0.285222972301338
ENSG00000197852	6.23145613592879	5.76393248181998	5.37721902605759	5.38432856268859	5.4072078871979	5.57856108833605	5.40222717663635	5.76172648015564	5.4210184538904	5.54587368980108	5.63866109575137	5.33427161374628	5.54225441433825	5.40303548704871	5.35280843627247
ENSG00000227811	-2.0616383962697	-2.070788160039	-2.07028469540105	-2.07049624718368	-2.0708077407086	-2.07064083154711	-2.06174470082288	-2.07107611257169	-2.07103921324767	-2.07069260119123	-2.07065322599823	-2.07104550159201	-2.07041584102648	-2.0705983968922	-2.07034964114674
ENSG00000064703	10.035295400404	9.99711234108313	9.68702133518338	9.83858369294076	9.64194938811671	9.58609338664895	10.0964388660491	9.96383281234193	9.85383424010226	9.76539292735767	9.91250577990091	9.97588690108304	10.1968878134623	9.87995576318939	10.0920698836739
ENSG00000143079	6.86728642175137	6.84456390524752	6.7671622257611	6.97848718395168	6.74436030829617	6.90532819942732	6.35132722926504	7.30521426836886	6.74350551955171	7.19098520560115	7.37760237292315	6.94496680739357	7.1190927285115	6.94696439254415	7.18371334590408
ENSG00000134245	-0.548357943701276	-0.489375000415998	-0.54781844447906	-0.486147827262137	-0.548311409154181	-0.517447595301465	-0.548453493917566	-0.520051123296789	-0.54851915345814	-0.517764874529188	-0.548169182156819	-0.439271723566634	-0.547945119279421	-0.548118028208817	-0.547881433200797
ENSG00000273483	-0.318368834406123	-0.317930640651588	-0.314701509355184	-0.316082702739033	-0.348137111206148	-0.34795758668092	-0.319019197279248	-0.348417692179417	-0.348379703137979	-0.348013682015252	-0.317084795338363	-0.319504092718889	-0.254531691482903	-0.316736995026466	-0.315129282741421
ENSG00000007341	7.74701154573188	7.76069710286602	7.72824622947322	7.76738816989874	7.69474128358238	7.67400363538748	7.85135537577206	7.58787168720096	7.85801674907984	7.76289802686249	7.82271579903983	7.99958325106294	7.60251736433365	7.83734167188308	7.8977974325401
ENSG00000116489	12.3516848513394	12.554505724109	12.4425732085159	12.4118202340907	12.3133573697173	12.3325264815686	12.3337875629932	12.3068914567179	12.5867452557679	12.1400140234165	12.1635232856614	12.2099707773207	12.4614781884721	12.4707108759739	12.3087321177849
ENSG00000238975	2.58940979810137	2.42064874240175	2.40653701720517	2.48440808730737	2.36441168978716	2.39700023481805	2.49134773749502	2.64081462214087	2.46400991246121	2.30661708609001	2.39667483740796	2.5118568685627	2.31009561736039	2.36896755988339	2.3745194008873
ENSG00000155363	11.6401227311405	11.695983711917	11.5935921674325	11.4803558023548	11.437435317822	11.7281296755692	11.4919920904357	11.0739263811276	11.554630510403	11.8662952643639	11.6478261213311	11.5337960602564	11.3679661932607	11.5028849417246	11.2698649093241
ENSG00000225075	-2.07085807657928	-2.06157273100208	-2.0702841678253	-2.07049558174642	-2.07080687228099	-2.07064007188885	-2.07096431185719	-2.07107506925474	-2.07103819397683	-2.07069180779635	-2.07065245826291	-2.06182990485385	-2.07041522798733	-2.07059766488725	-2.07034907124793
ENSG00000155366	9.32631640767771	9.37164282807938	9.47703591710533	9.38159725898888	9.34595257545659	9.68288291526161	8.61203655522656	9.40613039418003	8.85647039200066	9.64112955334766	9.29763781603406	9.36507909069978	9.10875248966456	9.40516854249499	9.18886885460271
ENSG00000155367	-0.354162267914573	-0.38374879683044	-0.350528805227988	-0.383442611980104	-0.353848589694514	-0.383595695292851	-0.354806519284443	-0.32779169804058	-0.355249366402509	-0.323628030041869	-0.383608687639376	-0.355286837274386	-0.351381339660718	-0.383551057411122	-0.350952681230955
ENSG00000184599	-1.88019007480245	-1.86589179820284	-1.86511703053858	-1.87963187787341	-1.86592193034821	-1.87985437471052	-1.88035366390913	-1.88052421651725	-1.88046743317852	-1.87993404156939	-1.87987344818505	-1.88047711013592	-1.87950814308468	-1.87978907320573	-1.87940626993942
ENSG00000234790	0.199358722387732	0.258772720150068	0.200277192983194	0.231588042830127	0.229470057637006	0.230594745176819	0.199195994850796	0.227710988310755	0.255925329542467	0.259880023357068	0.289188258408852	0.199074700941536	0.293118788922916	0.260984322093561	0.200169986136867
ENSG00000155380	10.7493950656008	10.9589275978665	10.7021308542437	10.707991766621	10.4721190506091	10.6259456429014	10.6435375823592	10.1725763762151	10.6558351851217	10.5458051373714	10.5392193217522	10.3799035049237	10.8208769413857	10.7758245053623	10.6003644436391
ENSG00000229020	1.96734717895786	1.94206278774619	1.89279280719312	2.03211192857105	2.09382726688722	1.97348863536235	1.85327817560604	1.85217647103649	1.90911770211285	1.94436207453612	1.88703827559373	1.93599391419275	1.89071747353394	1.91773157624631	2.0101410941796
ENSG00000226419	6.45604246537288	6.33174685872823	6.18424682170349	6.26133020627523	6.32865395737406	5.93290069898456	6.37338906020233	6.56006150571633	6.3781570648248	6.49148163274775	6.40657259818931	6.55139322548387	6.6227353880057	6.24567850026765	6.54064896844798
ENSG00000236066	0.953550866260325	0.983336410428792	0.989832806752223	0.987055804707888	0.9539427933413	1.01420607002494	0.981143235730038	1.0068398433641	0.952192333595237	0.954832767396474	0.985039441436183	1.00734528394982	0.988103218863416	1.01494478736101	0.988972997402326
ENSG00000238198	-1.28521784218185	-1.31041579077628	-1.30902927672127	-1.25882592179982	-1.28507673639298	-1.31001005617387	-1.28551059910256	-1.31120879628978	-1.31110717757119	-1.28475964846447	-1.31004418981384	-1.3111244953273	-1.30939044459525	-1.30989319345698	-1.30920813375001
ENSG00000198799	9.2288101551005	9.18023891643123	9.14229912402931	9.30617016983765	9.24893546512173	8.77340917410707	9.34907275086266	9.48009256431033	9.11258908804192	8.999432555941	9.15148881680981	9.24324199709679	9.21714379653409	8.99094642259312	9.222563341692
ENSG00000236887	2.00718385125802	1.98228874411887	1.93386656679159	2.09641645878012	1.95425209643752	2.01326204645845	2.00427519680233	2.00127999919254	1.86544170029455	2.06386468695119	1.92817673349026	2.05157152106617	1.99129976640245	1.92900780111609	1.93284616101913
ENSG00000081026	8.62277391248149	8.38641009894126	8.04539504490467	8.13533151070857	7.7739549343631	8.13106653271021	7.749309189212	8.34560671859516	8.3191369462762	8.47027749793304	8.22706643011752	8.44567028399091	8.44714278422224	8.16665493961147	8.54425821010733
ENSG00000232499	10.0814909326753	10.1171208270274	10.1386899956033	10.0501083030993	10.0094078809175	10.1491406454736	9.93076170005429	9.90121977079227	10.0970407111543	10.225502078987	10.1420489617218	10.0820990552699	10.2113617709237	10.2606970291539	10.0867021182457
ENSG00000116793	7.51320870672843	7.45927163692508	7.70476790793679	7.63268086977481	7.59061106992872	7.64443156701229	7.65626034633662	7.17668843892032	7.72604521565072	7.74490571766668	7.60252140686495	7.64864538673217	7.31890398625933	7.43841422160344	7.37295093094127
ENSG00000232450	2.47778279507902	2.39661986739234	2.57742600833382	2.66438123945196	2.50547866764284	2.39911085660265	2.50025588530638	2.33527852895927	2.52246853267529	2.5352357061781	2.61041567224631	2.6356659897954	2.46260915626094	2.4855629069772	2.40416315684091
ENSG00000081019	9.71699399054974	9.76861499469504	9.59437933090283	9.66418125707177	9.48094411499307	9.28408820658202	9.90939512232173	9.78935103491684	9.78934017779493	9.4608328896603	9.68959412570321	9.63371980158248	9.84632154909972	9.60632998461908	9.73438324845324
ENSG00000134242	9.95703428819021	10.0245001232388	9.89199683541013	9.97502654595444	9.9537937828758	9.70992297144922	10.0854321899657	10.1779472642915	10.3128397177313	9.589232952419	9.55682861899264	9.80095436883783	9.82323415546594	9.9365801302309	9.67071225290393
ENSG00000226167	-0.95454133122226	-0.954492554690737	-0.953587245748445	-0.922749611320501	-0.924596582246211	-0.954389629167363	-0.954613699874205	-0.898476919125001	-0.92592239224705	-0.923922282680537	-0.954398363727819	-0.954667636527513	-0.922260599061591	-0.954359619506332	-0.921941103938892
ENSG00000188761	2.82159900428777	2.76783271616657	2.95068827469046	2.98982734677534	2.97323285229617	2.80043575855988	2.81823217876729	3.10370266055487	2.89140532486797	2.79896370824275	2.77107104428815	3.02578484128565	2.8643024517274	2.91032459849816	2.8944675076923
ENSG00000134262	9.8163040461054	9.74064568085465	9.56669541904623	9.69249358906937	9.79363204249916	9.58157180498015	9.80672463987661	9.69457656930899	9.88366566021006	9.69594737463295	9.81622096850333	9.89808620322895	9.65954144747274	9.67695403240758	9.75000446479713
ENSG00000118655	10.4053757299644	10.4778600981217	10.2800041921782	10.2752988647297	10.3195792999553	10.4354134734854	10.2472895365545	10.078511052244	10.3833842830583	10.455864672574	10.3035485871751	10.1732468021534	10.4400231317722	10.457580722334	10.4958595049498
ENSG00000235527	1.44484904368408	1.41594055549191	1.42055704968427	1.50954023224039	1.4743946057098	1.56102149680456	1.49882254259468	1.41342375130447	1.41374124246494	1.44714091138977	1.4476899614711	1.59748538422628	1.41932807494373	1.41764832181378	1.57026613414449
ENSG00000163349	12.0023361292249	12.2083268174037	12.2682937066182	12.2348268498525	12.1594876566	12.0945958109265	12.153241324862	12.0450188774232	12.1844046111929	11.8900948747087	11.9913896516415	11.8979476598023	12.0634878842474	11.9977560119519	12.0354993621728
ENSG00000116774	-0.0291173526435188	0.000439768268097669	-0.025327787585976	-0.0267550470213467	-0.0287901653462891	-0.0585448218241558	0.0258256311800577	-0.0304802213583102	-0.0302513172035201	-0.0280471231092712	-0.0585611634045762	-0.0590650206353866	-0.0262168749644162	-0.0274311496031613	-0.0257698319107336
ENSG00000197323	11.3503436373084	11.3909522674503	11.1865658452917	11.2263335019735	11.0890954550412	10.9330222518723	11.3507017142118	11.3584805612416	11.2492707134774	10.9556540742715	11.0868638686455	11.0553060262829	11.3908834215706	11.2353465350605	11.2373788579055
ENSG00000225650	-2.06106461465125	-2.07088424042761	-2.06044828790767	-2.07057095638327	-2.07090525461474	-2.07072612589122	-2.07107433065799	-2.07119327421074	-2.07115367345576	-2.07078168563512	-2.07073942775068	-2.07116042217514	-2.07048466362273	-2.07068058455904	-2.07041361719336
ENSG00000236480	6.18024080978656	5.91762920748863	6.12142144160866	6.3390005821402	6.39663371337376	6.2521353738073	5.8425382511224	6.22881645762343	5.72363744036721	6.55647448293513	6.41429495144254	6.50948692774395	6.20917480776981	6.23991128581156	6.17766868964854
ENSG00000116752	9.57616669799844	9.6796869929486	9.58099137937048	9.54307760053352	9.34594328208324	9.50825436762655	9.750889855668	9.53874418137725	9.81682729366671	9.48038162299729	9.65004275664742	9.75120388944243	9.63746300646733	9.7952520238266	9.81608170569785
ENSG00000175984	0.275286587883727	0.275759299441965	0.246578058969384	0.27775280809735	0.359728346433538	0.245986528989865	0.274584994245888	0.273863728750782	0.328958468814063	0.276403905898509	0.306381141302703	0.301894521377455	0.278314641926729	0.277046973328873	0.246468226663637
ENSG00000213281	11.771313136479	12.0086469955532	11.9089561981395	11.7922580010701	11.7023444678206	11.8419684382113	11.8755372222531	11.9066901516423	11.9398052193383	11.6235793518541	11.7831949807372	11.647730043074	11.7828589916729	11.9641356071667	11.8094426884335
ENSG00000009307	14.4064975372065	14.4242135395919	14.4619665660525	14.3518556844682	14.3237793636986	14.4645091898848	14.2960541718677	14.4511483741174	14.3452740329561	14.2190975706622	14.3658542484478	14.2795657241555	14.3375351497394	14.4671651564909	14.4203297216322
ENSG00000052723	10.1428571720634	10.32577651414	10.2156737078739	10.0929899618801	9.96799831786466	10.0283170092527	10.0145052582603	9.9887846592247	10.1199762114029	9.67398049014879	9.94769423629513	9.95454144375607	10.1086007820292	10.034588561999	9.9982846472847
ENSG00000134198	9.04414249388429	9.38408831643743	9.89335969318131	9.77016622611726	9.74023324402617	9.80613245500934	9.39747177911321	9.53526343459336	9.46670716360151	9.122235935849	9.85657939631197	9.33251993809398	8.7842126714504	9.45465925377779	8.94727008949146
ENSG00000233730	1.05730922318484	1.05820015155628	1.03304953168271	1.0619544230684	1.11350543482586	1.03015190435777	1.05598641306659	1.05462587691967	1.10861770523864	1.05941461948143	1.03005330172756	1.08215336786934	1.06301165968804	1.03049063075998	1.09423571550533
ENSG00000134259	-0.670597382308106	-0.611639324726477	-0.670102019593281	-0.670288712394599	-0.640714771906927	-0.670413478301143	-0.670685112192847	-0.587976280019841	-0.670745397213378	-0.670457593756069	-0.639786844391401	-0.642107202245505	-0.638325828498204	-0.639453203900784	-0.670159856827765
ENSG00000232185	0.678930147509934	0.651839781829081	0.626377334040631	0.655401716657812	0.651605349484658	0.592837194859523	0.592175046381441	0.620633679667544	0.727763138983049	0.592729678721287	0.623632422159086	0.620845338690883	0.656404879771727	0.654141004621875	0.657237942369491
ENSG00000173218	11.9766622055746	12.1021886187128	11.9614064033184	11.961709679232	11.8811708703943	11.9062404687276	12.3454696695982	12.0000341807021	12.1462816101913	11.9029477375378	11.8293195497708	11.6178062841841	11.9730876139584	12.00334559041	11.8457299225195
ENSG00000214204	2.86941323723311	2.82267048353098	2.75661781900701	2.80718353976398	2.71341083571994	2.77456889778086	2.68123754810392	3.03022884033444	2.90715687036641	2.74494406093527	2.74604918749708	2.86096291415696	2.96389392259543	2.93013495165948	2.84026758573702
ENSG00000163393	-0.216768429108398	-0.246486016527082	-0.245891770688292	-0.154253164876962	-0.216448179053453	-0.246316019589754	-0.217426202702534	-0.246808990852703	-0.246768288153451	-0.186070358941927	-0.246330445214391	-0.217916623655923	-0.213929510666036	-0.215117996800034	-0.182126538176692
ENSG00000163399	13.2574640979993	13.3129768970611	13.5499644578844	13.3993323821906	13.3292596512852	13.7012262290875	13.1327455336833	13.1185386130127	13.065798643361	13.5302792965842	13.3180271607697	13.2863480486527	13.1293372084652	13.3370737350866	13.1661330009772
ENSG00000269279	-1.49999688809296	-1.49983001660368	-1.4986436872891	-1.49914217330455	-1.45642266883691	-1.49948286191669	-1.500247376803	-1.500508528072	-1.50042158105236	-1.4778781051796	-1.49951206734563	-1.47870965532041	-1.49895270978681	-1.49938287182548	-1.4770699778081
ENSG00000203865	4.81937569015354	5.01657460266954	4.93189581843065	4.92896334070663	5.25170161934613	5.24777002838439	5.04273754727317	5.20519854463408	5.20984246719161	5.1036493007667	5.15165852480012	5.04835403595075	4.79975742163344	4.98831769733988	4.92532105303722
ENSG00000212385	-1.88010212739873	-1.8799962725171	-1.87924372485474	-1.87955993931647	-1.85246083384108	-1.87977605504042	-1.88026102484051	-1.88042668607352	-1.88037153125641	-1.86607108376595	-1.87979458149594	-1.88038093068285	-1.87943975318803	-1.87971262635457	-1.87934080172056
ENSG00000233154	-1.49977452523718	-1.47852261867866	-1.49846098713443	-1.49894486238274	-1.45747747876287	-1.49927556531459	-1.50001767205175	-1.50027116890265	-1.47909684420479	-1.49939397627332	-1.49930391472409	-1.47911122732244	-1.49876095209469	-1.49917850596144	-1.49860953534534
ENSG00000224950	3.88212571481116	3.64513891563671	3.89998120124759	3.81494161943088	4.17783924803414	3.80622979116754	3.78708076822638	3.92733603855149	3.84873296646074	4.0343048214513	3.99939693683885	4.0224129687592	3.86774338772512	3.83250346962686	3.8238866261863
ENSG00000116815	7.59289315234854	7.50473701434566	8.05258999013281	7.91430801290821	8.02817376247759	7.63417656461932	7.62653478651037	7.82855851978077	7.84639321102486	7.54761671815553	7.80302315908123	7.81673584997019	7.60453633045965	7.71412263239149	7.60696110157966
ENSG00000177173	4.54011632115151	4.52670414243261	4.63063696024064	4.75341776156186	4.85640094263447	4.59762088833809	4.6041758073015	4.57631418092393	4.59732167091019	4.73281285070729	4.72042110147021	4.80125312839722	4.65625833003475	4.48060814932581	4.69937590460644
ENSG00000143061	5.50993097895953	5.48060659606557	5.51284131716202	6.13790313795244	6.96148877908109	6.20141360685971	4.78475722005972	5.94752403792939	5.64952746366609	4.7023440618472	4.58403491854542	4.61459946007281	4.69706607276755	4.79412555114744	4.60742178799591
ENSG00000231072	-1.12343558034228	-1.09483948809461	-1.09328997774325	-1.1223192044795	-1.09489975141393	-1.12276419098082	-1.0953846183052	-1.12408197862986	-1.09576821778828	-1.09454538715362	-1.12280233731498	-1.09580286358217	-1.12207173889104	-1.12263359007645	-1.12186799588472
ENSG00000223489	0.715512317688249	0.853192132448631	0.782240498930062	0.748873632492778	0.800590192324276	0.776065585152388	0.685467084225401	0.685231636408213	0.685309642755387	0.686061088345878	0.830926645735497	0.742191663262107	0.686685432566068	0.686271175513088	0.686837979406653
ENSG00000116824	11.6806270414961	12.1293396199257	12.4367397899272	12.2157371806033	12.2281084158642	12.443450270264	12.1500275780579	12.1668966313192	12.2689916952345	11.7211657963327	11.6853291577371	11.7699808257088	11.891288291146	11.9589634489636	11.7683299593109
ENSG00000225079	-1.68985815918351	-1.67170644571957	-1.6887362378538	-1.67113616371369	-1.68975806105114	-1.68943198671188	-1.67205247367673	-1.69028235328979	-1.69021026663745	-1.68953312407516	-1.68945620055626	-1.6902225515696	-1.68899244442015	-1.67133572375229	-1.68886311609658
ENSG00000134247	4.0202567602505	3.51786135018662	3.32323203264629	3.28472911810552	3.21424473650337	3.43611963358396	3.08549422839306	3.4546318306972	3.11649232101825	3.60857891342319	3.50532279981664	3.36427632249876	3.22755574822435	3.30866878293651	3.50321929881531
ENSG00000134256	1.84247732169982	1.47544700901991	1.51519506787843	1.51288202199292	1.60535026798334	1.51133080643009	1.54014955864039	2.10528598824539	1.68371145362827	1.47592386730529	1.47612185076225	1.47418844339021	1.47733382946411	1.47639898678213	1.47767740907415
ENSG00000236137	3.11586562209767	3.31015265398061	3.2198665498226	3.35087589977535	3.2646461333318	3.25082907638167	3.13745000506762	2.97067779383279	3.37516653143555	3.17451622132123	3.3186604467448	3.1089293372063	3.13288387096806	3.25317181130397	3.10685553671541
ENSG00000116830	11.824276164404	11.7478130137662	11.772702000111	11.7799911932279	11.7408799181557	11.7876422815341	11.8556396506404	11.3869938939964	11.8793861457354	11.7472715915536	11.823447033956	11.4882088505063	11.7945091691177	11.8472987517816	11.8113075171648
ENSG00000215930	-1.67233526700013	-1.67220216698978	-1.68858560855981	-1.688983210895	-1.6895686493695	-1.68925495089083	-1.6725350617646	-1.69007304256407	-1.67267401052986	-1.68935224967572	-1.68927824572034	-1.69001551056482	-1.68883209103456	-1.68917519681041	-1.6887076712521
ENSG00000134253	5.10280357324397	4.62606310309381	4.75076982315974	4.88505240768567	4.92548296563439	4.48936383600486	4.57114822495918	4.85134214440406	4.69507944914372	4.71070084636592	4.8675877242463	5.09054616673729	4.86137386967174	4.49252069617731	4.64502378312281
ENSG00000271427	-0.372487899409072	-0.372414312481116	-0.339087486710222	-0.372103800496752	-0.372434726644749	-0.372259043997213	-0.372597084663562	-0.372709291054722	-0.343828091000675	-0.312104796137101	-0.311664476626375	-0.31595678916193	-0.308965055667328	-0.311047817037043	-0.371943484151879
ENSG00000198162	10.3814031522715	10.5806615521696	10.6545552306904	10.5242388460796	10.4250919400293	10.4564502333531	10.6254173758542	10.4045133673781	10.6772133640452	10.1272768950798	10.2806350496721	10.2560294869923	10.4067637928119	10.4402328638787	10.4282395832068
ENSG00000226755	-2.07086784038198	-2.07079656849443	-2.0702898796054	-2.07050278619235	-2.07081627456111	-2.07064829649229	-2.07097482572293	-2.06180673321274	-2.07104922947953	-2.061420765777	-2.07066077031904	-2.07105555809522	-2.07042186510397	-2.07060559008049	-2.07035524127185
ENSG00000236866	-2.07086911226402	-2.06150966806791	-2.07029062362169	-2.07050372466144	-2.07081749934682	-2.07064936785951	-2.06168808810311	-2.07108783657751	-2.07105066702869	-2.07070151662825	-2.07066185307891	-2.07105700142446	-2.07042272966585	-2.0706066224429	-2.07035604498455
ENSG00000183508	11.5023650491823	11.8808703516947	11.1655376482716	11.3551792635562	10.9891588589565	11.5061386648211	11.966059729056	10.1946653235364	11.1675929765516	11.6562721120019	11.8347554307953	12.0027416944174	11.5682859078755	11.4360600005924	11.8226689323902
ENSG00000213262	-1.86675939567559	-1.87987935436091	-1.87915743023086	-1.87946077693116	-1.87990743132363	-1.87966809822628	-1.88013333307923	-1.8802922530354	-1.8670178366426	-1.87974233135504	-1.87968587078203	-1.8670268535768	-1.87934548155445	-1.87960725065325	-1.87925055673355
ENSG00000228217	7.38878510394586	7.41681080987523	7.31521477191832	7.36769677645893	7.54640709659082	7.30244836986539	7.40783791980199	7.31861246037482	7.47191381186785	7.50605346109214	7.39681283764731	7.41635008670325	7.55863124357947	7.22878633122472	7.43262639205287
ENSG00000196505	8.97545289015621	9.04402851186327	9.0551909848122	8.96353908861927	8.84358415094913	8.89270463852394	8.9730615822005	8.77162609328969	9.11731030200357	8.75750107353685	8.8586826121648	8.85508389585966	9.04840929315487	9.01361962579738	9.01024278496574
ENSG00000065183	11.0981836010404	11.1251444434075	10.9188707803438	10.9183942722338	10.8899279926455	10.8142145375342	11.079387561538	10.9810354758933	11.0643209687133	10.8832973946212	10.9885229374801	10.8030323887956	11.0938022536528	11.0681322637132	11.0553845114586
ENSG00000155761	-2.07089131208881	-2.06138278395781	-2.07030360886479	-2.07052010433063	-2.06140282220157	-2.07066806743793	-2.07100010083772	-2.07111352039992	-2.07107575878788	-2.07072104686964	-2.07068075153086	-2.07108219408245	-2.0704378191887	-2.0706246411417	-2.070370072306
ENSG00000226126	0.610724445419157	0.670381643888993	0.676636776596318	0.611491608444317	0.610830667039014	0.701206756693309	0.668270054245813	0.610282110052264	0.667402380686275	0.641792081420001	0.642080211356517	0.667328950177645	0.762209437393083	0.64248376969908	0.706212331890179
ENSG00000092607	-1.31089192017801	-1.28462265766266	-1.30926826927639	-1.25772830214827	-1.31074705759401	-1.28420612079768	-1.31119247144782	-1.31150581629077	-1.31140149207929	-1.31042152752858	-1.28424116321037	-1.31141927090267	-1.30963905287007	-1.31015518689832	-1.28338284802179
ENSG00000116874	8.73946657822859	8.78886583790928	8.55789922975153	8.63591616528542	8.45690730996987	8.73019173678404	8.28246626730422	8.57069338851123	8.34986662353901	8.56583116556132	8.65109420507599	8.48628114945406	8.52011500440462	8.74559840811212	8.53637415420473
ENSG00000223575	3.51740930829076	3.84252510207712	3.8823424097409	3.73608256087857	3.7381219632742	3.81343621216084	3.70627144018824	3.60915101117199	3.89647001008404	3.62878267736747	3.57948042579705	3.70129599702459	3.78679633140012	3.72948595953593	3.79147787004262
[truncated: 25,319 more rows]
